# Supplementary material for: Severe fluctuation in mean perfusion pressure is associated with increased risk of in-hospital mortality in critically ill patients with central venous pressure monitoring: A retrospective observational study
Source: PLoS One. 2023 Jun 13;18(6):e0287046. doi: 10.1371/journal.pone.0287046 (PMC10263335; doi:10.1371/journal.pone.0287046)
Supplement: S1 File — (CSV) [file pone.0287046.s010.csv]

	X	patientunitstayid	t_end	t_start	num_mpp	ratio_great	ratio_small	ratio_appro	mpp_twa	mpp_arv	mpp_sd	mpp_cv	map_twa	map_arv	map_sd	map_cv	dpp_twa	dpp_arv	dpp_sd	dpp_cv	sbp_twa	sbp_arv	sbp_sd	sbp_cv	dbp_twa	dbp_arv	dbp_sd	dbp_cv	cvp_twa	cvp_arv	cvp_sd	num_mppday	mpp_sdday	mpp_cvday	map_sdday	map_cvday	dpp_sdday	dpp_cvday	sbp_sdday	sbp_cvday	dbp_sdday	dbp_cvday	cvp_sdday	num_mppnight	mpp_sdnight	mpp_cvnight	map_sdnight	map_cvnight	dpp_sdnight
1	1	141515	1486	46	288	0.0173611111111111	0.690972222222222	0.291666666666667	58.3298611111111	2.29861111111111	6.40152178965156	0.109792655753909	65.3506944444444	1.84027777777778	5.82444880907535	0.0891734228384297	40.9826388888889	2.06944444444444	5.51708710251947	0.134654329281831	105.118055555556	2.65972222222222	9.80968669522422	0.0933730960843632	48.0034722222222	1.61805555555556	4.93967553648312	0.10294714194277	7.02083333333333	1.02083333333333	3.64015963868646	192	4.57395120966674	0.0791740562798427	3.88545358532306	0.0589728923622156	4.20471718393267	0.103262432759666	8.97345410031173	0.0834942179432931	3.22674253152416	0.0660766388708019	3.22577898921486	96	8.9445661246309	0.15064532420431	8.37665275653162	0.130524048795169	7.48469197997404
2	2	141751	1509	69	149	0.0604026845637584	0.704697986577181	0.23489932885906	47.7795138888889	17.0729166666667	11.9524459836402	0.218866222386923	68.1770833333333	4.5	9.12583593720014	0.126842309201756	31.7934027777778	17.7256944444444	9.6314217236422	0.257044928680403	105.980902777778	6.12152777777778	17.9148352075911	0.161199978617735	52.1909722222222	2.32638888888889	6.60331392268101	0.120486624354576	20.3975694444444	17.7534722222222	7.98614572180679	92	9.80071372343729	0.185299149723845	9.62989254285863	0.136300017529691	7.8236887151956	0.212011594049483	16.5931148979402	0.157070333430445	7.66650653841653	0.140250268748125	6.36157690938407	57	14.44911562539	0.251788318754885	7.8875238561575	0.106537644502601	12.0130202963952
3	3	141844	1491	51	289	0.0484429065743945	0.484429065743945	0.467128027681661	59.40625	3.29166666666667	9.51402397774648	0.16009041802438	73.3680555555556	3.79861111111111	9.41369593135677	0.128291904374333	45.1111111111111	2.93055555555556	9.33040560028865	0.206754118883869	110.184027777778	5.52083333333333	15.1729781726667	0.137693609618184	59.0729166666667	3.25694444444444	9.19962356935122	0.155724899639343	13.9618055555556	1.64583333333333	4.13497172387517	192	8.92432309799556	0.156167520489897	8.92522138598425	0.124411391470087	9.04178177277726	0.209108901514482	16.0973261521771	0.147908050402852	9.16134225821068	0.158409376222663	4.34404719970886	97	9.05696225519883	0.141629105070818	9.55951020686672	0.124767557866802	8.78994319518451
4	4	141853	1442	2	289	0.13840830449827	0.103806228373702	0.757785467128028	67.0729166666667	2.375	6.25429686974253	0.0932465845726161	71.6527777777778	1.98611111111111	5.69196807586807	0.0794292020244265	46.2708333333333	1.86805555555556	4.93586802462123	0.106683558381238	115.166666666667	3.55555555555556	8.6686696403389	0.0752642410039639	50.8506944444444	1.41666666666667	4.36363452048561	0.0858059724039152	4.57986111111111	1.04166666666667	2.68741924943285	193	6.56235041773764	0.0995154891666036	6.08171986316002	0.0863385019190793	5.27713196363877	0.115763408613581	9.3597299359132	0.0823874795964265	4.79836863289316	0.0958085191546017	2.32541293898257	96	4.87275589374227	0.070269575754733	3.7888195402753	0.0511211069383596	3.83918793953718
5	5	142923	2793	1353	268	0	0.992537313432836	0.00746268656716418	37.4982638888889	2.35069444444444	6.55336137894686	0.175472160011765	46.8576388888889	2.53472222222222	6.63843349459166	0.142613240605256	25.8072916666667	1.52430555555556	4.29559813537072	0.166193200560033	63.1458333333333	3.77083333333333	10.7281720196876	0.171048253987522	35.1666666666667	1.55555555555556	4.12645135197832	0.117735437275651	9.359375	0.586805555555556	1.87344882451361	187	6.89942284076153	0.181614874890541	7.29982123269642	0.155616344107869	4.33565265709436	0.162673966066743	11.9202084335367	0.189225719615565	4.46598578569258	0.1255471049195	2.01312466621944	81	5.42851979461196	0.151363202534791	4.70965648402629	0.103019761060256	3.58641125346945
6	6	143068	1447	7	279	0	0.913978494623656	0.0860215053763441	55.71875	1.81944444444444	2.55094807211565	0.0456988899525021	62.0920138888889	1.87152777777778	3.2277986937405	0.0519142119994004	41.4739583333333	1.33680555555556	2.09620107489508	0.0504781719226417	94.9444444444444	3.13888888888889	5.73997557169923	0.0602911371321468	47.8472222222222	1.33333333333333	2.48238164112753	0.0518440360711566	6.37326388888889	0.565972222222222	1.9396200100134	182	2.70804269428082	0.0481500361820154	3.71722620069897	0.0598544783267462	2.0351175888059	0.048240609685162	6.3766200661411	0.0679475908687166	2.88313341001974	0.0600034626213371	1.90022670073242	97	2.01273864137597	0.0365746811939807	2.0225851071003	0.032460416179472	1.59399107906458
7	7	143101	2003	563	289	0.0069204152249135	0.411764705882353	0.581314878892734	61.0381944444444	1.63194444444444	4.75891532667951	0.0779575178216971	73.7083333333333	1.34027777777778	4.35537767439966	0.0590857695114069	46.1111111111111	1.49305555555556	4.60675832036175	0.0998914431711094	101.930555555556	2.15277777777778	7.25589222176512	0.0711844949450105	58.78125	1.10416666666667	4.07767420856211	0.0693653450040879	12.6701388888889	0.743055555555556	1.95443825995014	193	5.00469339306108	0.0805592848090733	4.51155324631113	0.0603709198182104	5.03615490405295	0.107246816339205	6.13194197911503	0.0584860292547171	4.46831461428445	0.0750160682460768	2.02339511874548	96	3.30310858371163	0.0561037551373526	3.1678206576917	0.0442021487119771	2.95846614478256
8	8	143265	1448	8	289	0.633217993079585	0.0103806228373702	0.356401384083045	75.9600694444444	2.57291666666667	7.91830554274111	0.104287941569165	86.4444444444444	2.91666666666667	7.77999861878304	0.090030415665424	53.6753472222222	2.03125	6.09644705272396	0.113639912167004	124.519097222222	3.99652777777778	14.262439177093	0.114575258434465	64.1597222222222	2.24305555555556	5.78603953981689	0.0902166402485612	10.484375	0.940972222222222	2.69529400353186	192	7.19386668850189	0.0910076038869581	7.78010780409121	0.0877919893262129	5.27316629004938	0.0935373177835809	14.1194872561017	0.11070941941322	5.82622666079572	0.0883458789190316	2.48869608478884	97	5.21022817765501	0.0746958517931623	5.67408423966043	0.0691526788851692	3.44005489247341
9	9	143399	1451	11	289	0	0.743944636678201	0.256055363321799	54.2239583333333	2.12152777777778	7.25331030500025	0.133771964144548	62.9409722222222	2.07638888888889	7.50606732668997	0.119242164545592	32.9565972222222	1.43402777777778	4.85927493195054	0.147451748775064	126.576388888889	4.18055555555556	16.0552117427991	0.126875288990428	41.6736111111111	1.34027777777778	5.06098667462411	0.121419985801624	8.71701388888889	0.746527777777778	2.74962424471424	193	8.22224422444115	0.150831017518975	8.04303515519931	0.125175855572411	5.404153874743	0.162994483173215	17.7838411013422	0.140437043067064	5.01660132560916	0.116946981017341	2.32406638078914	96	4.72645364254086	0.0881218779731835	5.44347952124793	0.0902389974166468	3.50899533280026
10	10	143466	1670	230	280	0	0.903571428571429	0.0964285714285714	51.7777777777778	1.71527777777778	5.44735898560713	0.105898806913143	64.8680555555556	1.48611111111111	5.11765190132183	0.0791812196701173	33.4149305555556	1.42708333333333	3.31113190163818	0.0999263777170393	104.980902777778	3.27430555555556	12.7142846355649	0.121605455096778	46.5052083333333	1.07986111111111	3.3105519516042	0.0714581056467141	13.0902777777778	0.868055555555556	3.43687869681944	184	5.78657395259185	0.10927027989295	6.03696688029707	0.0933682361918686	3.48120569091876	0.101932184457201	14.4043933119612	0.134123190597686	3.84610941272285	0.0838786454831106	3.02499585205758	96	3.10501504361132	0.0639797046977221	2.59012971293419	0.0401052342647875	1.73698165308615
11	11	143501	1451	11	289	0.200692041522491	0.121107266435986	0.678200692041522	66.8315972222222	4.15625	7.82609361388963	0.117109773438311	79.8871527777778	4.44097222222222	8.08591024217091	0.101222734990357	50.3489583333333	3.10069444444444	6.96711083665438	0.138375027956368	115.149305555556	6.0625	10.6975037690883	0.0929127423593951	63.4045138888889	3.37847222222222	6.58587324895984	0.103870190403263	13.0555555555556	1.63888888888889	5.49782601821545	193	8.14236055489268	0.119494759873339	7.02636212278328	0.0846496810048173	7.60574560109211	0.148649002634003	10.1125600565881	0.085403408345578	5.74900963912417	0.0870651961982867	5.44312324622318	96	6.41431376318867	0.0999308862814203	6.22808438347774	0.0846159214285116	5.11533641774094
12	12	143550	1447	7	289	0	0.934256055363322	0.0657439446366782	50.3125	2.81944444444444	6.36534849606487	0.126440698011049	66.9861111111111	3.0625	9.12962790745417	0.136213859847922	33.9340277777778	2.07638888888889	5.08750561468677	0.149861290657882	109.770833333333	5.36805555555556	16.5785161637887	0.150927427038429	50.6076388888889	2.19444444444444	6.31669527341944	0.124762502324919	16.6736111111111	1.36805555555556	5.66872291209018	193	6.13609064278806	0.118770985263073	9.00710955037765	0.12875876921879	4.8946368379559	0.143631581226317	16.5696523400499	0.14345697566973	6.14532377648154	0.117349113373003	6.04313974656765	96	6.00580859186382	0.12594094032742	6.02035108552503	0.0984756694855006	5.47205820990892
13	13	143860	1445	5	288	0.197916666666667	0.4375	0.364583333333333	62.9930555555556	3.74305555555556	11.369587432685	0.180549249041315	78.2309027777778	3.98958333333333	12.2697769121633	0.156913665661768	44.2621527777778	3.08680555555556	10.2225241501304	0.23080016895873	119.171875	5.12152777777778	18.6612705692981	0.156730510161787	59.5	3.38194444444444	11.1402125672431	0.187186768924504	15.2378472222222	0.934027777777778	3.31177698849505	192	10.1941223162812	0.149993983042837	11.0005354462732	0.131447772322905	9.64426151163022	0.199107334433656	19.8240955505644	0.158276211980554	10.5527830109285	0.164472306039311	3.36471511569302	96	5.52600510822605	0.104284743540338	5.34477938428395	0.0795255457054028	4.94815223354292
14	14	143885	1445	5	288	0	0.944444444444444	0.0555555555555556	40.4565972222222	1.85069444444444	9.27774467029824	0.229021210683628	51.4340277777778	1.88194444444444	7.39097996763083	0.143581937988376	24.9114583333333	1.35763888888889	5.73947112072572	0.23005813260529	90.8315972222222	2.64236111111111	11.7928913991961	0.129686231737312	35.8888888888889	1.38194444444444	3.9300636398067	0.109432304772728	10.9774305555556	0.53125	2.87828151023964	192	4.4477649935721	0.124232016113739	4.04937889792839	0.0849891504593629	2.82042827655239	0.126909357651291	8.9768812409995	0.103598076472435	2.52331514640913	0.0740676514463466	1.95942146072074	96	9.26594760872947	0.185589603679956	6.56725496073498	0.111054514044488	6.20776960822258
15	15	144252	2356	916	287	0.484320557491289	0.111498257839721	0.40418118466899	72.7777777777778	3.78472222222222	11.3270834344984	0.155626068538515	77.5	3.70138888888889	10.5073405555615	0.13561821997869	47.1215277777778	2.65277777777778	9.7453718056731	0.206903514442091	113.017361111111	5.78472222222222	15.2884396053245	0.135379413369786	51.84375	2.72222222222222	8.71436220682937	0.168249038234782	4.72222222222222	0.944444444444444	3.60992097505798	191	13.0846913806083	0.178042035598503	11.7553620440629	0.148654273729873	11.0255921135759	0.232694816982651	18.0282577251693	0.157801990078701	9.43671762691507	0.178156871280101	3.84456185124545	96	6.38954738533753	0.0895208039977237	6.37084918187879	0.0857545599355529	6.50492391098615
16	16	145272	1440	0	289	0.0069204152249135	0.43598615916955	0.557093425605536	59.9565972222222	2.78819444444444	7.42529434805954	0.123883504594689	69.0190972222222	2.52430555555556	6.85006707101141	0.0992564243430583	30.7239583333333	1.77430555555556	5.26821002892645	0.171531399094158	96.5711805555556	3.08680555555556	9.77767319550165	0.101223225157615	39.7864583333333	1.56597222222222	4.01824163774217	0.100988941065092	9.0625	1.04166666666667	3.5229038584015	192	5.73053033905599	0.092747351015658	5.46134081114678	0.0771580158749214	4.71446649916274	0.147977369272396	9.35427027523788	0.0944726680787793	3.70786391326622	0.0907585251589897	3.02086530343557	97	8.92765164629119	0.158633854129006	7.92558278885252	0.120972703464783	5.58638425132361
17	17	145467	1448	8	271	0.40590405904059	0.040590405904059	0.553505535055351	71.8940972222222	1.87152777777778	7.69460300486564	0.106902358982805	77.1805555555556	2.31944444444444	8.14929371846917	0.105819769894832	50.8993055555556	1.42361111111111	5.48582977102062	0.107471977730542	126.814236111111	4.05902777777778	16.5242252617242	0.131044862633948	56.1857638888889	1.65625	5.52347605720747	0.0984972041523475	5.28645833333333	1.08680555555556	4.34558145408817	176	7.4031583291696	0.104169800602323	8.01043961697127	0.102533627097232	5.47342754504973	0.109381542855541	16.7149050834293	0.130864025564215	5.4852310562327	0.0960693268879447	4.0337375919907	95	7.97550842281943	0.108269977160309	8.04160513914267	0.107296697783505	5.02773940194209
18	18	145510	1462	22	269	0.364312267657993	0.353159851301115	0.282527881040892	69.9392361111111	2.79513888888889	13.9849952486418	0.202550138474379	82.1805555555556	2.88888888888889	16.6118249169369	0.204605352685715	41.8489583333333	1.75347222222222	7.30604126165049	0.176404730220266	133.506944444444	5.04861111111111	25.5500092754914	0.192957480420764	54.0902777777778	1.81944444444444	9.71270861552318	0.181338049526356	12.2413194444444	0.65625	3.57924454471153	173	12.7676086072131	0.168919875271327	14.7826662480327	0.165581175843941	7.60715891665014	0.173596951929887	20.1426356168374	0.137446296758288	9.47555418788949	0.164750841658782	3.46809629250282	96	6.19718916193236	0.108228153455613	7.00281115232217	0.105124295640802	4.03841205547732
19	19	145542	1501	61	234	0.628205128205128	0.0128205128205128	0.358974358974359	72.7465277777778	4.40277777777778	7.75359212378711	0.104164689227591	77.9357638888889	3.10763888888889	7.63430425897822	0.0974911152914704	47.0416666666667	6.63888888888889	6.35766785656871	0.129680463601558	103.328125	8.97569444444444	7.6765239189607	0.0758895900733757	52.2309027777778	5.22569444444444	6.67566796308684	0.126200218400575	5.18923611111111	2.48958333333333	3.72219525779357	138	9.31392683285142	0.123553004223156	8.89556459713185	0.11131555263005	7.17560558846412	0.14415978617092	7.8020576833255	0.0751769278242507	7.52185011374252	0.138512852374762	3.53747823286075	96	4.37756190654273	0.0599067630831222	4.43906106715088	0.0584086982519853	4.78455803748215
20	20	145548	1824	384	288	0.00347222222222222	0.930555555555556	0.0659722222222222	49.8697916666667	2.50347222222222	6.82954343785094	0.13689508004601	66.0729166666667	1.95833333333333	6.97352631044565	0.105620593079587	33.5746527777778	1.92013888888889	4.8955801884291	0.145653625440866	111.895833333333	3.40972222222222	11.9061837130048	0.106496705054518	49.7777777777778	1.36111111111111	4.87991565007418	0.0980956032122123	16.203125	1.23958333333333	4.38548395416003	191	5.9180496962445	0.118971423216788	6.01880949916752	0.0898540420776143	4.50130871022107	0.13433593182066	10.6131427281036	0.095147160810504	4.16750409514203	0.0821204252730969	4.34252016688865	97	8.36661310068969	0.166747785240785	8.26088784824229	0.128806642224643	5.61124224382626
21	21	145568	1623	183	288	0.225694444444444	0.215277777777778	0.559027777777778	66.8246527777778	3.16319444444444	8.37873737111894	0.125478465128296	76.1736111111111	2.85416666666667	9.11779284374587	0.119773961822606	44.3420138888889	2.71875	7.27313681734113	0.164132847782028	112.621527777778	4.51388888888889	12.9777777694912	0.115308200086798	53.6909722222222	2.32638888888889	8.01225756532265	0.149306384911868	9.34895833333333	1.02430555555556	2.94524944437407	192	8.46810146164693	0.122624291472676	8.18372688262226	0.103237553315603	7.9091081764379	0.171820408449432	12.2928372264823	0.105635982074234	7.93477823984592	0.141075786836783	2.55232651457416	96	6.02611276759067	0.096869863645128	7.51653148826206	0.107635295774636	4.01641369225935
22	22	146314	1444	4	289	0.134948096885813	0.0899653979238754	0.775086505190311	67.5104166666667	2.71527777777778	6.99700772261669	0.103608916935811	74.3732638888889	2.46180555555556	7.44209512787556	0.100040257312249	44.5138888888889	2.09027777777778	6.25049786559907	0.140335136976238	106.864583333333	3.95138888888889	9.9555022083998	0.0931535368201626	51.3767361111111	1.94097222222222	6.6555216096834	0.129490086522048	6.86284722222222	0.913194444444444	3.11536480775987	193	6.61053386884056	0.0994181435896694	6.72450086750671	0.0915317488841804	6.42101102289439	0.14711005786071	9.34950332559078	0.0875056564589022	6.41344153298866	0.126693369075416	3.14979369886714	96	7.3129301492918	0.105033108068823	8.44299772156287	0.110727838971316	5.49960126146321
23	23	146512	1440	0	289	0.055363321799308	0.397923875432526	0.546712802768166	61.6666666666667	1.79861111111111	9.68104367771031	0.156986961219744	70.0833333333333	1.57638888888889	8.33159583962818	0.118870023580793	30.6284722222222	2.33333333333333	9.08870855632624	0.296828655529244	103.458333333333	3.29166666666667	8.00776367804483	0.0773994549483263	39.0451388888889	2.09722222222222	8.03108148982401	0.205706155327407	8.41666666666667	0.534722222222222	3.0221969737677	192	9.86965525716516	0.152243416837448	8.67896873221694	0.119315623412978	9.63811689795102	0.290733455523424	7.64595474151198	0.0722523531041589	8.79530157771363	0.21419303690018	3.31543652150026	97	5.27721631425995	0.0952353455782727	4.0680160146603	0.0627341102419791	4.98028760262005
24	24	146620	1658	218	272	0.540441176470588	0.246323529411765	0.213235294117647	75.3663194444444	4.06597222222222	22.6548167205674	0.29762896773543	88.734375	4.63541666666667	20.4189484851445	0.227798449118547	56.5902777777778	3.11111111111111	17.5792690566007	0.307199562055598	118.300347222222	6.05902777777778	27.8843425816568	0.233622090935181	69.9583333333333	3.54861111111111	15.2895769544788	0.216129556782987	13.3680555555556	1.71527777777778	4.87326772637945	189	17.7545034029142	0.204934722312861	15.5092546806656	0.157213683810447	13.6380289903093	0.208256239732443	22.0211717434219	0.167115095744097	11.3417062858605	0.146339601858795	3.78192255295573	83	11.7471525113364	0.225176364536009	14.5811539308767	0.21098950074316	8.90058390052039
25	25	146710	2257	817	173	0.23121387283237	0.23121387283237	0.53757225433526	66.9322916666667	4.55902777777778	9.32149708132094	0.142256439226228	69.1388888888889	4.07638888888889	7.78178148850441	0.112421561378811	46.6788194444444	2.17708333333333	6.67289219559753	0.149767819127967	107.236111111111	7.38888888888889	13.4008183726039	0.125065629738387	48.8854166666667	1.95138888888889	5.02916617685944	0.104234545177511	2.20659722222222	2.22569444444444	3.10547435407849	79	11.3389975726522	0.174616141957022	9.51162189061037	0.138102946031652	7.9170275289729	0.17598344816794	16.0859425042867	0.150781853089541	5.95016085087198	0.121620364092856	3.78370925101316	94	7.23340328503551	0.109561699773338	5.99416325574988	0.0862337536027684	5.43045295194853
26	26	147009	2040	600	166	0.271084337349398	0.367469879518072	0.36144578313253	62.9479166666667	3.59027777777778	11.4998055446518	0.174096463329886	68.2326388888889	4.4375	9.85008659426745	0.14072763358709	45.9253472222222	2.44097222222222	10.8335897405554	0.218860398799098	104.225694444444	7.34027777777778	11.5149330795369	0.112235270459934	51.2100694444444	3.28819444444444	8.96893547629529	0.167832633194118	5.28472222222222	2.16666666666667	3.857615522229	129	8.15858443604036	0.129501340254609	8.23856971857081	0.121808079506663	6.63479238267787	0.142339633687917	11.2087962066897	0.110511671557854	6.53360425003872	0.127489781917258	2.76116479184998	37	14.8152790217563	0.193151981608521	10.6748279588925	0.136478450061859	15.7277895256569
27	27	147034	1445	5	223	0.964125560538117	0.0134529147982063	0.0224215246636771	87.8767361111111	6.28125	9.1001510959819	0.0991902680680368	101.145833333333	1.81944444444444	4.87216288264376	0.047812547211299	67.65625	6.29166666666667	8.24798943853644	0.115832334831767	127.800347222222	2.67708333333333	8.92509576780604	0.0691964105350884	80.9253472222222	1.74652777777778	3.92931834822468	0.0482935401043929	13.2690972222222	5.72569444444444	6.69055631564903	126	7.7727934142313	0.0902896625973213	2.90256591465015	0.0294510633955484	7.5857384987507	0.113745454104795	5.90739111971349	0.0480958439573469	2.44430014004074	0.0308784657755297	7.69694641575373	97	4.03392507942224	0.0407085656163085	3.18535361666962	0.0299805259865082	4.56720059837992
28	28	147449	2588	1148	235	0	0.834042553191489	0.165957446808511	54.5538194444444	2.60069444444444	5.69826880037535	0.105398911301709	66.1822916666667	2.31597222222222	5.88809383647168	0.0901493290488531	41.9079861111111	2.78125	6.02558043404899	0.140102048283518	85.4600694444444	6.35763888888889	11.3913185615472	0.138738526144783	53.5364583333333	4.08680555555556	6.01535284946933	0.110862514283217	11.6284722222222	1.8125	2.59535024236108	159	5.69341155342127	0.106350145323541	5.83913810378552	0.089728709626162	5.54494701377375	0.129197915473333	12.9926338496996	0.156846768058784	5.30672148229897	0.0974441293088736	2.99734510872872	76	5.58423532907831	0.101216762463618	5.99713381834087	0.0911199860443634	6.96088066620329
29	29	147540	1446	6	289	0.0346020761245675	0.667820069204152	0.29757785467128	56.3020833333333	2.83333333333333	7.62270978961659	0.135308834174756	67.1770833333333	2.86111111111111	7.27141073461752	0.108193260686015	35.5763888888889	1.96527777777778	5.38685345254397	0.151307284263311	119.815972222222	4.55555555555556	10.1014569221103	0.0842930456642474	46.4513888888889	1.97916666666667	5.02150077283017	0.108049566178834	10.875	0.708333333333333	2.47084596383685	193	8.63149144968245	0.153494688085203	7.98231800236287	0.11798938304787	6.20930186253129	0.176650244615056	10.5539698798379	0.0870105163096416	5.60008635512002	0.120251075493788	2.46961238244312	96	5.05114195877717	0.0893348614669507	5.5046630950017	0.083010942054691	2.96646091342482
30	30	148098	1443	3	287	0.10801393728223	0.477351916376307	0.414634146341463	60.25	2.84027777777778	9.63256261427715	0.159994529214511	71.3697916666667	2.73958333333333	10.4651450647651	0.146733921226616	42.5815972222222	2.30902777777778	7.09739510149152	0.166758280321577	107.3125	4.27777777777778	13.771730426974	0.128398357292712	53.7013888888889	2.11111111111111	7.78757844340792	0.145085038186178	11.1197916666667	0.822916666666667	3.23075559745157	191	10.2628797893516	0.166500470548386	11.7909222430167	0.16094233891347	7.14820089052777	0.1650714992251	15.4027442416474	0.139851880117639	8.74641996596307	0.159238033886088	3.28221574609484	96	7.50575802359575	0.130866830778277	5.38597919879241	0.0798415693459036	6.79266890678421
31	31	148224	1465	25	289	0.0968858131487889	0.698961937716263	0.204152249134948	58.90625	2.79861111111111	8.61105700644039	0.146190182392133	67.3229166666667	2.59027777777778	8.69954558730544	0.129196745875194	44.3229166666667	2.25694444444444	6.94371526352425	0.156702616832618	97.1631944444444	4.45138888888889	13.5263565746204	0.139168964721609	52.7395833333333	1.93055555555556	6.68981707084497	0.126835736631516	8.41666666666667	1.06944444444444	4.73570005973222	193	6.43239050963122	0.112982468907793	8.40745105014723	0.126541219112409	5.00117106320652	0.117667440594765	12.8200436426041	0.132910852117672	6.72525529046551	0.129306064062547	3.99755025372891	96	10.836215878313	0.172373939406471	9.03748892891996	0.130721551480536	8.69527372126486
32	32	148269	1451	11	283	0.328621908127208	0.173144876325088	0.498233215547703	69.5590277777778	3.07638888888889	10.6485503562632	0.152839668855428	70.6892361111111	2.08680555555556	10.8983520376733	0.153666166442207	50.2899305555556	2.89236111111111	8.92053932523104	0.177245849121701	121.609375	4.09375	16.1022867264783	0.13199360281524	51.4201388888889	1.85416666666667	8.33750841456337	0.161643822793823	1.13020833333333	1.48263888888889	6.19860064257012	187	6.99174784867236	0.108340806074058	4.09604517892038	0.0637344357179324	7.45288615547432	0.15875267240844	7.14242275061818	0.0635017854973422	4.02996081993655	0.0863332195358157	5.71859399595325	96	9.36903611473978	0.117587588837105	7.92048615156879	0.0944202993357263	7.81586331112857
33	33	148332	1443	3	289	0.0795847750865052	0.318339100346021	0.602076124567474	61.2517361111111	1.37847222222222	6.62455703146479	0.108065984539023	70.5972222222222	1.14583333333333	6.89763714007262	0.0976399458013806	43.234375	1.14930555555556	5.44303977988101	0.125802822807551	102.5625	1.61805555555556	9.73679470298327	0.0948794142950356	52.5798611111111	0.868055555555556	5.54427150841441	0.105386376343841	9.34548611111111	0.538194444444444	3.29513873063533	193	6.43969048618475	0.102698749283892	6.51132018773607	0.0896863257374438	5.3325253732776	0.119978712641942	9.40910463327941	0.0896105203169467	5.17074606349946	0.0951519822897975	3.65428363158959	96	6.09741820543169	0.104266502978526	5.92570966954333	0.088830126214266	4.8827929166274
34	34	148764	1442	2	288	0.0381944444444444	0.784722222222222	0.177083333333333	54.7170138888889	2.41319444444444	7.99629402643384	0.146032509804245	69.1302083333333	2.25347222222222	8.31909279758529	0.120233789617331	37.2899305555556	1.79513888888889	5.59713438101434	0.150034875440444	101.286458333333	3.44097222222222	12.4125741566037	0.122421196435118	51.703125	1.44097222222222	5.67882206402377	0.109757785010325	14.4131944444444	0.868055555555556	3.51043567572061	192	7.37096681802738	0.138911035439856	7.65870479665483	0.11293942557279	5.0087184024363	0.139940909963296	12.9768208159935	0.129129287207605	4.93182138049878	0.0975793183280879	4.12754760295501	96	8.1563396933295	0.140273846391908	8.92349918581821	0.124027207447307	5.50534031008298
35	35	149278	1851	411	278	0.338129496402878	0.154676258992806	0.507194244604317	71.8072916666667	4.30902777777778	11.4181228463954	0.159718131795206	73.5815972222222	4.63541666666667	12.4735577268689	0.170316750887502	49.0173611111111	2.83333333333333	7.21162207292017	0.147576807969953	126.619791666667	7.30902777777778	20.2975847991657	0.161128742837466	50.7916666666667	2.99305555555556	8.15725774751734	0.161162508265924	1.77430555555556	0.722222222222222	3.84650157556555	181	10.8859115083538	0.14524177967065	12.5744291182091	0.164615338521325	6.7612761916459	0.131774630202208	19.4135963316733	0.147195917226578	8.28127385271708	0.157003306519513	4.58167808717903	97	9.44772195673758	0.145280442264354	9.94378529431229	0.14761970822594	5.66671720211952
36	36	149317	1443	3	289	0.612456747404844	0.013840830449827	0.373702422145329	75.8194444444444	2.61805555555556	7.50447770986153	0.0989684246668788	88.0416666666667	2.38194444444444	8.24036083632281	0.0935852666993081	57.1666666666667	2.11805555555556	5.7241701238088	0.100108028186429	124.309027777778	2.92361111111111	14.692726141223	0.118189602661325	69.3888888888889	1.86805555555556	5.5869494564693	0.0804979755169822	12.2222222222222	0.847222222222222	3.12048597468172	193	6.90711411434624	0.093352452665884	7.80123669948879	0.0907886325977651	5.6073966541181	0.0997077164404637	15.4427270052123	0.128318177638351	5.2021681991614	0.0763047927069577	3.48153902601095	96	7.32548423643418	0.0921203152603721	7.43320401508156	0.0805130977601071	5.5102675294049
37	37	149410	1445	5	289	0	0.996539792387543	0.00346020761245675	49.8177083333333	1.24652777777778	3.47942543878771	0.0698398355194922	61.1423611111111	1.34722222222222	4.28089108137499	0.0700117436770625	25.7170138888889	0.788194444444444	2.55213327929376	0.0992152969755041	123.303819444444	2.92013888888889	9.46506049860298	0.0767724525426961	37.0416666666667	0.847222222222222	3.36615187860252	0.0908581201939039	11.3246527777778	0.40625	1.81947947907607	193	2.37425563282838	0.0466393218458907	3.15877687244273	0.0503713076412003	1.68374774734339	0.06257718375453	7.5190352854265	0.0593357243360721	2.25202605000011	0.0581770884285934	1.60811440875354	96	4.25284992165728	0.089279158644019	4.51896588077172	0.0779132048408918	2.3343121380601
38	38	149422	1541	101	288	0.142361111111111	0.0555555555555556	0.802083333333333	67.6111111111111	2.40972222222222	5.20792855569946	0.0770633213811562	80.7829861111111	2.92708333333333	8.31813945887527	0.102993300264664	38.3940972222222	1.76736111111111	3.62180713647178	0.0944049647301903	151.100694444444	5.10416666666667	12.2800819933365	0.0812521794307188	51.5659722222222	1.90277777777778	6.18904265095552	0.120062258081314	13.171875	1.91319444444444	6.22998440380869	193	5.59932973875589	0.0818070128372359	8.31988444124777	0.0994695965533556	3.92905841137543	0.103396273983564	12.8236090156605	0.082915894670591	6.56637509982797	0.123435316476751	6.16463288593144	95	3.75578687499596	0.0570605714256543	4.27676343595505	0.0570876108494773	2.7732525040623
39	39	149935	1445	5	284	0.207746478873239	0.154929577464789	0.637323943661972	66.8871527777778	3.51736111111111	9.9141138339755	0.148158720735058	76.5416666666667	3.16666666666667	8.25999874433752	0.107909271051652	47.6232638888889	2.98958333333333	8.10353301344881	0.170222143181913	125.746527777778	5.40277777777778	15.9715299852324	0.126804241307372	57.2777777777778	2.34722222222222	6.01916657824987	0.105164153074313	9.65451388888889	1.31597222222222	4.38765517578258	188	9.89375233122989	0.152786712524332	8.07804123881537	0.107585134095869	7.65518704699905	0.167035186262282	15.6983345047712	0.129932503605573	4.97115356153808	0.0885183623384315	4.9938749604154	96	8.53226590089109	0.119926431403447	7.89347248647494	0.0994061863704046	7.8615207671245
40	40	149988	1447	7	286	0.0804195804195804	0.576923076923077	0.342657342657343	58.2951388888889	4.65972222222222	9.66498574515528	0.165718580522447	73.5815972222222	4.45486111111111	10.2854636195803	0.13981855578687	39.078125	3.48958333333333	7.44015917792158	0.19031263079202	107.769097222222	6.76736111111111	15.3656804099926	0.142570224411429	54.3645833333333	3.26388888888889	7.51601243282919	0.138325582740614	15.2864583333333	1.23958333333333	4.37791632999846	193	10.026236631182	0.17100244519425	10.7001066327229	0.146182528499718	7.6364318024569	0.19513191286564	16.4160688501832	0.151383309670092	7.48212103262202	0.139333207187963	5.02049985813776	93	8.88594553497212	0.154062814085087	9.37638255350225	0.126157924982018	7.05490058423146
41	41	150606	1445	5	269	0.546468401486989	0	0.453531598513011	73.8368055555556	2.29166666666667	6.02712386214215	0.0813209770234357	78.5694444444444	2.65972222222222	8.76358972741149	0.111413849268571	52.1423611111111	2.09722222222222	4.21874224883746	0.0807486598076902	125.947916666667	4.63194444444444	12.2159213940101	0.0967547877098227	56.875	2.31944444444444	8.34492470948872	0.146948464706236	4.73263888888889	1.72222222222222	7.15988992565066	192	6.01220399343192	0.0796318409726082	8.50160228969496	0.104937810326032	4.45061800814789	0.0842471317720984	11.3500351730433	0.0870151235115919	8.45911401670671	0.144987492519879	6.9996084875554	77	4.50908553458106	0.0638117232425549	6.33416670177525	0.0870326259879897	3.15952054298076
42	42	150701	1912	472	286	0.048951048951049	0.447552447552448	0.503496503496504	61.6458333333333	2.33333333333333	6.45992145496131	0.10483077258959	70.0503472222222	2.19791666666667	5.905687420506	0.0843585357239395	43.6666666666667	1.59027777777778	4.05219291888311	0.0928032651185593	123.659722222222	4.69444444444444	14.6733425209991	0.118755333097678	52.0711805555556	1.41319444444444	3.62704978238667	0.0696853579042447	8.40451388888889	0.65625	2.18583342144108	190	6.25818094485234	0.0984235062926864	5.58056858691586	0.0775192302612965	4.15038925814821	0.0935659657152539	13.9944930888638	0.108688427357919	3.74755095003197	0.0710259032923764	2.43844292503136	96	4.93376079821824	0.0854485002036715	4.38818189582852	0.0664037613492336	3.48203408994064
43	43	150771	1775	335	289	0.041522491349481	0.384083044982699	0.57439446366782	61.0833333333333	2.56944444444444	6.37268476476839	0.104369596340137	74.4444444444444	2.79861111111111	7.98968481463065	0.10735628191502	34.9479166666667	2.48611111111111	7.61151398451622	0.217773244384238	116.496527777778	4.9375	11.0221522950337	0.0946740181080886	48.3090277777778	2.69444444444444	8.97069805997275	0.185671541884418	13.3611111111111	0.930555555555556	3.04642961050803	192	6.09451221907723	0.0988215814595751	7.85428311860193	0.104209961908062	8.66597023648339	0.240026873255166	9.46231013259316	0.0820765098467534	9.96866272248663	0.200165576523471	3.1243673006976	97	6.75977718781218	0.112954071872142	7.96348518049298	0.109770933992869	4.05873966861568
44	44	150942	1447	7	289	0.865051903114187	0.0069204152249135	0.1280276816609	83.4305555555556	2.79861111111111	8.67125965155217	0.103931405080399	93.8628472222222	2.98263888888889	8.73058619638821	0.0930052493920231	61.0798611111111	2.36805555555556	7.93787452533786	0.129944813516633	129.710069444444	3.81597222222222	10.6246401210057	0.0819045852108792	71.5121527777778	2.38541666666667	7.75538687410819	0.10842759453424	10.4322916666667	1.51736111111111	4.91143447287194	192	9.73157267673898	0.118594855851088	9.456615365501	0.101230494545952	8.8750645230307	0.14849781162718	11.8532143783649	0.0914864592637908	8.18791089452944	0.115120012576864	4.59808924861403	97	5.08744411555213	0.0590501470872988	7.03637151200694	0.0742443203159657	4.68189097403854
45	45	151300	1445	5	289	0.013840830449827	0.356401384083045	0.629757785467128	61.3732638888889	2.12847222222222	6.85783087358222	0.11171372089878	75.6493055555556	1.77083333333333	8.02349910388541	0.106040665890286	47.2413194444444	1.84375	5.6267164923424	0.119086127153933	103.857638888889	2.70833333333333	10.3238762208286	0.09939701595161	61.5173611111111	1.50694444444444	6.65938544131352	0.10823701662109	14.2760416666667	0.795138888888889	3.66280794651542	193	6.13166031379753	0.0959314559470593	6.61146864947086	0.0840754727118585	5.00902682573498	0.101580558723006	8.91225093638091	0.0828946713600731	5.2340101099198	0.0817417018299499	3.82078416342624	96	5.23976655098029	0.0930652338379479	7.26391586434001	0.104235563972592	4.39013047801943
46	46	151303	1451	11	288	0.71875	0.100694444444444	0.180555555555556	77.2413194444444	1.94097222222222	12.8843015519211	0.166877084320619	88.2256944444444	1.71527777777778	11.3555918055195	0.128761385880925	56.9079861111111	1.56597222222222	9.32451401699394	0.163897469447315	139.086805555556	3.40277777777778	23.6085209289562	0.169858203490954	67.8923611111111	1.27777777777778	7.97895751750829	0.117553701915408	10.984375	0.677083333333333	2.99180832504581	193	15.1673576158351	0.199122510023548	13.07993847796	0.149657821095938	11.114254916497	0.19568064211676	25.627104572576	0.192385202944773	9.21922540195703	0.135525211560493	3.36647759776222	95	5.50099247891501	0.0693555786989948	6.35241619302149	0.0707396012585913	3.61928392439995
47	47	151415	2189	749	286	0.013986013986014	0.524475524475524	0.461538461538462	59.8993055555556	2.36111111111111	5.42808687301237	0.0907165807094921	67.8472222222222	2.67361111111111	5.78659139057546	0.0853734917567491	41.0347222222222	1.81944444444444	5.07764277399965	0.123844945707309	133.414930555556	5.67708333333333	11.7348790192681	0.0879385667368187	48.9826388888889	2.03472222222222	5.05517101767209	0.10328467717204	7.94791666666667	0.819444444444444	3.53880983814382	190	6.00306475148075	0.0990346707286049	6.23967596213966	0.0906097854483748	5.47719761179392	0.130918045822222	11.172254490398	0.0848073652886782	5.27179408413275	0.105258604033756	3.89231618876	96	3.61551238755469	0.0620245155834972	4.00031522880692	0.0609475102309894	3.67302578551426
48	48	151529	2194	754	268	0.0335820895522388	0.152985074626866	0.813432835820896	63.4947916666667	3.19791666666667	9.26775377274202	0.145923154403082	68.1944444444444	3.04166666666667	7.97126456411954	0.117147340600134	48.6736111111111	2.69444444444444	8.2698045221376	0.169871051730887	105.126736111111	5.07291666666667	13.26073364677	0.126131339343213	53.3732638888889	2.51736111111111	7.05978953787425	0.132661870435444	4.69965277777778	0.871527777777778	3.41329070146563	172	4.67959900107109	0.0740538253918692	5.55759380534497	0.082164873175119	4.90096050225762	0.102963870329585	10.6206934616796	0.0993884263008099	5.65355961303227	0.108625140018046	2.68908239938586	96	14.1938954014276	0.221491215626958	11.0524864234411	0.160714737450826	11.9598010897031
49	49	151852	1668	228	257	0.101167315175097	0.533073929961089	0.365758754863813	61.5659722222222	6.02777777777778	11.0483123370092	0.183259085491891	73.0277777777778	5.8125	10.4437606459532	0.145397967822859	45.8020833333333	7.1875	12.5736074508788	0.284030686022312	103.118055555556	6.15277777777778	16.0170161977622	0.15654585140996	57.2638888888889	6.84722222222222	11.2655547999804	0.201857880749841	11.4618055555556	1.63888888888889	6.68072700586158	173	9.97376583038524	0.169979459034247	8.76152669613289	0.123121120821297	8.73438152481624	0.216420510425839	12.0002128403404	0.112846487002168	6.8856043490005	0.13030076048754	5.06080117797359	84	12.4009500774223	0.194961595826964	13.2098719582868	0.180456862009447	15.2324643120847
50	50	151859	1749	309	210	0.00476190476190476	0.495238095238095	0.5	58.7552083333333	2.23958333333333	9.41533122435167	0.161974240772823	69.2638888888889	2.21527777777778	5.77413604552456	0.0836081203585574	42.8350694444444	2.03125	8.57985687239514	0.205963642341447	90.1840277777778	2.40972222222222	8.80313149816993	0.0968542785464287	53.34375	2.25	4.69183396895642	0.0892145177001855	10.5086805555556	1.89236111111111	6.75159618436134	136	10.0878494181046	0.173313229012408	5.87197750555195	0.0850558036803775	9.13808079944404	0.221964455925056	8.93968837949288	0.0982145261823275	4.73442866825711	0.0910467051587906	6.84273623747739	74	8.09784893345943	0.139650622483337	5.62910140902472	0.0814535596925751	7.42107678169266
51	51	151880	1855	415	59	0.0338983050847458	0.76271186440678	0.203389830508475	52.7118055555556	31.3819444444444	8.99298382274961	0.162806396300162	63.3298611111111	30.9583333333333	10.7390546129596	0.165259317205168	38.09375	2.21527777777778	4.65778007791666	0.141873528444545	107.597222222222	26.9166666666667	15.9222981756232	0.154916819320872	48.7118055555556	1.78472222222222	6.57110548047547	0.154337270441104	10.6180555555556	0.618055555555556	3.0938939884374	43	7.22184455383041	0.13578457184727	8.70667568882565	0.137845012746503	3.01215698478626	0.0950276965119658	14.1175260021301	0.139680998180302	4.81921219719057	0.115639578392408	2.96397715508373	16	11.0544108843484	0.181965611264994	14.0943250991312	0.201707693726386	6.70198975429437
52	52	152085	1443	3	287	0.00348432055749129	0.0592334494773519	0.937282229965157	62.0954861111111	2.26736111111111	8.9106508103007	0.142885058808599	72.0972222222222	2.06944444444444	9.11427736572243	0.125959339527247	48.8159722222222	1.67361111111111	7.40114714881704	0.150882883343549	89.1666666666667	2.45138888888889	11.0300994104567	0.123267728312802	58.8177083333333	1.50347222222222	8.0321288997025	0.136025313873524	10.0017361111111	0.885416666666667	3.30764980879482	191	10.8181007293038	0.173985958175903	10.7845965494095	0.149254252658301	8.70918975692342	0.175414451499776	12.9391585581904	0.142829525782487	8.86739828097022	0.148463628301658	2.82453721363415	96	2.18357103299626	0.034809501688416	4.17211923935168	0.0574969059686708	3.32651166006695
53	53	152170	1682	242	289	0.0968858131487889	0.228373702422145	0.674740484429066	64.2048611111111	1.59722222222222	6.39128091556284	0.0995515891235131	66.59375	1.60416666666667	7.28145313688814	0.109339081188853	40.75	1.36805555555556	3.78940275519258	0.092981609462613	114.3125	2.42361111111111	15.1963527805722	0.132942211399587	43.1388888888889	1.36805555555556	4.41454433132235	0.102309808480526	2.38888888888889	0.4375	1.55124405929173	192	6.27609517431008	0.0962237701403446	6.73922124335158	0.0999637267246217	4.00969252715263	0.0968013284563442	12.5857919769025	0.110129981750309	4.34715961107005	0.0996721573113744	1.02806123553705	97	6.15935993238196	0.0990644857305671	8.0421462830819	0.123784225556798	2.90440476006862
54	54	152660	1672	232	285	0.136842105263158	0.378947368421053	0.484210526315789	63.2899305555556	3.49652777777778	8.87907811481654	0.140937747854231	68.8576388888889	3.88888888888889	9.78546498292485	0.142747480172677	46.3645833333333	2.64583333333333	7.15503075016656	0.154953173540841	111.251736111111	6.82291666666667	17.5256548863221	0.158178789707755	51.9322916666667	3.00347222222222	7.97060016639914	0.154091781808693	5.56770833333333	0.690972222222222	2.89031425304312	192	8.54349148344801	0.140452980976284	9.70989396410004	0.145956286002287	6.84566962586766	0.155675538098613	17.61966611949	0.161996642960402	8.04513710392448	0.161965641601499	3.12269111912785	93	7.85273824192639	0.116364668020898	8.58099490652382	0.117982336828314	5.45408819821116
55	55	153394	1445	5	289	0.0069204152249135	0.57439446366782	0.418685121107266	58.2083333333333	2.27777777777778	6.62851322848089	0.113917716640757	69.0225694444444	2.20486111111111	6.78922984354721	0.0983798347766318	34.0902777777778	1.66666666666667	5.91573859218938	0.173550751511799	132.295138888889	4.53472222222222	13.5195411919471	0.102227823246277	44.9045138888889	1.50347222222222	4.67768821242795	0.104156860574133	10.8142361111111	0.586805555555556	5.81843335157039	193	5.70977425304411	0.10216822091948	7.07622573403596	0.102816499786866	5.09981860729266	0.162205832433666	14.0904297100117	0.10540106716919	5.17575910346143	0.116628313714893	6.01528170492765	96	5.91040563217467	0.0940960100644724	6.19060373157607	0.0892205311862036	3.2721411789128
56	56	153545	1534	94	234	0.85042735042735	0.0299145299145299	0.11965811965812	93.1822916666667	9.43402777777778	15.2563774271323	0.170503024068629	101.732638888889	12.5486111111111	11.5988011812084	0.118759056462885	72.0277777777778	6.77083333333333	11.3833889973231	0.163789769745657	127.746527777778	17.8541666666667	16.5898593346281	0.136316703571282	80.578125	9.88541666666667	8.11987084606437	0.104518938224273	8.55034722222222	4.24652777777778	6.24387304687048	177	17.3748829129974	0.192546598772887	12.8607072695891	0.130614252164177	12.9949419261929	0.185567141664876	18.5916502954628	0.151506542463026	8.73653487387679	0.111642962434206	6.66271872060284	57	3.49014006799664	0.0400600048078551	5.62976336882577	0.0591405293076057	2.19120479328503
57	57	153793	1441	1	288	0	0.868055555555556	0.131944444444444	50.5260416666667	2.74652777777778	7.90402208609244	0.156461499814051	63.2586805555556	2.76736111111111	7.39876508200361	0.117015065547339	31.0034722222222	2.09722222222222	7.51884247476157	0.242461833247266	125.711805555556	6.54861111111111	16.4770397154805	0.131146015864978	43.7361111111111	1.90277777777778	5.61288269852302	0.128375970233055	12.7326388888889	1.42361111111111	4.53982756933258	192	6.92817174295106	0.14427429226102	6.68810702094099	0.108832659379665	7.09098306259903	0.246152368110471	17.1666931411714	0.134938388729424	5.17696224106138	0.12256186809911	4.55399243266706	96	7.37848193153816	0.132920672814349	7.50466959895462	0.112376896193986	6.34560215162176
58	58	154348	1442	2	258	0.62015503875969	0.0155038759689922	0.364341085271318	76.8020833333333	2.88888888888889	9.63193559632877	0.125071185457387	88.59375	2.47916666666667	8.65053290861624	0.0975965318533754	53.8333333333333	2.70138888888889	6.08127346932509	0.11251119075553	131.194444444444	3.83333333333333	16.5616009384582	0.126750705767322	65.625	2.25694444444444	5.12210862266472	0.0779924471581384	11.7916666666667	0.965277777777778	3.2595451019135	161	6.64176508755473	0.0803157713006092	6.27120006940928	0.067310880744993	5.16869909266916	0.0904129241546865	10.2722943423512	0.0730204154319636	4.4448745694213	0.0657139399152277	3.16635064348779	97	5.54307949072984	0.0820257376965362	6.56993830618515	0.0809969516649669	3.33622082839364
59	59	155278	1457	17	288	0	0.861111111111111	0.138888888888889	48.8958333333333	2.3125	7.98667771391355	0.163340660531679	60.3472222222222	2.08333333333333	7.50985850323932	0.124365433208724	32.0486111111111	1.94444444444444	6.29932241837967	0.196619145604568	98.1597222222222	2.93055555555556	8.00379117364855	0.0814779208232576	43.5	1.67361111111111	5.693623114805	0.130804360008283	11.4513888888889	1.23611111111111	4.79036807631942	192	8.33650735801223	0.16839657156637	7.54228734441279	0.12044574316953	6.52418644169551	0.20216975416487	8.55584264003127	0.0857370452445723	5.58020020971056	0.122951393190777	4.59995399855593	96	7.12223322703988	0.149384835000181	5.07349493714077	0.0907331434361985	5.8286854917214
60	60	155378	1469	29	284	0.109154929577465	0.387323943661972	0.503521126760563	63.1631944444444	3.17361111111111	9.19809894150739	0.145619047850387	70.8784722222222	3.31944444444444	8.6345507745387	0.1219157014999	44.9826388888889	2.47222222222222	6.31215325810415	0.14037991584194	105.666666666667	5.11805555555556	12.4480161294541	0.11791589942847	52.6979166666667	2.55555555555556	6.24207953811351	0.118618306378336	7.71527777777778	0.8125	3.0005121578783	188	10.3921515673881	0.163300275381893	9.20546339829179	0.129315334295663	6.92472694141129	0.157361134411377	12.2605127520611	0.115781414375501	6.37360368900719	0.123631602717019	2.9401963892137	96	6.17592062886458	0.0992281808152301	7.38400802825969	0.105313440902233	4.34881260261138
61	61	155558	1488	48	220	0.00454545454545455	0.509090909090909	0.486363636363636	57.2256944444444	2.41666666666667	12.1407435780712	0.209964907411026	70.2048611111111	2.63194444444444	8.04875141471173	0.113275672417898	34.6840277777778	2.08333333333333	11.341142036771	0.322524721831648	91.4131944444444	3.72916666666667	12.3645874173314	0.132796779526114	47.6631944444444	2.22916666666667	7.1827404287234	0.148417666414873	12.9791666666667	1.93055555555556	9.16843335554672	165	6.53359616045243	0.105576668932979	7.7946103007986	0.106307711988078	6.09973161659844	0.15785064566166	11.4506299106674	0.117819527017967	7.28679718092591	0.145506660396076	2.71690935666396	55	16.323538600987	0.35768710081844	3.92625625952869	0.0611047239032479	16.1468429954756
62	62	155952	1446	6	284	0.309859154929577	0.27112676056338	0.419014084507042	66.3767361111111	3.34375	10.4489924770953	0.157586631803678	74.4305555555556	3.17361111111111	8.98177107899788	0.120955141848139	44.4548611111111	1.89583333333333	7.01484018917108	0.157861696808604	123.263888888889	6.55555555555556	16.8340457644584	0.136928798427787	52.5086805555556	1.74652777777778	5.43233167639761	0.103695536772209	8.05381944444444	0.84375	4.16586747258407	187	9.63975044717455	0.146746445263891	7.80084241796952	0.105768382552226	6.84564953828766	0.156975654648656	12.4141025420279	0.0988855501516109	5.03274311373101	0.0973944905585944	4.44877048770555	97	11.8172928648198	0.175084375727436	10.8843400070154	0.144686992007742	7.0967328284562
63	63	156080	1591	151	289	0.512110726643599	0.0346020761245675	0.453287197231834	74.3506944444444	3.20138888888889	10.9550280405608	0.147297064470181	83.2725694444444	3.64236111111111	11.4035180937066	0.136912331397998	51.6527777777778	2.14583333333333	7.15513677818212	0.138492701687404	121.321180555556	5.04513888888889	15.4838951568144	0.12759026289688	60.5746527777778	2.56597222222222	7.85023422782766	0.129581773580203	8.921875	0.760416666666667	3.63337486616898	193	11.3600095287792	0.14861261025245	12.186564719881	0.143275279662343	7.76261230690342	0.147691657653032	15.4560686557143	0.123372399625827	8.75238371182576	0.143068523450696	3.51605465374928	96	8.76860803332577	0.124875592819949	8.65994383313093	0.108602822727703	5.34025387069836
64	64	156194	1704	264	255	0.231372549019608	0.152941176470588	0.615686274509804	67.2430555555556	4.40277777777778	9.62451292456128	0.142341421863074	81.5555555555556	3.625	6.90648177474344	0.0845164052480842	50.0399305555556	4.21875	9.26064017973493	0.184057930306501	117.319444444444	7.0625	10.7185533602048	0.091192816857474	64.3524305555556	3.26041666666667	6.49467900163354	0.100824494424483	14.3125	1.86805555555556	4.95465621283984	177	10.2108108111782	0.150785375736572	7.20009433967756	0.0880182815196442	9.95988035790131	0.196905933580759	11.3324561958527	0.0966159985870585	6.99972943200036	0.108243238639181	5.10109659197686	78	8.19602496182297	0.121630507424313	6.22880689201674	0.0764030409777176	7.45742717786906
65	65	156476	3107	1667	287	0.0278745644599303	0.45993031358885	0.51219512195122	60.5590277777778	1.48611111111111	5.70749273387016	0.0941300088852278	72.9131944444444	1.04166666666667	6.35134147328501	0.0870711728126486	45.4774305555556	1.27430555555556	4.42458856749621	0.0971358463146494	104.567708333333	1.44791666666667	7.42176038611249	0.0709400263376502	57.8315972222222	0.753472222222222	4.63357505465175	0.0800816596823469	12.3541666666667	0.826388888888889	3.63327699704923	191	6.57112767573686	0.108778417929081	7.49239717522024	0.101622486895829	4.87668829531657	0.108006431401376	8.16595571481324	0.076681295060439	5.4239195494716	0.092762234415211	3.87808846334277	96	3.37690816752985	0.0552836262078557	2.34125378766284	0.0327973681038426	3.22760502703263
66	66	156731	1472	32	289	0.878892733564014	0.0103806228373702	0.110726643598616	79.7170138888889	3.36458333333333	6.2522218273009	0.0784411594569116	85.4340277777778	3.59027777777778	8.39706168515227	0.0982848336239522	49.3211805555556	2.23263888888889	4.02975464883363	0.0817377241376276	147.638888888889	5.13194444444444	12.310097270521	0.0833692993504223	55.0381944444444	2.52777777777778	6.15108383719199	0.111774599405715	5.71701388888889	1.06597222222222	3.94447050421616	193	5.38881673977899	0.0667292205041284	7.18391956702072	0.0816594897482183	3.90256713260964	0.0791670650193043	11.0000564255108	0.0730863016429215	5.94603229778949	0.105215387684365	3.63780790766321	96	7.28455919267453	0.0938807467440938	8.36995462059844	0.104190306480479	4.29519315171347
67	67	157004	1484	44	289	0	0.85121107266436	0.14878892733564	49.9826388888889	1.1875	7.86315918669033	0.157339403514056	58.5694444444444	1.27777777777778	8.34310557354414	0.142452883773736	36.1909722222222	1	7.06416770737529	0.195213661066309	96.5503472222222	2.11458333333333	10.0515527653692	0.104114503035436	44.7777777777778	1.06944444444444	7.54565433011026	0.168510478433032	8.58680555555556	0.472222222222222	2.58589930977449	192	8.04763136811063	0.156248884890003	9.01999306369522	0.149167843947415	6.76633946049043	0.177356611114561	11.052556452914	0.113620540716362	7.738351883821	0.164245363883886	1.93445582221402	97	6.53415885625402	0.139177296674712	5.04074890115904	0.0919775476697568	5.9689560583168
68	68	157084	2890	1450	289	0.1280276816609	0.512110726643599	0.359861591695502	61.8038194444444	1.48263888888889	8.50475362926535	0.137580397361191	69.3020833333333	1.60416666666667	9.70660029034177	0.140064284197562	46.1440972222222	1.32986111111111	6.84516305202191	0.148328118919872	110.184027777778	3.52777777777778	13.6936167029863	0.124260714241492	53.6423611111111	1.40277777777778	8.01065286978725	0.149359914797969	7.49826388888889	0.34375	2.94991756640702	193	9.40748975858376	0.148628480959943	10.8237593871611	0.151882038804863	7.75536752118177	0.16497144622375	15.2339148301919	0.136490671845645	9.07489586098582	0.165060305453799	3.36790416986727	96	5.19985450201304	0.088367150326297	5.02829712028084	0.0769391972500734	3.99385492888543
69	69	157210	1472	32	284	0.834507042253521	0.00352112676056338	0.161971830985915	82.3315972222222	2.04513888888889	9.29474654003099	0.112967347856755	88.7256944444444	2.02083333333333	9.63667346851313	0.10874186526771	62.2517361111111	1.60069444444444	7.66317377590469	0.123207730545569	120.15625	3.10416666666667	13.7541400091619	0.114601019879771	68.6458333333333	1.57638888888889	7.65016315298941	0.11161810097349	6.39409722222222	0.46875	3.80527331629354	188	8.22545238280601	0.101276118145755	9.11596444859055	0.103378050207204	6.44373805758264	0.105718016827431	13.4092515480657	0.11167940863139	6.94617899729189	0.102277698268396	4.32177632430666	96	10.8443331470178	0.128557172402285	10.580000165821	0.118239815590083	9.17217737068458
70	70	157644	3527	2087	137	0	1	0	29.4461805555556	6.86458333333333	7.78274809326447	0.244718037359934	54.3194444444444	3.66666666666667	3.22925389545939	0.0605540355431065	20.0069444444444	8.32638888888889	7.84085205366334	0.353703237191926	75.7291666666667	3.3125	4.00600665360358	0.0532269335218399	44.8802083333333	5.12847222222222	3.54085824548816	0.0810386868746872	24.8732638888889	5.15625	5.58896008949103	88	6.21740192760309	0.196739075738609	2.84013260025704	0.0532449230555219	6.63135895801864	0.307784592988207	3.16671478817311	0.0416237343329699	3.37655494579688	0.0780091455054149	4.44505231388172	49	10.0671639062671	0.313001923481654	3.86331076513749	0.0724740534041872	9.61769203083567
71	71	157664	1443	3	287	0.0662020905923345	0.320557491289199	0.613240418118467	62.3541666666667	3.78472222222222	8.26744367895974	0.13286053731236	74.0329861111111	3.85763888888889	7.2415837407767	0.0979699506742204	40.6302083333333	2.44791666666667	7.15939850235503	0.176646094409895	135.378472222222	7.17361111111111	12.1267218011608	0.0896678816131586	52.3090277777778	2.38194444444444	5.56373457477593	0.106545127307713	11.6788194444444	1.26736111111111	4.36266771247306	191	9.36138889771389	0.151527566056216	8.17054708237099	0.109969311023385	8.28817561689479	0.206205750010018	12.9255067276466	0.094044866290065	6.31171104654503	0.119739452710578	4.83609556731262	96	5.41318038955147	0.0857675057595215	4.84567767244822	0.0662373710031366	4.03046240436286
72	72	157891	1450	10	219	0.26027397260274	0.150684931506849	0.589041095890411	67.9618055555556	4.73611111111111	8.03391808556833	0.118968697054531	75.7135416666667	3.96180555555556	6.64965572997079	0.0891669486201079	47.2413194444444	5.03819444444444	7.19532160573302	0.148672085258565	101.298611111111	4.06944444444444	11.6337771082467	0.117355927531369	54.9930555555556	4.29861111111111	6.55535236517163	0.118236054025085	7.75173611111111	1.28125	3.81543423947509	131	8.35815992583656	0.128060695939718	6.93841714034175	0.0958789710321486	7.59004663924453	0.156139464469383	12.9753323034596	0.135894510053822	7.39697292516787	0.132776576212249	3.59027524514178	88	6.17752651599322	0.0871329272972277	4.53639640816318	0.0582607828252131	6.5936604713697
73	73	157943	2303	863	287	0.0696864111498258	0.655052264808362	0.275261324041812	59.5590277777778	2.65972222222222	7.78693231668335	0.131045477594003	76.7048611111111	2.53472222222222	7.8601417244328	0.102585751473952	45.5451388888889	2.44444444444444	8.01024690360655	0.176434448298932	105.256944444444	3.70138888888889	9.28109580326973	0.0882245129682834	62.6909722222222	2.30555555555556	7.15143876683282	0.114241507630024	17.1458333333333	0.875	5.92012079425428	192	4.57274677726695	0.0802676340496666	7.20444404250637	0.0967580621265546	4.26445992541815	0.0997899214723077	9.41992146332538	0.0905262986615182	6.19802780305715	0.10291631394854	5.23878966011872	95	10.2409056150494	0.159072274923101	7.32598804147772	0.0904560519808141	10.6958877928619
74	74	157952	1876	436	289	0.013840830449827	0.795847750865052	0.190311418685121	52.4635416666667	3.04513888888889	8.02387494943386	0.15288105619636	67.5729166666667	3.02777777777778	9.07787287063661	0.1342908097673	33.7083333333333	2.07638888888889	6.05997157408036	0.179715934829064	111.862847222222	6.46180555555556	18.8753639357303	0.168696813997589	48.8177083333333	2.03125	6.99057591850869	0.143150034751577	15.109375	1.02430555555556	2.7784087134283	193	7.12134977551418	0.127449972799911	7.4874679408865	0.104202575179629	5.6517809029353	0.156678212333598	17.31203021971	0.144729352525515	5.97803351571618	0.114847747216128	2.29346569360378	96	4.72767143454179	0.10352565185128	5.07193862379157	0.0859043944749455	3.59383914839847
75	75	157968	1446	6	289	0.0311418685121107	0.532871972318339	0.43598615916955	59.9010416666667	1.92708333333333	6.41398481980919	0.107078829237182	73.6336805555556	2.32291666666667	6.89640206190603	0.0936632452601552	46.4635416666667	1.31597222222222	4.62162883569889	0.0994972238913125	96.5243055555556	3.96527777777778	13.8394377242868	0.143303385966281	60.1961805555556	1.61458333333333	5.13317221020673	0.0852970773200175	13.7326388888889	0.895833333333333	2.2630394514085	193	6.82892987568166	0.111128454132088	7.30317066851594	0.0969869909188451	5.38183132181892	0.115333493794254	13.2485273890827	0.130185112066237	5.89324189952829	0.0973881057118726	2.33032822152472	96	3.96883417855195	0.0698969145369633	4.39492330731641	0.0625426382304143	2.43647358056104
76	76	158455	1452	12	289	0.629757785467128	0.00346020761245675	0.366782006920415	75.8333333333333	2.91666666666667	6.7307723783322	0.0887648634360685	89.1145833333333	2.82638888888889	6.79196695156318	0.0762223690976142	50.7152777777778	2.44444444444444	5.09707758653	0.100494980386626	118.486111111111	4.26388888888889	11.6797545636313	0.0985877991964908	63.9965277777778	2.34027777777778	5.03046275759552	0.07860098058743	13.28125	0.597222222222222	2.6759587961443	192	6.43849060051457	0.0848623735359922	6.63659502627344	0.0744551972095653	4.82596044298	0.0964087405110976	11.1754169175462	0.0935099820521601	4.97742504061126	0.0786038499586579	3.06427918721072	97	7.30906735744984	0.0964991879233204	7.12444608083765	0.0800036200325598	5.38410780338655
77	77	158800	1464	24	288	0.46875	0.277777777777778	0.253472222222222	71.7986111111111	5.3125	15.9763408482341	0.222602136637225	77.2829861111111	4.69097222222222	12.7018202212832	0.164336218496386	56.4791666666667	4.10416666666667	14.2723207152351	0.252762782313843	103.491319444444	6.40625	16.620992875914	0.160621634395787	61.9635416666667	3.45486111111111	10.4524715654879	0.168626025703591	5.484375	1.64236111111111	7.31136173725262	191	15.5190884159849	0.212590252273766	11.7651211895639	0.152307045357646	13.7368650156222	0.239108832405345	15.5239599167313	0.149675736703467	9.34777976300564	0.151512723585716	7.31956087084242	97	16.6577317115265	0.240196220606224	14.4347983034698	0.186540825397892	15.1582573643221
78	78	159250	1449	9	289	0.145328719723183	0.29757785467128	0.557093425605536	64.1979166666667	2.5625	9.42109040634068	0.146665326838637	70.7586805555556	2.41319444444444	8.75617813415812	0.123663953514719	43.3194444444444	1.72916666666667	6.39273199024609	0.147469631639617	112.326388888889	3.38888888888889	11.4023085105374	0.101467765720695	49.8802083333333	1.53819444444444	5.85921921649887	0.117371203546695	6.56076388888889	0.690972222222222	2.6879333292454	192	8.02465217559409	0.122076952516763	7.56046020188079	0.105433494971028	5.21918938411178	0.119766267688474	9.85673997131552	0.0857729366611938	4.82439219331348	0.0973600274454685	2.74660170006107	97	11.1696346776255	0.182307683615965	10.5563758196995	0.15294525086047	8.25187420135884
79	79	159614	1455	15	289	0.0207612456747405	0.882352941176471	0.0968858131487889	53.9826388888889	1.89583333333333	6.29389621502863	0.116471537820534	62.9201388888889	1.81944444444444	7.66048657686878	0.121655161045998	29.4652777777778	1.125	3.05858784914071	0.103711356142399	111.704861111111	2.92361111111111	17.8273645542793	0.15947837417776	38.4027777777778	1.04166666666667	4.23875074539469	0.110320512015406	8.9375	0.583333333333333	3.18558816137171	192	3.58940595064616	0.0667408427778483	5.76779201586013	0.0911228558417794	2.51838246065805	0.0855350137000434	13.8452200344035	0.123377065191008	3.9057392772585	0.1002542702184	3.47312277443265	97	9.63394672775725	0.176619321979296	10.4508237232692	0.167697254120283	3.92840239293593
80	80	159878	1454	14	289	0.0622837370242214	0.359861591695502	0.577854671280277	62.34375	2.58333333333333	6.97319040809245	0.111871434880577	71.6354166666667	3.09722222222222	7.3643098386903	0.102805793806468	35.78125	1.54861111111111	4.30315103201201	0.120295090757542	132.791666666667	5.06944444444444	14.8209833831263	0.111636368789708	45.0729166666667	1.85416666666667	4.4022855681748	0.097670852848343	9.29166666666667	1.09722222222222	2.79558784850076	192	5.96460756562134	0.0992464383914809	7.23619638872974	0.102952923796674	2.99721729581367	0.0882345478068422	13.0692710746368	0.101525329597438	4.21249232913683	0.0953996847362906	2.33934031064427	97	6.73614461913467	0.100912127885106	6.90737068351266	0.0929672479951059	4.27903464078578
81	81	159946	1579	139	285	0.0666666666666667	0.63859649122807	0.294736842105263	57.1215277777778	2.14583333333333	10.2420520090008	0.179552489546979	65.8611111111111	2.13194444444444	11.2545002392942	0.171086652880246	33.7743055555556	1.60416666666667	9.25817411756252	0.274166627546272	113.501736111111	3.14930555555556	11.9643930585798	0.105564905782956	42.5138888888889	1.61805555555556	10.4519740150116	0.245878051529368	8.73958333333333	0.569444444444444	3.4029740332271	189	10.9497357421193	0.186122857744451	11.5915757801412	0.168368261792706	9.47555913238513	0.268779930364819	13.2762731261876	0.115180886887742	10.4023417206196	0.229785248386758	3.14959671595444	96	7.57833361306278	0.141595956958744	7.57002398661291	0.126694962119044	8.09460915476597
82	82	160094	1457	17	289	0.0069204152249135	0.698961937716263	0.294117647058824	55.4444444444444	2.64583333333333	7.9007777784239	0.142476274676433	66.5711805555556	2.38541666666667	9.0087610610694	0.135269493773006	35.6788194444444	1.93402777777778	5.90308641796626	0.165485689668469	107.505208333333	4.69097222222222	14.5181423112843	0.134993826709603	46.8055555555556	1.57638888888889	6.48536822093925	0.138527081733292	11.1267361111111	0.96875	4.59917572391889	193	8.25015700902565	0.145082487721362	9.56537421387517	0.139498052234994	6.26662727819907	0.171505823127116	14.757067771844	0.133726832564837	6.92051389143819	0.143449595215076	5.19021806457671	96	6.2834281485703	0.119423698725549	6.11145566545951	0.0975718848967426	4.65492335098106
83	83	160279	2929	1489	288	0.00347222222222222	0.965277777777778	0.03125	46.8020833333333	2.04166666666667	6.67177504631862	0.142542374876837	72.9513888888889	1.83333333333333	4.93621725669213	0.0676709144100978	31.5694444444444	1.82638888888889	6.07043443387933	0.192203728777182	105.182291666667	2.62152777777778	7.28609003608501	0.0692813632591285	57.71875	1.63888888888889	4.34640216377414	0.0752985937901199	26.1493055555556	1.00694444444444	5.05869536156611	192	6.38474941460196	0.131913471172235	5.30902578627208	0.0726124056820231	5.82342714086142	0.176133902181064	8.04834968124665	0.0763894971970615	4.73892745927002	0.0820223629477908	5.22541352939924	96	6.08945558307519	0.139619712437358	4.09487270328888	0.0563999683666761	5.46616386219998
84	84	160592	1445	5	289	0	0.923875432525952	0.0761245674740484	51.8767361111111	2.13541666666667	5.10126688925727	0.0983827915245479	57.7881944444444	2.04166666666667	4.64633484887539	0.0804307140655878	31.4635416666667	1.84375	4.76357355624528	0.151515821896862	118.180555555556	3.5	8.92598737803377	0.0755509123785075	37.375	1.68055555555556	3.81894521570468	0.102230008089908	5.91145833333333	0.642361111111111	2.79260364898613	193	5.2782159773243	0.101971539902261	4.95945891492639	0.0863954843019039	5.05032425129099	0.159501322287541	8.37202374099965	0.0723860129922468	4.0446490696621	0.108419065339553	2.5518902371347	96	4.74719446232803	0.0912373710477459	3.86345904462228	0.0660420349508082	4.11542615729408
85	85	160678	1777	337	260	0.5	0.126923076923077	0.373076923076923	71.3472222222222	5.36805555555556	12.4288883101935	0.168932561066983	78.4114583333333	5.08680555555556	13.0622660657634	0.161500269965214	47.2986111111111	3.16666666666667	8.70497452762393	0.177861954984851	122.236111111111	9	18.5091581855831	0.148123399558361	54.3628472222222	3.46875	9.54985900156683	0.169775271138966	7.06423611111111	0.996527777777778	2.62405314078334	165	10.0070854425229	0.136652246794362	11.4598918176841	0.143990416533497	7.14167681093455	0.148279435485617	15.399911691898	0.124332604059459	8.80658558928008	0.161525858407205	2.60148061770346	95	15.8225886412493	0.213333227493426	15.2631123295455	0.183613482500547	10.8116108629236
86	86	160686	1455	15	283	0.893992932862191	0.00706713780918728	0.0989399293286219	83.3142361111111	2.94791666666667	8.01432194192108	0.0959981846086374	92.1579861111111	2.61458333333333	6.35441918744614	0.0688213023362901	59.8663194444444	2.67708333333333	5.50654892346721	0.0917379964291058	142.295138888889	4.85416666666667	13.1454448992752	0.0921516201757462	68.7100694444444	2.14930555555556	4.45920058299248	0.0647454602117321	8.84375	1.05555555555556	3.73618800644283	187	8.71073420244132	0.106652739858347	5.3344850260155	0.0592614922987524	5.88449963704474	0.100154858662726	12.0660855430564	0.087550752621122	3.28426304697353	0.0489485287147565	4.30434655081192	96	4.80459164520701	0.0552185799042108	5.74607989942067	0.0593335129982128	3.58358832222088
87	87	161498	1440	0	249	0.34136546184739	0.176706827309237	0.481927710843373	68.9861111111111	3.20833333333333	9.42630163880974	0.136891934449062	75.6319444444444	4.99305555555556	9.27969510747695	0.12124909911118	51.2934027777778	2.16319444444444	6.78770721941813	0.132935275887613	110.788194444444	7.06944444444444	13.1745041866797	0.117929738738298	57.9392361111111	3.62847222222222	6.60660288726862	0.112481649157599	6.64583333333333	2.79166666666667	3.78060127194845	193	10.2903288516766	0.147550777739493	9.78316290054064	0.125516880928295	7.40938713409794	0.143489034405067	14.1977593618888	0.125190403730105	6.84958207567432	0.114466130453298	3.93377414394167	56	4.34472362488379	0.0660077381968238	4.8170422568103	0.0672033797661627	3.30210479904804
88	88	161584	1467	27	287	0.0696864111498258	0.522648083623693	0.407665505226481	60.5729166666667	1.625	7.60029148725626	0.125217201885336	73.3975694444444	1.54513888888889	9.50511257324667	0.129391799484029	44.78125	1.59722222222222	6.90777679002404	0.154258632021234	102.727430555556	2.53819444444444	14.7651745625996	0.143535721283951	57.6059027777778	1.51041666666667	8.8640086227018	0.154039992413891	12.8246527777778	0.697916666666667	3.9293981201338	191	7.89632463136711	0.125286426698049	10.5004848396768	0.138613076534541	7.19645208197766	0.15594762283387	14.8446627487644	0.137085073974471	9.84270616756487	0.167181580969755	4.70936521140654	96	4.07253315711358	0.0726427318994618	4.45439857519134	0.0646541069274825	5.37207692855527
89	89	161687	1447	7	289	0.352941176470588	0.294117647058824	0.352941176470588	68.7708333333333	4.65277777777778	11.2369472314962	0.163403328464446	75.1215277777778	5.04166666666667	11.3109598345964	0.150611287882343	37.4322916666667	2.61458333333333	6.15858365483513	0.164479315797741	139.732638888889	8.875	20.4880692441559	0.146644178902867	43.7829861111111	2.90625	5.83225603827225	0.133232313260666	6.35069444444444	0.826388888888889	4.00785285003236	192	10.6387614915129	0.155310386737415	10.9284321049385	0.143913509200837	5.76215613125654	0.158047711028751	19.5520404616223	0.139263680391433	5.89609715028379	0.13432020086076	3.51157398219954	97	12.3770326179629	0.178603416236596	11.9172223694717	0.162264257417006	6.47681232846408
90	90	161797	1444	4	280	0.435714285714286	0.175	0.389285714285714	69.5954861111111	4.10069444444444	9.79210354615794	0.140597353619005	81.3125	3.72222222222222	10.3742802759632	0.127353170996962	47.1510416666667	3.46875	7.91028807630144	0.167692357765324	136.329861111111	4.06944444444444	22.629570880567	0.164642843875764	58.8680555555556	3.14583333333333	7.7510417514994	0.131405406298125	11.7170138888889	1.26736111111111	3.91135781002899	185	11.3180907152358	0.161462583460721	11.7609913089307	0.143247310037012	9.31827866474251	0.196543330632467	26.4276855152343	0.19037895020904	8.84803814884584	0.148916217024789	4.14348269981501	95	5.71569811372256	0.0831151570187729	6.80408940996282	0.0848278863446808	3.92719293451504
91	91	161942	1466	26	234	0.555555555555556	0.0384615384615385	0.405982905982906	78.5538194444444	3.78125	19.2877389530876	0.229569222534207	86.734375	3.94791666666667	17.7923762096769	0.194934733264556	58.8489583333333	2.92013888888889	15.4976891298369	0.244617825051051	142.928819444444	3.81597222222222	22.2397456678406	0.150625194971772	67.0295138888889	3.71875	13.9372614952724	0.197380571923605	8.18055555555556	4.14583333333333	4.07684521250946	137	9.4123148186161	0.129220075172904	8.17559018028973	0.101188531457195	9.15249369477934	0.165924525100538	10.3337188347137	0.0769956752246573	8.14308231625312	0.129016107011296	3.87842564545636	97	18.6355614212327	0.186721357076704	17.1957161711624	0.16211337045415	15.2679180409721
92	92	162037	1457	17	288	0.395833333333333	0.0381944444444444	0.565972222222222	71.328125	2.80902777777778	7.50708063621726	0.105265067589979	89.7465277777778	3.05555555555556	7.46368158348904	0.0831865439645838	48.5381944444444	2.06944444444444	5.48734047052044	0.113084368909473	141.611111111111	5.40277777777778	10.3543764745041	0.0731345291148299	66.9565972222222	2.27430555555556	5.2995993245138	0.0791805667908267	18.4184027777778	1.37847222222222	2.95109307688389	192	7.93130822041736	0.110556931778723	8.23683934949923	0.0917806949743981	5.78050514634715	0.116544890066014	11.7083511890208	0.0831392961386144	5.81653027438264	0.0860380441202979	2.7619277656282	96	6.53404545438735	0.0927225962485123	5.64660082502677	0.0629659285866616	4.09685373504056
93	93	162104	1445	5	278	0.039568345323741	0.464028776978417	0.496402877697842	59.9513888888889	3.10416666666667	7.31724146789826	0.121018093168881	74.5381944444444	4.04166666666667	7.22494488455003	0.0966664105257921	44.3472222222222	2.38194444444444	5.84154762664733	0.13004085844074	101.045138888889	5.75694444444444	10.5297425056618	0.103925459458727	58.9340277777778	3.0625	5.86124723516714	0.0990111643298575	14.5868055555556	1.90972222222222	3.79800092860496	189	8.02717578308662	0.131821724129236	7.84708350769377	0.105423570013799	6.27841060430998	0.137818769362902	11.3376931042547	0.112726813441219	6.29601601246211	0.106540158148029	3.86814072451356	89	5.44395251623107	0.0914173158385971	5.6681285542458	0.0751808407344078	4.52741055945348
94	94	162690	2459	1019	237	0	0.974683544303797	0.0253164556962025	38.8506944444444	2.15972222222222	7.93055435267292	0.207111997970632	65.9722222222222	2.35416666666667	5.55485990543205	0.0845537442252663	26.4027777777778	1.88888888888889	7.31084871295178	0.280912961246688	89.28125	6.54861111111111	11.1276474125356	0.127096502976913	53.5243055555556	1.79861111111111	4.4360337232898	0.0830245591423582	27.1215277777778	1.73611111111111	6.2202219168716	165	8.20263509298008	0.208348951715165	6.09636824994001	0.0929152744541013	7.42104536198218	0.279050247203067	11.5627789313352	0.130755844264979	4.69339300674286	0.0888288421785469	5.62783967904801	72	6.68891533953042	0.186739784585572	4.08209955491201	0.0619542934135044	6.92662188709786
95	95	162768	1447	7	283	0.0318021201413428	0.706713780918728	0.261484098939929	55.5868055555556	5.04166666666667	8.38830327343571	0.151473317150479	70.7309027777778	5.59375	9.20578269921303	0.130522870935736	39.4479166666667	3.31944444444444	6.65489462610228	0.169182103771734	112.123263888889	10.1493055555556	14.4193359531438	0.129151540534868	54.5920138888889	3.82291666666667	7.45499659036432	0.136819976334183	15.1440972222222	1.67708333333333	3.86953294554399	192	7.0718062710617	0.131352114157284	8.48928464313581	0.120290970589083	6.58624319900501	0.171768363788232	11.3832747073427	0.103912363610031	7.65137914030478	0.138918656731775	3.51619523444043	91	9.93047873037387	0.169385860255674	10.6104862085777	0.15063248751647	6.33884471973816
96	96	163045	1567	127	287	0.292682926829268	0.101045296167247	0.606271777003484	69.7447916666667	3.44791666666667	8.09368495595626	0.115929908786717	76.3645833333333	3.38888888888889	8.20813203150401	0.107376539178707	51.6371527777778	3.13541666666667	10.0458768325256	0.194335848674499	109.940972222222	5.90277777777778	18.1240006248656	0.164680180438689	58.2569444444444	3.09027777777778	10.152079381685	0.174073771211828	6.61979166666667	0.579861111111111	4.22906526974044	191	7.76270769463036	0.111513024193321	8.36163541523457	0.110501097648226	9.63327280255257	0.187788845201831	16.4069073222518	0.152566664973227	9.77262303201525	0.170385303433584	4.70182858725512	96	8.74336214387505	0.124516060793948	7.70779395931795	0.0988442719869788	10.8297632444031
97	97	163084	1750	310	289	0.0311418685121107	0.408304498269896	0.560553633217993	61.859375	1.88541666666667	6.6280818240195	0.107125756229609	72.625	1.70833333333333	7.05006264611244	0.0970546422486779	48.0260416666667	1.58680555555556	5.09785538884262	0.106121170307247	94.6232638888889	2.07291666666667	8.20634940222154	0.0867174294212594	58.7916666666667	1.39583333333333	5.23448394627164	0.0890124072063844	10.765625	0.559027777777778	3.93323937388997	192	6.72314441400141	0.10990580906669	6.60467262473548	0.0915659718354546	5.66763221935069	0.12018835720293	7.30917805020739	0.0779645658688788	5.55292440602137	0.0955513072195826	4.40113423426201	97	6.24045663145512	0.0986512863838244	7.79562008052358	0.105847585079897	3.0694285710173
98	98	163126	3997	2557	267	0	0.955056179775281	0.0449438202247191	49.9184027777778	2.85763888888889	7.41762986791768	0.147578776060657	64.1701388888889	2.63194444444444	7.5629318829996	0.116939009309758	38.0572916666667	3.30902777777778	6.98968170676317	0.181241625299191	84.1631944444444	3.29166666666667	8.85487452797281	0.104784447944366	52.3090277777778	3.27777777777778	8.5703337703008	0.161773002238976	14.2517361111111	0.621527777777778	3.32945481320263	171	8.55304981645206	0.167918658853422	9.00889748627037	0.139363259467363	8.36700729923853	0.222547557655901	10.6298545638939	0.126572322987665	9.99946679004992	0.194905827094328	3.36362909489059	96	4.56949265869798	0.0931361561008505	3.8620397301417	0.0596645983414231	2.61137861016246
99	99	163231	1441	1	289	0	0.709342560553633	0.290657439446367	57.0121527777778	1.72569444444444	4.76819447853793	0.0836220768431009	63.7152777777778	1.77777777777778	5.81168747137164	0.0911971373853725	39.5121527777778	1.39236111111111	3.78233527984573	0.0957092107412151	109.359375	3.28819444444444	11.5360822956841	0.105477340655932	46.2152777777778	1.32638888888889	4.57968818035643	0.0990740238133849	6.703125	0.697916666666667	2.67835977999803	193	3.00003598136166	0.0505462195026451	3.91720635314583	0.0589260191860597	2.56961578883794	0.0624761712327694	9.84403964743696	0.0860111210084356	2.90344585641016	0.0601701976041192	2.4184787143745	96	4.18183205045894	0.0799076187985785	5.01286721540659	0.0861348223875126	3.76326600875245
100	100	163454	1453	13	289	0.0865051903114187	0.546712802768166	0.366782006920415	59.8072916666667	2.97569444444444	8.74117751519624	0.146285268509567	74.1892361111111	2.23263888888889	7.37315848023255	0.09942342295573	39.890625	2.07291666666667	6.51152381012871	0.163367512902786	119.998263888889	4.71180555555556	11.2738693338971	0.0940166855431038	54.2725694444444	1.49652777777778	5.25991584772092	0.0969337890569664	14.3819444444444	1.18055555555556	3.88892355946538	192	4.99877821023432	0.0882137331217821	4.01676243431849	0.0563426641868169	3.31016847216817	0.0884554414274583	11.0966705991342	0.093515373525601	2.53207499806217	0.048649894889216	2.66350161210695	97	11.0770303499887	0.168175292526045	9.05501749994988	0.113421577672409	8.36852534768494
101	101	163501	1442	2	289	0	0.750865051903114	0.249134948096886	55.2326388888889	2.07638888888889	5.86420402858639	0.106167698068124	68.1614583333333	1.90625	4.74537401968458	0.0696078109678634	51.15625	2.25	6.99934431487258	0.136805796496563	72.9079861111111	1.99652777777778	5.58520084452332	0.0765967372499046	64.0850694444444	1.95486111111111	4.70891956726434	0.0734616871762157	12.9288194444444	1.01041666666667	5.14811147032389	193	6.1628334372933	0.111809254878512	5.00614906863642	0.0735861972769863	7.68207671642437	0.15073615354513	5.95789776419221	0.0817891932917772	5.0337483672921	0.0788054376125386	5.81194109798309	96	5.23541206340859	0.094384893537507	4.18246129164878	0.0610949914787405	5.38577561242282
102	102	163856	1720	280	286	0.0769230769230769	0.524475524475524	0.398601398601399	59.7048611111111	4.05555555555556	10.3793445731239	0.17436079576584	74.2222222222222	2.40277777777778	7.84346689987576	0.105827783807353	33.9305555555556	3.875	9.98289052830935	0.295498519053661	137.010416666667	3.88194444444444	13.449511636796	0.098261899763032	48.4479166666667	1.85416666666667	7.15068719227747	0.147831179484701	14.5173611111111	3.51388888888889	7.59993413759889	190	10.6608641276756	0.171483591623634	7.77363716016227	0.100770352761877	10.2468678779824	0.282201028673236	14.1241225641322	0.0999770243344428	6.80439191797721	0.132680055871887	7.62579457948694	96	7.45247368563538	0.137241027013427	3.12292036064761	0.0458410328168456	7.21285858362469
103	103	164212	1440	0	269	0.0371747211895911	0.620817843866171	0.342007434944238	57.4878472222222	6.76736111111111	7.28672036137059	0.125103891831037	69.2517361111111	5.50347222222222	8.31637198212812	0.120326165188923	35.4027777777778	4.98611111111111	5.33119385502724	0.148104011876725	136.017361111111	10.2916666666667	20.445497436403	0.149006741002232	47.1666666666667	3.625	5.59023073647828	0.119280722464715	11.7638888888889	3.28472222222222	4.75537641394056	191	5.77992649514991	0.100078502454323	7.81204177493336	0.112849794207553	4.24180925019891	0.121485315157893	19.841675621914	0.139385782624796	5.43058097257023	0.117070086428997	4.55353629093087	78	10.0151151167888	0.168466460881933	9.48830712129261	0.137818986119334	6.67418823114756
104	104	164263	1654	214	264	0.0833333333333333	0.454545454545455	0.462121212121212	63.1319444444444	5.93055555555556	9.08187512013136	0.146365608431395	74.3975694444444	6.22569444444444	9.76622043207226	0.133721393810854	52.3003472222222	6.64930555555556	10.2626639890025	0.2013483422337	92.1684027777778	5.95486111111111	10.965473236268	0.119786689881854	63.5659722222222	6.86805555555556	11.1395323412249	0.179801695896514	11.265625	0.59375	4.00282191046739	170	9.92784444734569	0.159085074563933	10.424790729185	0.142678884466746	11.210612296137	0.214472663779349	10.2953072755004	0.115823058489516	12.2240312696072	0.194249889309518	3.97641848063944	94	7.31373600738529	0.11910796685624	8.49918240647806	0.116461100030457	7.79592722864838
105	105	164804	1452	12	275	0.629090909090909	0	0.370909090909091	74.0329861111111	2.55208333333333	5.67099045264593	0.0763423915448224	79.3715277777778	2.19444444444444	8.82980715302746	0.111028667905009	55.8211805555556	2.34375	6.91774978661072	0.12420874845377	116.758680555556	5.67708333333333	17.118387883092	0.145794439835557	61.1597222222222	2.15277777777778	7.51299338977818	0.123288768480069	5.33854166666667	0.802083333333333	5.77266284860257	193	6.03432270583325	0.0810737404960541	10.3248666494962	0.130216249320576	5.89554019697622	0.106759172266505	17.6880608841417	0.148956966168049	7.73206041128751	0.128689863692522	6.4844456513932	82	4.72280404513891	0.0638743083789198	3.25538952747743	0.0406489936429343	8.81558527904443
106	106	164935	1446	6	288	0.0243055555555556	0.496527777777778	0.479166666666667	59.6736111111111	2.10416666666667	6.56826330542556	0.109980222788521	73.2708333333333	2.16666666666667	7.24748394404318	0.0988433667606401	41.5902777777778	1.63888888888889	6.19154721928543	0.148783112153042	112.236111111111	3.58333333333333	16.1283506094018	0.143522586068092	55.1875	1.68055555555556	5.32715506694142	0.0964797295484297	13.5972222222222	1.29166666666667	4.61065266344859	191	4.89491669225164	0.0861765220960516	6.09443005599026	0.0858307138102152	3.82863858422972	0.0984212610481663	13.52219530164	0.124583440384605	4.2127036943801	0.0793282466357683	3.67998616216982	97	5.58101839479356	0.0852399282467289	7.19646366954486	0.0923966877492854	6.48703438562452
107	107	165027	1445	5	284	0.0704225352112676	0.221830985915493	0.707746478873239	63.4357638888889	2.52430555555556	6.14006762977277	0.0972060430824164	75.4392361111111	2.60069444444444	5.90788461145716	0.0785358186507131	39.0225694444444	2.33680555555556	6.48869557448174	0.167131284523201	127.713541666667	5.06597222222222	12.2871405025319	0.0964229870881201	51.0260416666667	2.29513888888889	6.20701913542675	0.121984183410228	12.0034722222222	1.10416666666667	2.84585272257868	190	6.57568663276211	0.10589764877308	6.24160589193804	0.0832272524014477	7.5334009800232	0.196101683272285	12.7689708489507	0.10234136764113	7.05348149677062	0.137452459937068	2.91420531064518	94	4.4465482514073	0.0680631062745948	5.16819594934764	0.0682797497173125	3.4288699878723
108	108	165085	1637	197	285	0.456140350877193	0.23859649122807	0.305263157894737	69.9791666666667	1.90972222222222	9.99283410163266	0.142855022018725	78.2013888888889	1.79166666666667	10.1854717583164	0.13041870119149	51.2986111111111	1.43055555555556	6.16429374870401	0.120124698692694	119.348958333333	3.02430555555556	19.4419119863556	0.163141706398285	59.5208333333333	1.30555555555556	5.9702499410648	0.100402503876997	8.22222222222222	0.590277777777778	2.94300945804223	189	10.4842907954798	0.146411331487047	10.4103496549928	0.129130149294064	6.11991782000436	0.118851671596879	19.7338947340207	0.159300649413997	5.71264400034931	0.0944197390525597	2.96071695239985	96	8.04763777043988	0.120676855039398	7.62491731332791	0.104257522016733	6.26847270074617
109	109	165112	2706	1266	286	0.437062937062937	0.192307692307692	0.370629370629371	68.2881944444444	3.75	12.5497239449946	0.184006000628958	71.390625	3.19097222222222	10.1718807210859	0.142661724511111	46.578125	2.76041666666667	9.14387850134483	0.196465273186434	112.555555555556	5.14583333333333	15.4516687443669	0.137403683256294	49.6805555555556	1.89583333333333	6.48612705633314	0.130663685152587	3.10243055555556	1.50347222222222	3.71023181819782	191	11.5482025002378	0.175459921847539	8.8961089825234	0.128860671595781	8.99600045848734	0.197339621864142	13.4521881776797	0.12350949103191	6.00343430692316	0.123005358573517	3.91001709372072	95	13.1577984318984	0.180243814135595	11.0626536975044	0.145844032925745	9.18348486016783
110	110	165335	1696	256	288	0.0381944444444444	0.65625	0.305555555555556	58.3663194444444	1.90625	6.08161280619121	0.104194199178053	68.8784722222222	1.80555555555556	6.97373449472679	0.101226527618634	39.6649305555556	1.35069444444444	4.81516545213117	0.121401352553075	101.5	2.5	10.1723669545487	0.100203224780587	50.1770833333333	1.27083333333333	5.18637823184571	0.103340039488831	10.5121527777778	0.78125	3.45898308408655	192	6.8118230006088	0.115362972225182	7.25381286270334	0.103625898038619	5.37141200915335	0.132202423504351	10.5880117903999	0.106719421689159	5.20806194755436	0.100964044217532	3.59360843677475	96	3.95632682292863	0.069396560387566	5.80470733051912	0.0870570073003962	2.52348617118072
111	111	165477	1448	8	289	0.41522491349481	0.0069204152249135	0.577854671280277	72.828125	4.36458333333333	6.68848254324232	0.0918581692247792	84.53125	4.69444444444444	8.51716920580288	0.100772205865759	53.8923611111111	3.18055555555556	5.55090082779363	0.103018901825864	140.081597222222	7.82291666666667	17.2370876456451	0.123064263682192	65.5954861111111	3.37152777777778	6.56378955583841	0.100075715201124	11.703125	1.39930555555556	5.19281020043847	193	6.83186539058154	0.0948187847247402	9.07362896859675	0.106638070328777	5.6837533209554	0.107852167038088	18.0995302255852	0.126031292475302	7.19791756490425	0.109497760702019	5.7149047245219	96	6.14359422488172	0.0826376692712127	7.17928306052616	0.0861083425550364	4.42301348015287
112	112	166025	3650	2210	288	0.340277777777778	0.09375	0.565972222222222	70.6284722222222	3.125	9.43249789560128	0.133498422228767	77.3871527777778	3.28125	8.14466744688596	0.105196171167959	45.0746527777778	2.45486111111111	10.8580076148932	0.240602153811591	127.993055555556	5.77083333333333	14.8908887267742	0.116344536320528	51.8333333333333	2.54166666666667	10.3947981831439	0.200301209470457	6.75868055555556	0.975694444444444	4.57207597555938	192	10.6047504913738	0.152039433568083	8.91251932140684	0.116337188776267	12.7124517687904	0.272927511976714	15.4184223800978	0.125098761704647	12.0928454465756	0.22629886215814	5.55090819652809	96	6.14038079566646	0.0847314296944057	6.05652287193284	0.0766143359738507	4.30294676671615
113	113	166062	1445	5	289	0.401384083044983	0.221453287197232	0.377162629757785	67.8854166666667	1.61805555555556	9.4744288481803	0.139592655474081	79.7048611111111	1.75	9.72204042231297	0.121989826417525	30.4930555555556	1.10416666666667	5.15932944434287	0.169244745677082	152.001736111111	2.84375	8.59505392313282	0.0565489820103216	42.3125	1.10416666666667	5.63335542879719	0.133151199715579	11.8194444444444	0.881944444444444	2.58064376120034	193	9.69135912603823	0.150634799977883	10.0441356548755	0.131487362232311	5.53899662325233	0.19220178861699	9.12899603750871	0.0594411873836639	6.13551888342884	0.150121088298906	2.58952403252526	96	2.42347799949475	0.0323220183316888	3.97049148488936	0.0459847005126528	1.31122013621437
114	114	166177	1515	75	278	0.0467625899280576	0.456834532374101	0.496402877697842	61.4826388888889	2.54166666666667	6.4208352384311	0.104532220442952	69.765625	2.46875	7.04590341646544	0.101259364649369	27.4861111111111	1.95833333333333	5.51187939653875	0.200484426565193	126.013888888889	3.79166666666667	10.2688175752461	0.0816477315501207	35.7690972222222	1.85763888888889	5.96595475676607	0.167342893994649	8.28298611111111	0.767361111111111	2.90836958011246	182	7.18569873333136	0.116104152118813	7.17800592425438	0.101145639378623	6.10070955164841	0.218784066679805	10.3472405814798	0.0811933166262537	5.97819738958988	0.16174103239265	2.4774374982199	96	4.54200666681628	0.0750228217505786	5.99634391532684	0.0895533627677935	4.10134766041346
115	115	166254	2015	575	261	0	0.908045977011494	0.0919540229885057	49.9565972222222	2.17708333333333	6.39239527558091	0.127505935569478	67.2604166666667	2.11111111111111	7.38638075715402	0.10941854688786	30.890625	1.88541666666667	5.49603452683738	0.181210840260808	110.753472222222	6.07638888888889	22.3067117684437	0.196544857591108	48.1944444444444	1.83333333333333	5.63665532821767	0.118166027362636	17.3038194444444	1.04513888888889	2.87626239279307	165	6.93136022865385	0.134883174634731	7.91217498126907	0.115593135462139	3.72252685798581	0.111331689608059	25.9034536987927	0.234710041751829	3.84711523603336	0.0761850712848661	3.08753783367156	96	4.63392335003883	0.0965819890585601	6.08686211038801	0.0923855751141896	3.62881680489781
116	116	166282	1440	0	285	0.23859649122807	0.287719298245614	0.473684210526316	67.6215277777778	4.63888888888889	12.5863098818442	0.186275033303505	74.0347222222222	4.09722222222222	10.4415702803007	0.141182632597291	49.2239583333333	4.52430555555556	11.1519571270596	0.227314245545129	109.484375	5.81597222222222	13.3648087222325	0.121809097724217	55.6371527777778	3.97569444444444	9.23719370086282	0.166588635369607	6.41319444444444	1.20833333333333	3.90096070735481	190	8.62069938063001	0.137341345155098	8.07876844465102	0.114549701827141	7.98089475856641	0.176980626065315	10.1658497007991	0.0967545681085923	7.50938519813866	0.142081576144826	2.97330553575761	95	13.765245035402	0.178379249538015	11.2590190300255	0.139307997896904	12.3430527766718
117	117	166288	1589	149	289	0.557093425605536	0	0.442906574394464	74.34375	2.1875	4.66583758494537	0.06277301159393	72.5972222222222	1.97222222222222	4.56822244270612	0.0629363725004561	44.3402777777778	1.51388888888889	4.91693790427325	0.110893948363897	130.284722222222	3.5	6.5371685951229	0.0501910609173645	42.59375	1.17361111111111	4.80871359631293	0.112893438613683	-1.74652777777778	0.611111111111111	2.76325838202169	192	4.23645310419152	0.0559806604270318	4.19599191700118	0.057701650770966	4.46427243827495	0.0969506060568703	5.25572072593666	0.0406697718595775	4.81353610138139	0.111712671517615	1.91940581265335	97	4.33225931707441	0.0604559277451039	5.24115602656946	0.0724721503317516	3.93678571768157
118	118	166774	1491	51	271	0.671586715867159	0.018450184501845	0.309963099630996	78.984375	3.92708333333333	11.2092695782216	0.141466588539005	91.0434027777778	4.26736111111111	11.6452952501149	0.127314628561446	59.9565972222222	3.04513888888889	9.21224384470833	0.153358196567108	134.848958333333	6.32291666666667	15.1824789503121	0.112196002277885	72.015625	3.38541666666667	9.4514721941399	0.130721086282123	12.0590277777778	1.125	3.29890792454133	193	11.7783163010567	0.145374115629848	12.1646155438583	0.129811500606251	9.65881142632246	0.157100168993784	15.9558571765462	0.115979226991316	9.83651718749911	0.1326194772747	3.63958785316863	78	8.18097823786404	0.109341381520458	7.92459467728166	0.0922289443193031	6.89912328472989
119	119	166780	4292	2852	282	0	0.897163120567376	0.102836879432624	51.2361111111111	1.84722222222222	7.55287762879192	0.146930980361432	63.8333333333333	1.9375	8.65067432198101	0.135069495531734	28.4201388888889	1.36805555555556	5.80520228237438	0.203337106400394	107.142361111111	2.53472222222222	13.1093834707805	0.12206452284092	41.0173611111111	1.28472222222222	6.05774689286668	0.147063070229718	12.5972222222222	1.16666666666667	4.62502332056629	193	6.95796812151115	0.131707321248691	7.67882661858841	0.113633916376903	4.92089847448617	0.17137015618474	11.4643181889344	0.10137976680249	5.32679867373786	0.12256463328939	1.94796847367679	89	7.90079901830703	0.16352816572775	4.87483794026224	0.0864436295443992	7.38837601250404
120	120	167200	1550	110	277	0.267148014440433	0.126353790613718	0.606498194945848	70.1354166666667	3.625	10.1868010230874	0.146660284999751	78.4548611111111	3.52777777777778	10.6574763880262	0.136856008506015	47.2135416666667	4.23263888888889	10.6580262118846	0.227974769165407	120.8125	7.11805555555556	18.3915112163696	0.153474983639645	55.5329861111111	3.87152777777778	10.8534975680437	0.196742282988554	8.31944444444444	0.930555555555556	3.3249475955822	181	11.5857440818455	0.161458244442103	11.7291251033744	0.144508314186289	12.4823632484075	0.25563563565985	21.697971435029	0.176176782242071	12.2834089844768	0.210918985503302	3.29456273978943	96	4.25564640398958	0.0653458181034869	3.12095352051148	0.0435481886582997	3.32665998663324
121	121	167388	4140	2700	266	0	0.93984962406015	0.0601503759398496	49.8090277777778	2.11111111111111	6.59918380109894	0.131125934943775	66.3559027777778	2.67013888888889	6.52888645549162	0.0986976470311873	32.3125	1.58333333333333	5.2330629863977	0.158994260923105	95.2413194444444	3.44791666666667	9.59809247729588	0.101220814294918	48.859375	2.02430555555556	4.63765512779995	0.0951570706568024	16.546875	1.59375	5.35625026847821	171	6.97278112682356	0.137827484994432	6.14214716465062	0.0901087135514118	5.59441586048887	0.172306396279466	8.75074324820131	0.0898185531478046	4.49490787073838	0.089824616792832	5.39053432760773	95	5.87270719597278	0.11780134789219	5.59414987982442	0.0894687270342289	4.42589853335428
122	122	167680	1443	3	266	0.0601503759398496	0.733082706766917	0.206766917293233	56.3020833333333	4.625	10.6180713307852	0.190388067002957	69.65625	3.45138888888889	12.1272863374785	0.177831210902386	19.3472222222222	2.9375	6.62393121543186	0.349596369703348	138.288194444444	6.59027777777778	18.6978001805863	0.134775352899113	32.7013888888889	2.13194444444444	6.49416403769158	0.207003910608264	13.3541666666667	2.09722222222222	4.24841645997237	192	9.23039731058982	0.168993638183775	10.1229300557934	0.153839051029945	6.36323898872062	0.310954921311875	15.4868596836844	0.109455829318538	6.57454900277409	0.207754017204185	3.2120680422747	74	13.1844769776013	0.224390822525873	14.5469659020939	0.195509530830902	5.62161494673941
123	123	167745	1906	466	289	0.837370242214533	0.069204152249135	0.0934256055363322	79.4479166666667	2.63194444444444	10.5493271148416	0.132872326702516	96.6909722222222	2.47916666666667	10.3793622680725	0.107402187528123	62.1631944444444	2.45138888888889	9.79740714940494	0.157758561743817	132.465277777778	4.01388888888889	12.3802345928349	0.0935004389622454	79.40625	2.25	10.3638163321135	0.130609755798919	17.2430555555556	0.861111111111111	3.21647079143776	193	11.8152973791985	0.152582963813002	11.5074129445775	0.121176925922275	11.549227725417	0.187452775292699	13.8817755244005	0.105433972539817	12.1293426067755	0.153264575298394	3.61283394091517	96	5.63572564172281	0.0676287077006737	6.46365513616702	0.0646298190888484	4.46525327860641
124	124	167903	1478	38	261	0.827586206896552	0.00383141762452107	0.168582375478927	79.4375	1.85416666666667	8.23243425540256	0.103018906873475	85.8385416666667	2.18402777777778	7.68812588954464	0.0893291571549282	53.7725694444444	1.59375	6.26492911931384	0.115574392150192	151.640625	4.17708333333333	14.0227121988694	0.093123196883235	60.1736111111111	1.90277777777778	5.51645984370332	0.0913924094964179	6.40104166666667	0.607638888888889	2.1571613575045	175	6.68870577116886	0.080024851982946	6.84370673239879	0.0770340694776991	4.91208756734791	0.0855594032333915	13.3401206041771	0.0855982512276241	5.00274473104581	0.0798286065408057	2.04465742209482	86	5.61427728555729	0.0775004569113847	6.06720231345953	0.0754452572234702	2.54956341317709
125	125	168324	1546	106	254	0.381889763779528	0.0748031496062992	0.543307086614173	71.5364583333333	2.53819444444444	9.79919532093253	0.136301167050921	73.9305555555556	2.28472222222222	9.10503702867359	0.122864548971104	51.609375	1.87847222222222	7.58715812479015	0.145862712965236	120.788194444444	4.4375	14.8740314576004	0.123836501580913	54.0034722222222	1.59027777777778	6.64597590079589	0.122555385421966	2.39409722222222	0.635416666666667	2.55571875601354	159	9.03507129661551	0.12740123591361	9.0725959599462	0.12296843897634	6.42340180567161	0.126135715339235	14.5279462154961	0.119922305485613	6.58956288275251	0.122514090079239	1.32396598019978	95	10.8135475562037	0.147070439203916	9.18111894753463	0.122984531869119	8.95534523548222
126	126	168731	1440	0	288	0	0.951388888888889	0.0486111111111111	54.4479166666667	1.86111111111111	2.96942087240262	0.0545543002839981	64.7013888888889	1.875	4.66232999096353	0.0720824048420387	34.3923611111111	1.20138888888889	2.80352349717738	0.0815488099370858	114.277777777778	4.52777777777778	13.0667672367779	0.114366478170249	44.6458333333333	1.15972222222222	3.20455171041613	0.0718050955107636	10.2534722222222	0.638888888888889	3.93501214197508	191	2.98589501276924	0.0548846066248605	4.25902183789973	0.0646640040571422	2.86751649829739	0.0845731394649168	11.4207634824914	0.0961801510209814	3.11223861700039	0.0686021437792355	3.46064756442627	97	2.95138880466276	0.0541692931035549	4.56216605424761	0.0731696605922649	2.42968115510326
127	127	168850	1636	196	273	0.0622710622710623	0.534798534798535	0.402930402930403	60.0555555555556	5.33333333333333	8.80591072969502	0.146434405141423	69.8975694444444	5.51041666666667	9.00171163306901	0.128683420214057	31.1770833333333	1.95833333333333	4.24590566688977	0.136288330048314	96.4513888888889	6.0625	10.6685623887768	0.110792663273588	41.0190972222222	2.07986111111111	4.87481732982254	0.11898302467962	9.84201388888889	1.23958333333333	2.41840559627565	178	9.10126452387101	0.147583591623307	9.1629624389524	0.128913003014032	4.13329299263809	0.132420113875015	11.0013993558298	0.111670226125554	4.7334492499193	0.11651970218305	2.51668084452115	95	7.45798233840161	0.130240500394881	8.3351547095033	0.122861085710289	4.46955609551211
128	128	168972	2046	606	167	0.419161676646707	0.161676646706587	0.419161676646707	68.0017361111111	10.7395833333333	10.3438816574141	0.148723911905996	78.7621527777778	12.53125	9.12225283125876	0.112230456963328	57.2777777777778	9.90277777777778	12.4619556683883	0.21247030082908	96.8263888888889	13.7013888888889	12.5671330512939	0.126979139615566	68.0381944444444	11.7152777777778	11.1559247465711	0.158502589133689	10.7604166666667	4.81944444444444	7.85902683033093	92	9.66836621686375	0.148446210272274	8.69790134552763	0.109512374953954	12.4728084563318	0.228767619215017	14.1993855980349	0.146714226754179	10.1580145890711	0.147612911419135	6.63579710007535	75	8.42450308636968	0.11236666040863	9.16992734799832	0.109740633652445	10.4797874952666
129	129	169297	3317	1877	264	0.776515151515151	0	0.223484848484848	79.5260416666667	2.75347222222222	8.4449095149807	0.105696492293884	80.3993055555556	2.25	8.50318322154603	0.105858736701318	54.5503472222222	2.05902777777778	5.19754782556246	0.0944553332380045	120.760416666667	4.05555555555556	13.7947519331236	0.114627002938045	55.4236111111111	1.52777777777778	5.18826349751042	0.0935588499551059	0.873263888888889	0.975694444444444	1.70954886513143	192	7.14252040467783	0.0863905705996058	7.38755143673237	0.0890066438160526	4.35759439676315	0.0770190669408565	11.9836230234386	0.0959249404027439	4.551692505916	0.0799931314540844	1.58853741988675	72	7.09491596503163	0.0978796607553703	7.07831222201755	0.0967055939250975	5.01141107888436
130	130	169570	1451	11	289	0	0.508650519031142	0.491349480968858	59.4652777777778	1.72916666666667	5.05116316576508	0.0849256009602715	69.015625	1.91319444444444	5.87040862496536	0.0850655882779276	42.8680555555556	1.3125	3.31936230170275	0.0774000084873403	109.21875	3.04861111111111	14.7653357025265	0.135212840014898	52.4184027777778	1.40625	4.062164131563	0.0774945827461686	9.55034722222222	0.947916666666667	2.57251614039247	193	5.49571488746936	0.0931722569642995	6.19759114578904	0.0911896844657532	3.54844799322489	0.0836101163096574	16.9665279921109	0.153951100257517	4.07929552572292	0.0793333370077111	2.64960403728635	96	3.84968385578266	0.063664022421212	4.48827663953354	0.0631133085389219	2.59636638806094
131	131	169666	1445	5	288	0.0243055555555556	0.715277777777778	0.260416666666667	56.2986111111111	2.79861111111111	7.3824115301167	0.131145726663805	70.2604166666667	2.4375	7.46886685685557	0.106318389421432	41.7708333333333	2.42361111111111	7.54035471869716	0.180547236363883	105.440972222222	3.59722222222222	9.28672760559909	0.0880983415268137	55.7326388888889	2.10416666666667	7.3975647602776	0.13275789200897	13.9618055555556	0.847222222222222	4.11231684404108	192	7.83334087575293	0.136219676491673	8.40406284194192	0.118785340522147	8.23508620790687	0.190360769554312	9.47521337025544	0.0894767345607438	8.57305983474932	0.15172158616203	3.92301224663651	96	5.68769640108165	0.105592507156031	5.00105252079894	0.0722173649212844	4.67350689168922
132	132	169811	1453	13	287	0.0174216027874564	0.229965156794425	0.752613240418119	62.9895833333333	3.75	6.43588975077196	0.10228143078086	73.5729166666667	4.25	7.38965511734778	0.100570514922174	39.8680555555556	2.17361111111111	4.08160943579427	0.102450752848781	134.678819444444	8.60069444444444	13.655539906291	0.101505826291259	50.4513888888889	2.72222222222222	4.61773288863422	0.0916330871214838	10.5833333333333	1.63194444444444	3.40655111974263	191	6.57793852832686	0.103936652788752	7.18849468059483	0.0963713402115261	4.26943225791263	0.108395794398686	14.2294719751719	0.10664426710841	4.63668147499682	0.0914693412233415	3.2284813397038	96	6.11231680025395	0.0982720503809042	7.32011617921416	0.102723454641801	3.53104961782028
133	133	169932	1457	17	229	0.00873362445414847	0.427947598253275	0.563318777292576	56.609375	12.2743055555556	5.34255934176055	0.088687646920128	64.8975694444444	11.8506944444444	5.38681480022022	0.079983180266513	43.5243055555556	10.2569444444444	5.09107658087339	0.108765420003732	92.7013888888889	15.6875	9.35654897973795	0.0955303275384542	51.8125	9.81944444444444	4.725548135284	0.0876448143662457	8.28819444444444	0.819444444444444	2.16052172707184	170	5.47903322510423	0.0904394259896804	5.33953006115048	0.0791455323389644	5.50245965948062	0.116201011442448	9.49546028890413	0.0959993011664408	4.93663292007206	0.0910225158798535	2.34286914936084	59	4.83733048473904	0.081636870308811	5.55378567820536	0.0828713593864734	3.2074212600911
134	134	170050	1724	284	287	0.0139372822299652	0.777003484320557	0.209059233449477	55.2395833333333	2.41666666666667	6.91522950545259	0.125342356199627	67.9409722222222	2.45833333333333	7.77828344999864	0.114597913252033	38.0833333333333	1.93055555555556	5.30615526918027	0.13946941681974	106.420138888889	3.69444444444444	8.48976123959409	0.0798244488194045	50.7847222222222	1.93055555555556	6.06374566388866	0.119484724032684	12.7013888888889	0.895833333333333	2.8700440921372	192	5.0853293723691	0.0969692362195717	6.2503054026605	0.0958513288586914	4.51299449679453	0.125125623593437	7.30093589353214	0.0692852753834604	5.41215747337228	0.110829163277248	3.10922721076597	95	6.8576144321395	0.113004921258153	7.79963246040204	0.106460500537097	4.48855705732777
135	135	170053	1445	5	286	0.0804195804195804	0.160839160839161	0.758741258741259	64.7777777777778	2.40277777777778	5.4651167343555	0.0843418619698722	81.1944444444444	2.35416666666667	8.9194902237764	0.109917881937265	50.8680555555556	2.11805555555556	5.37851635940974	0.105816583806231	106.739583333333	4.5625	13.3730800960385	0.1251169782285	67.2847222222222	2.04166666666667	9.45309855344121	0.14071650373623	16.4166666666667	1.13888888888889	5.51585751156083	190	5.91637632102031	0.0896992898973714	9.00249663691008	0.106545057992582	5.74958741996856	0.110189793200931	14.6920728156432	0.133023294494744	9.50150437311216	0.134361851063658	5.2519797754979	96	3.45497353177462	0.0552795765083938	3.26376975022077	0.0437967425246287	3.18657752389448
136	136	171080	1465	25	188	0.803191489361702	0	0.196808510638298	75.0520833333333	2.03472222222222	3.6969442443635	0.0489144568893193	87.4895833333333	1.21527777777778	3.89275900199688	0.0446433656057715	54.1145833333333	1.59027777777778	4.75794812026851	0.0869792149562894	149.854166666667	6.13194444444444	9.72410980634067	0.0660882309157706	66.5520833333333	1.97222222222222	5.05417234523581	0.0762098492865201	12.4375	1.89583333333333	2.79841965707165	124	3.45936662036703	0.0449174304634044	3.70151583978714	0.041707220729996	4.82863975331522	0.0856092835875161	11.6568427411025	0.0787281318026532	5.14241833182616	0.0754716384360804	3.2084970292128	64	2.29685559731574	0.0315515686259299	2.06923803167882	0.0245789224252866	2.22338759125628
137	137	171205	1449	9	289	0.0380622837370242	0.501730103806228	0.460207612456747	57.4600694444444	3.17708333333333	12.5886084713484	0.218952085232288	65.4583333333333	2.27777777777778	7.32154079623348	0.111764488174069	33.390625	2.52430555555556	9.59955750173635	0.287370221462793	120.538194444444	3.48611111111111	26.9579432549428	0.223412640533335	41.3888888888889	1.55555555555556	4.3326678576935	0.104606600741305	7.99826388888889	1.78125	8.45288096776079	193	14.2081145932038	0.242347867122256	7.59664985019445	0.112581849119829	11.1160976684619	0.336112619459995	21.0371707691972	0.159585486929293	4.14567683763962	0.0988895846822947	9.4490526660984	96	8.03702370283925	0.14554881635023	4.71027944565292	0.0765251018417126	5.38075477324739
138	138	171281	2267	827	287	0.00696864111498258	0.923344947735192	0.0696864111498258	46.4496527777778	3.03125	9.13244889213602	0.197142747803162	66.5555555555556	2.84722222222222	7.37909952946455	0.111048270408281	36.5885416666667	2.63541666666667	10.21579735181	0.279764679386398	80.2916666666667	2.90277777777778	11.4571089028466	0.142617550967946	56.6944444444444	2.40972222222222	8.64085976588706	0.152554549262401	20.1059027777778	0.663194444444444	4.22094524285829	191	8.51680781932106	0.190414408696046	6.80586604485841	0.105061053468678	8.6193915195964	0.263366466204273	11.7089650362873	0.14094739534448	6.77874557480402	0.128433727287726	4.43400522267253	96	9.52337843635888	0.192391483562806	7.38487667525815	0.105844753780947	8.90815095902466
139	139	171375	1482	42	289	0.190311418685121	0.280276816608997	0.529411764705882	64.8177083333333	3.75347222222222	8.74860207430407	0.135017942938902	82.6128472222222	3.62152777777778	8.48516668270094	0.102727710246767	44.5989583333333	2.44097222222222	5.80235016154273	0.130141963266267	115.703125	6.37847222222222	13.8869157575747	0.120055001763113	62.3940972222222	2.39236111111111	5.80965287369905	0.0931220011369399	17.7951388888889	1.45833333333333	4.87046006035761	193	8.83704849855443	0.137766588063086	7.18346877639802	0.0882669812086852	6.04905822042231	0.13712335406877	11.5528302351476	0.10140975282592	4.93184879696562	0.0803856783898628	4.48901220425476	96	8.4622743821799	0.128014235847663	10.2442966588775	0.120462087120558	5.17270798467658
140	140	171460	1445	5	288	0.246527777777778	0.111111111111111	0.642361111111111	67.8368055555556	3.53472222222222	8.71406605731551	0.12845631491564	82.4444444444444	3.75694444444444	9.08553940221443	0.110206601854768	45.9791666666667	2.80555555555556	6.85538635717041	0.149075148811921	131.038194444444	5.73611111111111	17.7338026515665	0.135365363468093	60.5868055555556	3.02777777777778	6.74514996172764	0.111323964984387	14.6076388888889	1.29166666666667	3.85850569548505	192	8.55418356717183	0.129190847549516	9.39350703818546	0.116350774229508	6.57238358614973	0.146698168860817	19.6372139935715	0.150747474581813	6.66159547524028	0.112293795543998	3.99601677764997	96	8.1430198286523	0.114555964764159	7.36989490272371	0.0858420177944039	6.82869975550816
141	141	171791	1446	6	289	0.262975778546713	0.377162629757785	0.359861591695502	65.5329861111111	3.71875	13.7833392258662	0.210060909997117	75.9288194444444	4.38541666666667	12.7834359286037	0.168157168109534	47.6840277777778	2.60416666666667	11.4684858555988	0.240225586161343	114.638888888889	6.74305555555556	18.0089079638805	0.156906071798657	58.0798611111111	3.16666666666667	10.218089928354	0.175733634211753	10.3958333333333	1.31944444444444	3.91295622916547	193	15.1367899280668	0.239931049286867	13.7609333984489	0.184191701636773	12.9689391620098	0.281331376673922	19.4303731263012	0.172805954259073	11.2927177843432	0.195645828759268	3.6695456980936	96	8.59022674986144	0.121506080445955	10.108701957381	0.128517466283747	6.50492391098615
142	142	171824	2160	720	274	0.175182481751825	0.131386861313869	0.693430656934307	67.7760416666667	1.47569444444444	6.81858502834145	0.102142709407116	78.1597222222222	1.18055555555556	7.63584933203396	0.098941772296288	50.2621527777778	1.08680555555556	5.33161184484027	0.107764948767058	108.654513888889	1.65625	7.46421549668392	0.0693356967180185	60.6458333333333	0.854166666666667	6.40796512618221	0.106988144815912	10.3836805555556	0.871527777777778	2.96174236947759	178	8.21059423415277	0.121841248326735	9.24027194035136	0.120064851841926	6.45107423525742	0.12991189205519	8.62862214033198	0.0792678953849655	7.64965793695396	0.129151011360884	3.13676086285228	96	2.42212028327799	0.0369319484108461	2.86813635316574	0.0369734241847605	1.99272250513114
143	143	171975	3950	2510	287	0.428571428571429	0.289198606271777	0.282229965156794	71.5868055555556	5.25694444444444	15.6734916868687	0.218990901812536	84.1909722222222	5.21527777777778	17.6060162637414	0.209152972709705	64.7274305555556	5.03125	12.9272847182949	0.199716354317201	94.6927083333333	4.98958333333333	24.0834253972527	0.254246416869401	77.3315972222222	4.94097222222222	14.7460897390971	0.190679331161111	12.6041666666667	1.08333333333333	4.78726045094475	191	14.8245698061233	0.217539400197414	17.1189152972211	0.212236324923357	13.4470149094585	0.211198079739049	19.2197169588409	0.222280710816749	15.5107070637697	0.203597350641194	5.23335319570385	96	15.1500354640312	0.1932761999398	16.5128306041515	0.181107247572095	11.6073177160532
144	144	172136	1442	2	289	0.487889273356401	0.0519031141868512	0.460207612456747	74.0277777777778	3.91666666666667	9.76007597536939	0.131769688726607	84.1128472222222	3.44097222222222	10.4993374591872	0.124760845594552	55.1701388888889	3.29861111111111	8.62352016067413	0.156240820414697	115.649305555556	3.89583333333333	10.7219935064343	0.0926714754122529	65.2552083333333	2.89930555555556	8.7286043132015	0.133709670651714	10.0850694444444	1.16319444444444	4.47013134060174	193	9.42402695828781	0.12325250409633	9.50783980212835	0.108490781708098	8.7542489067054	0.154665876876066	10.9692368937446	0.0925613291576037	8.0814279398814	0.11923519550471	5.09289249566159	96	8.61973841545538	0.124454036378962	8.79512798745928	0.113991128229525	7.64490857976617
145	145	172196	1443	3	274	0.733576642335766	0.0328467153284672	0.233576642335766	77.2309027777778	4.80208333333333	8.68047959023114	0.111564867382304	92.3020833333333	4.1875	9.00120755158445	0.0976687339273776	50.2829861111111	3.45486111111111	7.38686855960779	0.145622130033278	147.045138888889	6.64583333333333	13.2706366286439	0.0899971397234963	65.3541666666667	2.88888888888889	7.07320009765032	0.108684209665556	15.0711805555556	1.99652777777778	7.85832905090602	177	9.57447224377354	0.124134309049803	9.39640554056131	0.10119030060108	8.55843384815415	0.170975484325427	13.7652586111838	0.0935908567656253	7.60899654711657	0.115664066372349	8.30217080417124	97	6.62054492623341	0.0837606440386906	8.12387978003198	0.0893847934055242	4.30690127881167
146	146	172248	1441	1	284	0.00352112676056338	0.830985915492958	0.165492957746479	55.4895833333333	2.5	4.92379973316065	0.0887114841221611	65.6128472222222	2.33680555555556	5.50771211563553	0.0840510607652064	38.5243055555556	1.98611111111111	3.76921411781599	0.0978032717642522	109.510416666667	4.375	11.0876327258121	0.101282975044408	48.6475694444444	2.01041666666667	4.20829533945303	0.0866557334980178	10.1232638888889	1.46180555555556	3.7050378580102	188	4.91373703981387	0.086359031829953	5.34790316546141	0.0790413360932975	4.03625550681906	0.103002040896156	9.91237493871689	0.086800805276388	4.3860913404258	0.0878152472843504	3.95579093776937	96	3.64613469932393	0.069093748743604	2.73372376330073	0.0445564484341035	2.79276948628217
147	147	172447	1484	44	289	0.0588235294117647	0.325259515570934	0.615916955017301	62.5034722222222	3.13194444444444	6.97568826968582	0.111577037300155	67.8645833333333	3.38194444444444	6.89806736219163	0.101617976739391	46.6163194444444	2.03819444444444	4.68064874806972	0.100386455524464	90.7065972222222	4.87152777777778	10.0081641990113	0.110273340711208	51.9774305555556	2.21875	5.04045056205416	0.0969510956694611	5.36111111111111	0.583333333333333	2.12365252300059	193	6.19703377007869	0.102901791071598	6.52568989993555	0.0981344982614588	4.74607259689434	0.104113663469039	9.02062379845755	0.102308303055903	5.30782774832343	0.102348961477313	1.89907542725692	96	6.13637951146863	0.0914030152212549	6.81587414429559	0.0964510492117301	3.7772257293583
148	148	172520	1446	6	289	0	0.58477508650519	0.41522491349481	59.7881944444444	1.20138888888889	4.5451222528919	0.0760150654563519	65.3715277777778	1.3125	6.80752115609327	0.104110367471607	33.3368055555556	0.8125	2.15416497950804	0.0646204773798862	128.680555555556	2.40277777777778	16.1180100801158	0.125244808376895	38.9201388888889	0.8125	3.9089533609799	0.100407743429312	5.58333333333333	0.527777777777778	3.21219098059398	193	4.07142884196674	0.0692017407749521	6.395394331302	0.0990300951493329	2.11233271097744	0.0643333143788299	14.9789287810109	0.119935830349117	3.63504726968574	0.0942202690101192	3.45549048729294	96	4.84866367916813	0.0785606267004456	7.33771051582407	0.109501042984472	1.87407872103377
149	149	172552	1453	13	285	0.0736842105263158	0.112280701754386	0.814035087719298	64.8454861111111	2.45486111111111	5.54835205500839	0.0854007526289366	70.7239583333333	2.10069444444444	7.02728981013389	0.0992997965138657	47.7447916666667	1.85069444444444	4.83808249759356	0.101215115012418	104.267361111111	3.60416666666667	10.6658678197281	0.102129160348828	53.6232638888889	1.51041666666667	6.59876215451284	0.123111234225986	5.87847222222222	1.20138888888889	4.0825979025374	189	5.83010235218062	0.0877719726431525	6.47640527486127	0.0879971672860373	5.1280463306409	0.1040138180394	10.5952284188793	0.0980031405651731	5.97830423954378	0.105855302723794	4.14962065379661	96	3.50181657118782	0.0563861775971202	4.16405619979939	0.0638679334048157	2.14882158648091
150	150	172591	1819	379	256	0.3203125	0.06640625	0.61328125	69.2673611111111	3.61805555555556	10.0491980645321	0.144682228475351	77.296875	3.74652777777778	10.7939253068294	0.14012397964241	52.3038194444444	2.53125	6.30654324849184	0.120106760274804	102.288194444444	5.71527777777778	17.7596683831211	0.17391458595666	60.3333333333333	2.63194444444444	7.50144491800367	0.124853383980817	8.02951388888889	0.434027777777778	3.38543005276388	160	7.58865577957523	0.111978688991242	8.68733399913798	0.116053555970784	5.00440057921353	0.0971728267808452	13.1730604052457	0.132918563715666	6.61367698564424	0.112885461670907	3.96587249594437	96	12.7233553722996	0.176051040031819	12.852055436675	0.15934357767284	7.76403652476563
151	151	172613	1446	6	289	0.0484429065743945	0.467128027681661	0.484429065743945	61.1493055555556	3.17361111111111	7.87371948176392	0.128719591030081	72.8055555555556	3.26388888888889	8.3938131153795	0.115240474600697	41.65625	2.23611111111111	6.10918257116387	0.146640677995545	120.399305555556	5.81944444444444	13.519556299579	0.112209987667384	53.3125	2.11805555555556	5.91366462170266	0.110890804287054	11.65625	1.71527777777778	4.35017190219233	193	8.68382949198919	0.140590478311712	9.58460418096123	0.129830755679781	6.24626831601458	0.147808948625652	15.2031383821455	0.124615888378242	6.54221874286142	0.120447220964634	4.31227237140482	96	5.77554394795303	0.0963092268548707	4.68812422744212	0.0661658226748668	5.66599583232549
152	152	172924	1450	10	288	0.697916666666667	0.0451388888888889	0.256944444444444	76.78125	3.27083333333333	8.40212892200482	0.109483898721265	83.8854166666667	2.93055555555556	8.22029018537103	0.0980064403620987	56.9583333333333	2.79166666666667	6.19471190410925	0.108818360987098	128.560763888889	4.38541666666667	15.0082375109877	0.116783000193571	64.0625	2.44444444444444	6.2329898217222	0.097300724627676	7.10416666666667	1.09722222222222	3.22608386622007	193	8.83650491340489	0.115466854995744	8.80162723905459	0.104768351864903	6.70810336017911	0.119049558484098	13.5303263928504	0.102209597002627	6.74125881271187	0.10561433158969	3.27091549405626	95	7.46763078348662	0.0967573546687438	6.9257459848603	0.0828438514935442	4.81238138115328
153	153	173084	1442	2	289	0.0242214532871972	0.304498269896194	0.671280276816609	62.296875	2.07291666666667	4.92398239769659	0.0790572729407952	76.6701388888889	2.11111111111111	6.35416276684132	0.0828791370500131	38.609375	1.23263888888889	3.74769889670672	0.097076721443779	132.774305555556	4.61805555555556	15.5406653310333	0.117075550822914	52.9826388888889	1.16666666666667	3.74117891129118	0.0706021095313538	14.3732638888889	0.482638888888889	3.98711761576812	192	4.43903830598751	0.0709772946993339	6.12678723435119	0.0800451244553231	3.75479623473737	0.0969761739399481	13.9762004373478	0.106346073949621	3.36816983877405	0.0638894101012268	3.71920162575038	97	5.75634641547769	0.0931851806243885	6.80788467987179	0.0885088880776791	3.7428913149047
154	154	173093	1449	9	266	0.018796992481203	0.169172932330827	0.81203007518797	64.0416666666667	1.75694444444444	4.25734284273405	0.0667759417517104	73.9756944444444	1.96527777777778	4.06142544198429	0.0553821278293854	47.8298611111111	1.29861111111111	3.50369158619413	0.0734711834393093	116.963541666667	4.11458333333333	7.41366729498129	0.0639689730266324	57.7638888888889	1.50694444444444	2.98173614879961	0.0520673416648523	9.93402777777778	0.895833333333333	3.74510604190909	172	4.15885436526009	0.0640281910870691	4.08062945974095	0.0552782757403673	3.34449376062983	0.0686131830663563	7.32094155355158	0.0631210560534799	3.09772710752483	0.0537702152078182	3.28911408343164	94	3.51206372758668	0.0570475186440553	3.89269241284256	0.0537317308086932	2.92812160498977
155	155	173196	1843	403	289	0	0.705882352941177	0.294117647058824	55.0017361111111	1.99652777777778	7.42415352451413	0.134984609536621	63.7690972222222	1.96875	5.84209672930366	0.091614626662801	37.7673611111111	2.5625	9.36378959372516	0.247950814787115	87.4097222222222	3.88888888888889	8.52219663278809	0.0975180086662875	46.5347222222222	2.58333333333333	8.19593770401748	0.176132212705313	8.76736111111111	0.465277777777778	3.14547024837773	193	6.90024998921374	0.122022012820071	5.72363860320545	0.0879158177810308	8.85033151218911	0.217234386602124	8.74889580992475	0.0985374002868509	8.10869061919731	0.164492042201501	3.14052705608194	96	7.49578097706572	0.14446797305728	5.13331054904946	0.084037826178163	7.30277975193441
156	156	173504	1445	5	286	0.318181818181818	0.202797202797203	0.479020979020979	68.1232638888889	2.71875	8.65430424502184	0.127066636586901	76.7465277777778	2.75	9.38079490063257	0.122250402878926	43.8663194444444	1.88541666666667	6.38013110166977	0.145511761967907	135.829861111111	5.20833333333333	14.4451615323011	0.106405918668884	52.4895833333333	1.81944444444444	6.97445872232321	0.132917651401642	8.62326388888889	0.857638888888889	2.90852861545269	190	8.57898743099269	0.121037173230015	8.85167387141068	0.110391731904695	6.73982622835452	0.147649830899038	11.66025124959	0.0824751596091912	6.93300277150423	0.126163253192779	3.03619674446869	96	5.70364610993428	0.0910761853881721	6.09931510391471	0.087249925491851	3.52346457788055
157	157	173608	1440	0	237	0.556962025316456	0.0843881856540084	0.358649789029536	73.75	5.70833333333333	11.6958860097484	0.15533342585096	80.4479166666667	4.09722222222222	6.8049100740304	0.0831278639010981	48.4375	3.96527777777778	9.49502931948465	0.191419015712646	109.288194444444	5.5625	7.27015197751442	0.0659455763422733	55.1354166666667	2.1875	4.54602123725889	0.0809350235299246	6.69791666666667	2.52083333333333	8.05653653108946	141	14.2651650584166	0.189539038186651	8.25880758557567	0.100068047569491	11.497495432302	0.229852099242107	7.97136465786204	0.0711638860806982	5.35928967453737	0.0935454127395109	9.55576074016096	96	6.31927398394867	0.0838725705045033	3.58725815249357	0.044355587666072	5.34000747420464
158	158	173609	1515	75	287	0.0209059233449477	0.372822299651568	0.606271777003484	60.90625	2.31944444444444	9.87552953883614	0.162404135780769	71.4930555555556	2.20138888888889	9.64043888721162	0.134966144420963	54.0243055555556	2.17361111111111	8.47836818197161	0.157280826593359	87.9930555555556	3.08333333333333	13.8607860817602	0.157565081216191	64.6111111111111	1.97916666666667	7.88500258456721	0.122198592892207	10.5868055555556	0.972222222222222	5.17916846319247	190	6.56937359657725	0.100400658248848	6.03708256650404	0.0797057666344081	6.49414190962133	0.112827995869427	8.27751733511218	0.0877540616935228	5.24616792687908	0.0772991009001183	6.22279431073335	97	8.96756996050567	0.173277746248815	9.80643855400125	0.155708714967772	7.28158483183642
159	159	173801	1446	6	288	0.0347222222222222	0.454861111111111	0.510416666666667	59.1753472222222	2.24652777777778	8.00025330488449	0.135271117936167	69.71875	2.38194444444444	7.78050659709713	0.111620717308293	42.1510416666667	1.69097222222222	6.72661418294827	0.159708564277749	110.010416666667	4.79166666666667	17.3912162132029	0.158037114485925	52.6944444444444	1.74305555555556	6.08207829161504	0.115452052991374	10.5434027777778	0.600694444444444	2.95074253927737	192	8.30431246911159	0.139081297458952	8.0455726391908	0.115279846770495	7.28118106705492	0.169370822010485	18.1641720291927	0.166397300902	6.4900161612375	0.122284897248047	3.43577320581773	96	7.26418002279051	0.125221993569382	7.25904608058111	0.104399763855549	5.04975246918104
160	160	173884	1446	6	289	0.131487889273356	0.522491349480969	0.346020761245675	59.5173611111111	2.5	11.5976932141385	0.1948002637967	68.8506944444444	2.32638888888889	8.39140950951177	0.12185294685202	43.3506944444444	1.57638888888889	8.85811983464878	0.20430938804577	107.010416666667	3.52777777777778	13.864838846795	0.129519294913009	52.6840277777778	1.38194444444444	5.43533514400384	0.103166416433542	9.33333333333333	0.722222222222222	4.34364623229275	192	11.1018200774204	0.186830524573995	7.49445512015337	0.109366526037048	9.01310219212311	0.206234730173714	11.9570281621086	0.11411986912188	5.2696253935959	0.0997897303057907	4.55674901718151	97	12.5787297284247	0.210477278533241	9.9405124948261	0.142954738620924	8.54732127809221
161	161	174322	1447	7	289	0.640138408304498	0.0103806228373702	0.349480968858132	78.0815972222222	2.10069444444444	8.9417932256324	0.114470796997022	80.4444444444444	1.76388888888889	9.25528102414143	0.114999622338745	57.4236111111111	1.81944444444444	7.11651769520129	0.1238586940026	117.302083333333	2.6875	11.9466567159911	0.101819097906792	59.7864583333333	1.41319444444444	6.97465650289198	0.116587178514418	2.36284722222222	0.892361111111111	3.26445562251071	193	9.59352821847919	0.122953114162061	10.1536766867508	0.125074010757143	7.50879952988262	0.131339342873604	13.5027023457911	0.114600771888201	7.57340303338234	0.12554039211911	3.24465649469501	96	7.50567037107934	0.0958680622170857	6.95132670664069	0.0879103364296544	6.25165767490595
162	162	174352	1445	5	283	0.0141342756183746	0.76678445229682	0.219081272084806	55.1666666666667	2.19444444444444	7.49874393244419	0.135721702026203	66.8802083333333	2.41319444444444	7.35927546830458	0.110013995960604	38.5225694444444	1.49652777777778	6.33093957719789	0.163935941105957	101.796875	5.45486111111111	9.97290392115581	0.0980452931872123	50.2361111111111	1.74305555555556	6.27859421426249	0.124918599735397	11.7135416666667	1.12847222222222	3.03581112088963	187	8.16164463927193	0.15120146102079	7.57543096300137	0.114399223942603	6.81625066090433	0.182377861437847	10.8250073054805	0.106568905823893	6.34080405795919	0.127800211127222	3.30214261087432	96	5.20622939961384	0.0901836922343791	6.76510655249913	0.0991829916065847	4.36231871387265
163	163	174390	1572	132	263	0.102661596958175	0.585551330798479	0.311787072243346	60.1475694444444	1.98958333333333	8.67598186412971	0.143997427127737	75.2951388888889	2.14583333333333	9.58010405756689	0.127760629133416	35.8784722222222	2.13888888888889	6.05132413493339	0.169542798283528	125.600694444444	4.63194444444444	16.3694218508047	0.130006279533796	51.0260416666667	2.28819444444444	7.09754935195743	0.140752185157955	15.1475694444444	0.913194444444444	3.96327069288573	169	9.37294731918916	0.1506876043515	8.89604500851153	0.112288565720999	6.5399696601604	0.177951195067961	16.8504665227517	0.127609286715587	6.24473855742623	0.116126850374673	2.07580352405972	94	5.83267800352014	0.10278810129938	4.91836817030863	0.0730143095402735	4.49341774375629
164	164	175041	1440	0	289	0	0.986159169550173	0.013840830449827	46.3819444444444	1.65277777777778	7.30316156066932	0.157426246813861	58.3125	1.42361111111111	6.29292831289611	0.107900105750636	22.8263888888889	1.05555555555556	4.97471258291206	0.217832111585089	114.024305555556	3.5625	13.728474815552	0.120388676468459	34.7569444444444	0.784722222222222	3.94821827257231	0.113558427624741	11.9305555555556	0.583333333333333	2.61712835427697	193	7.24781099703246	0.161751563647926	6.95069609217689	0.121632454963291	4.58979564831205	0.209664037899225	15.3566480965063	0.136030525180178	4.39695024036376	0.128460701845323	2.07051323182874	96	6.34075338652844	0.127907611915682	3.73408905258452	0.0615297887140601	5.19360901121787
165	165	175166	1445	5	289	0.162629757785467	0.314878892733564	0.522491349480969	64.8819444444444	2.36805555555556	8.70936216004993	0.134175897662692	73.5190972222222	2.36458333333333	9.05067114706009	0.123048593945541	39.0954861111111	1.60763888888889	4.89177127247765	0.125085993430016	133.963541666667	4.94097222222222	16.9309254911062	0.12635345298721	47.7326388888889	1.48611111111111	5.33986003111174	0.111827503550094	8.63715277777778	0.78125	2.5578654956598	193	7.73149498353867	0.124711954184953	8.6690712171816	0.122367493960071	4.29739648860922	0.114747858647147	17.4955999279641	0.132871002482866	5.41245186092263	0.11689830004007	2.93385632800379	96	7.56095116080909	0.106837107953735	7.1803826316459	0.0908909193879228	4.293967616871
166	166	175262	1445	5	287	0.0104529616724739	0.759581881533101	0.229965156794425	54.7934027777778	3.53125	7.49962110102576	0.136408597249153	71.0590277777778	2.52777777777778	5.54881142702857	0.0780794704626986	36.8420138888889	3.34375	7.28750949532006	0.196829966606141	109.055555555556	4.8125	9.39671812095334	0.0861698597537658	53.1076388888889	2.10416666666667	4.7623347596278	0.0896667372573102	16.265625	2.35763888888889	6.43222391900626	191	8.65013933088065	0.159353454108623	6.116860499005	0.0864014461847326	8.47522120556913	0.233520953586801	10.0653280835547	0.0919713755900563	5.2884344816794	0.100147827285422	7.59491425317554	96	4.09394878652221	0.0726333549262857	4.17380090985276	0.0582899166927357	3.60694991915583
167	167	175378	1446	6	289	0.41522491349481	0.0588235294117647	0.525951557093426	71.8697916666667	2.58680555555556	6.22000105388594	0.0865427906491279	80.0173611111111	2.70138888888889	7.03930273309006	0.0879722590211039	50.5399305555556	1.94097222222222	4.61120027891903	0.09123900319099	127.125	5.27083333333333	13.1992838006046	0.103843660324896	58.6875	2.18055555555556	5.53973839282836	0.0943976648306248	8.14756944444444	0.96875	2.78506445278228	193	6.32458518849759	0.0895754708578582	7.11418406095844	0.0896648288228942	4.35508978033963	0.0881893114684239	12.9038016047567	0.103431917506356	5.13274773480576	0.0883141938858441	2.51611816186969	96	5.16193898017864	0.0693653614357712	6.71878748459556	0.0825657448183786	4.23673109258508
168	168	175511	1456	16	285	0.603508771929825	0.00701754385964912	0.389473684210526	76.8125	2.73611111111111	8.54887545582339	0.111456061523773	87.0798611111111	3.32638888888889	10.8582756338448	0.124883315401363	52.96875	2.04861111111111	5.53109233842108	0.10458178972003	142.744791666667	5.64930555555556	17.4870088389052	0.122656958040165	63.2361111111111	2.67361111111111	8.14112610590823	0.128951311075632	10.2673611111111	2.28472222222222	5.95724408632277	189	8.24475039280989	0.107001155273025	9.70605932017399	0.109807566833047	5.48914887532086	0.104182480160237	15.5852577431859	0.107008163383664	7.27457965622951	0.113618341874835	6.1290761696388	96	9.12312826273124	0.120024710596437	12.3981995014273	0.147414807051898	5.62083178897928
169	169	175651	1456	16	289	0.311418685121107	0.214532871972318	0.474048442906574	68.921875	3.21875	10.6883295379675	0.155160098275698	78.3506944444444	3.25694444444444	10.3653858842316	0.132343561764653	48.1788194444444	2.32986111111111	11.1203333027532	0.230957694897281	122.104166666667	5.76388888888889	21.3631882720906	0.175028672978233	57.6076388888889	2.22916666666667	10.2418960189909	0.177857706374737	9.42881944444444	0.920138888888889	4.67152490566541	192	11.4241454116135	0.162392531208247	11.410149363959	0.144518020837794	11.809123096452	0.247689713187544	23.7124318236873	0.186063464389553	10.5529858557284	0.187504468286124	5.07633698720631	97	8.38462735874512	0.127059655334835	7.80524319325426	0.101271881988451	9.60215915724686
170	170	175691	1670	230	289	0.252595155709343	0.0968858131487889	0.650519031141868	69.1354166666667	2.99305555555556	6.81739744477544	0.0985557431614278	75.3802083333333	2.69791666666667	7.57615285484455	0.10044536999037	51.0138888888889	2.0625	4.89951164307609	0.0959907033319091	115.585069444444	5.19097222222222	14.6965942891058	0.127070029904311	57.2586805555556	1.82986111111111	5.9225323037438	0.103370687026329	6.24479166666667	1.11458333333333	2.66051409612332	192	5.92387121890323	0.0848476892226349	5.87182900573581	0.0766984943942632	4.40983699286775	0.0857840630831417	11.5260867715487	0.0971043729766281	4.62630576822177	0.0795638397974364	2.46544619823065	97	8.19360082635945	0.120677084748993	9.796183245814	0.133854032236084	5.703701999127
171	171	175925	1445	5	288	0	0.565972222222222	0.434027777777778	57.1024305555556	1.56597222222222	8.12548503570266	0.142249084571294	68.6076388888889	1.52777777777778	8.36371855898755	0.121844855328464	40.4652777777778	1.29166666666667	5.87851158634313	0.145235595510579	109.013888888889	2.99305555555556	14.7761162554659	0.13547870114209	51.9704861111111	1.19097222222222	6.0598054636321	0.116542502405746	11.5052083333333	0.510416666666667	2.74457018588093	192	9.10982146239919	0.156995397251651	9.34591766065381	0.133324629678693	6.68614967773598	0.162890589788772	15.9910183874048	0.142903212957027	6.8461954090872	0.128882196151068	3.11975563436467	96	5.25820161371988	0.0950635319994554	4.78039673902242	0.0727286984066802	3.5412357839027
172	172	176180	1475	35	179	0.11731843575419	0.525139664804469	0.357541899441341	58.0086805555556	6.03125	12.5134714928737	0.210974041369915	76.1111111111111	3.33333333333333	7.39939534078307	0.101013710036621	42.8107638888889	5.51041666666667	11.9149845602552	0.26659777953571	111.378472222222	4.6875	11.3735567428239	0.106545251044876	60.9131944444444	2.6875	5.41723467147053	0.0923949505662911	18.1024305555556	4.35763888888889	11.945645631934	118	13.2411770662565	0.234286833680951	7.65593603105862	0.103910794992514	12.6429849071339	0.302795254524417	10.5163139063839	0.0968942797652302	5.72828679387918	0.0972292637626213	12.7654517323648	61	8.805549665866	0.136053325637747	6.8616300696784	0.0947395731666777	7.72261599551652
173	173	176532	2069	629	275	0.00363636363636364	0.843636363636364	0.152727272727273	47.6510416666667	2.96875	11.2920663789011	0.233781393826529	63.1631944444444	3.05555555555556	8.78830132689716	0.137630003695713	22.5017361111111	2.14236111111111	10.0682844463247	0.438583593020638	119.246527777778	5.09027777777778	15.6491204270192	0.129787928024316	38.0138888888889	2.125	6.61085351577494	0.171669944932777	15.5121527777778	1.37847222222222	6.14602876190282	185	11.6125514574253	0.235561624958738	8.52568525387717	0.131624115160417	10.5693196109673	0.447135634125074	15.1034272108523	0.123930366096322	6.66945349115955	0.170515325575527	5.82355624043818	90	10.3669322075412	0.224122963891114	9.06338478826893	0.146262261241564	8.84207397389324
174	174	176617	1451	11	288	0	0.694444444444444	0.305555555555556	57.6979166666667	1.80555555555556	4.63131102516843	0.0802827479985861	60.6510416666667	2.00347222222222	5.05051787802369	0.0832931998437166	41.1944444444444	1.28472222222222	3.67888761613357	0.0892903786824935	112.774305555556	4.31944444444444	10.4991542346908	0.0931475700693408	44.1475694444444	1.41319444444444	4.24534172303419	0.0961587429204755	2.953125	0.614583333333333	2.28783995779291	192	4.35837028938646	0.0746282971160439	4.71455904322735	0.0763169493549997	3.49622318662305	0.0834607549212514	11.409040410908	0.0999651238485982	3.85703486268107	0.085208916538346	2.31204449313154	96	4.84983948007108	0.0862034049410894	4.94810791412481	0.0847944233766479	3.66489690144834
175	175	176964	1448	8	289	0.0311418685121107	0.512110726643599	0.456747404844291	59.6284722222222	2.88888888888889	6.98016323429426	0.1170787681202	67.6493055555556	2.91666666666667	6.45028379932912	0.0953617770619049	42.0208333333333	2.29861111111111	5.64388144202566	0.134289621006538	114.427083333333	5.69444444444444	12.2564302968558	0.107164504153672	50.0416666666667	2.04861111111111	4.71747703554881	0.0942582178701332	8.02083333333333	1.34027777777778	3.01723949011594	193	7.14482855844237	0.116583692237012	6.522897923697	0.0946200149773409	5.75825888066762	0.132381651455492	13.2626459026287	0.11538454107498	4.64166058144797	0.0907455928099126	3.19157495460255	96	5.25052211271797	0.0933080567976536	5.46270248330006	0.0840011914779442	4.04252342158151
176	176	177081	1447	7	284	0.0915492957746479	0.264084507042254	0.644366197183099	64.2760416666667	3.06597222222222	8.15000216020018	0.126896963459257	75.3506944444444	2.84722222222222	9.38586693299611	0.124799204502594	37.8802083333333	2.01736111111111	5.94518144397894	0.156961190860836	125.777777777778	4.45138888888889	16.9850218428895	0.135323632479959	48.9548611111111	1.76388888888889	5.89914235761584	0.120737707521108	11.0746527777778	1.07291666666667	6.94524571653207	188	8.95571969385782	0.142611833173409	10.2676368110865	0.134320208787437	6.10829516060164	0.168851564504207	19.1415990323927	0.150111401079958	5.97224017833785	0.119878406312995	6.88139487337742	96	5.297425723712	0.0790414780037849	6.78220064684281	0.0931727621775773	3.86050628440491
177	177	177241	1671	231	283	0.318021201413428	0.222614840989399	0.459363957597173	68.1336805555556	4.63541666666667	12.7423207989325	0.187738274994684	75.7951388888889	4.55555555555556	11.6782221942608	0.154537402084345	56.3003472222222	3.94097222222222	10.91566961848	0.194554383551445	99.8159722222222	5.20138888888889	13.2422019728307	0.132886889057519	63.9618055555556	3.88194444444444	9.71014654079283	0.152191596756999	7.66145833333333	0.760416666666667	3.05148825704992	192	10.8575929873951	0.167550060567421	9.90689642918703	0.135710909988863	9.89929660624579	0.183959054239178	11.1053921073006	0.114108706229354	8.71358666082096	0.140518111782095	3.09912938852852	91	14.0002965257277	0.188298401395392	13.2384075120625	0.163459305779876	11.422553360555
178	178	177242	1545	105	169	0.029585798816568	0.662721893491124	0.307692307692308	60.6302083333333	6.19097222222222	7.42868792851406	0.127924216417248	67.6979166666667	3.71527777777778	5.78749246509493	0.0896175761958075	50.2760416666667	5.95486111111111	6.36701532845103	0.133303467605082	88.3020833333333	2.36805555555556	6.67587768862617	0.0774612653194524	57.34375	3.50694444444444	4.82026926358448	0.0888165618780831	7.06770833333333	2.70486111111111	3.76721183875275	119	7.96449177185066	0.135687118231958	6.15574346525479	0.0940592542841962	6.8617910229982	0.14223186408932	7.11875580653075	0.081698518755633	5.17408109964961	0.0940885774538972	4.01737431620763	50	5.76438750131409	0.101880302250161	4.17592712423706	0.0667934600805671	4.86927057354255
179	179	177308	1467	27	287	0.00696864111498258	0.724738675958188	0.268292682926829	55.2777777777778	3	7.14237687525529	0.129239150318282	70.5954861111111	3.08680555555556	6.42341245579799	0.0910245087055756	34.8246527777778	2.05902777777778	5.97624497558349	0.171586865545464	118.713541666667	5.42013888888889	14.1856252297455	0.119476301236558	50.1423611111111	2.15277777777778	4.76473373404497	0.0950429928878861	15.3177083333333	0.975694444444444	3.03281999545413	193	7.27436202236799	0.132610925693494	6.18947376537198	0.0877133737217705	6.61601820517384	0.192913055385791	13.2657505693895	0.110993621185771	5.10973071832723	0.102184025348374	3.22889888298562	94	6.82416340156946	0.121629002606661	6.91342680182063	0.0979593185666474	4.20250657845782
180	180	177495	1470	30	272	0.169117647058824	0.477941176470588	0.352941176470588	61.90625	5.95833333333333	11.4259799206816	0.184970035616319	75.75	5.70138888888889	10.9570664003853	0.145466715194495	41.6215277777778	3.96527777777778	7.6662874886965	0.1840287880086	128.960069444444	11.2534722222222	22.4138218305456	0.175072783445091	55.4652777777778	3.69444444444444	7.25066612210486	0.131329905121697	13.84375	0.847222222222222	4.67437049524394	176	12.1830998550419	0.191346205112206	11.1182954406911	0.142397030822416	7.95493802370823	0.185784115203377	23.4666826544613	0.177076665545583	6.86810811584304	0.120014597735145	5.52529014340706	96	8.94888016124648	0.153519030643256	8.6541491924749	0.123154213234152	6.63476192409899
181	181	177507	1447	7	287	0.174216027874564	0.0696864111498258	0.75609756097561	66.8472222222222	1.64583333333333	5.62289029768696	0.0840636305379047	72.9600694444444	1.66319444444444	5.53115050295224	0.075740264055885	44.0451388888889	1.47916666666667	5.34381153551035	0.121296576296383	118.154513888889	3.39236111111111	9.18881768823069	0.0776740892001122	50.1579861111111	1.33680555555556	5.46926350199976	0.108960060049558	6.11284722222222	0.822916666666667	3.70900675030449	191	5.34218460427013	0.0806542770860482	5.62969041455047	0.0776537061586726	5.462767586595	0.123653544565021	7.73052981429473	0.0668567441489831	5.98992908824691	0.118754043580565	4.28394247514354	96	5.9618303441671	0.0874328923067585	5.19851530761512	0.0701711852546473	5.11820795118555
182	182	177710	1467	27	284	0.0176056338028169	0.602112676056338	0.380281690140845	56.2881944444444	2.80555555555556	9.16359279089302	0.162572485795453	67.0989583333333	2.64930555555556	8.8227907371071	0.131379643946016	40.2204861111111	2.29513888888889	7.10813309975539	0.176337334061018	95.3993055555556	4.36111111111111	16.6462830942834	0.174280926003704	51.03125	2.13194444444444	6.6223839922422	0.129600127742336	10.8107638888889	0.496527777777778	2.22046691016978	187	7.64771541260153	0.14289795984777	6.75476265085038	0.104772778343482	6.15210288002991	0.162239915183415	11.1222861787437	0.123339116137405	5.26548907453675	0.107741159529311	1.80585494142282	97	9.37970958452522	0.151638638283158	9.99866829620798	0.138237004665361	6.56009099132268
183	183	177839	1458	18	288	0.0138888888888889	0.71875	0.267361111111111	55.5729166666667	2.21527777777778	6.66498236563196	0.119969682581375	63.9791666666667	2.18055555555556	6.10615439268334	0.0954449099100572	35.8802083333333	2.55208333333333	7.71154114438387	0.215122418595753	98.3090277777778	3.10416666666667	6.31472198927086	0.064215244267858	44.2864583333333	2.48958333333333	7.17292946109282	0.162036527162502	8.40625	0.486111111111111	2.29236210543939	192	6.86995094622155	0.121167608090624	6.51884894589579	0.100572036770751	8.23008298408688	0.220172207460594	5.65800140775804	0.0575207174780019	7.88862259790305	0.173376320833034	2.33597496004593	96	5.60353115486197	0.105189478073279	4.78576104417362	0.0768282709432555	5.40604559242414
184	184	177864	1461	21	289	0.418685121107266	0	0.581314878892734	72.0920138888889	1.82291666666667	6.12960746366297	0.0849904791536055	78.5	1.625	7.66435481165699	0.0975856260714102	46.734375	1.37152777777778	4.94712527058964	0.105795412401983	134.524305555556	3.11805555555556	10.3059001197358	0.076585372450595	53.1423611111111	1.22222222222222	6.39027135971155	0.120163213153532	6.40798611111111	0.760416666666667	3.38621547003949	193	6.24513627679307	0.0859708488888061	8.50837746263247	0.106582517705463	5.28583869159617	0.112143219465545	10.770026431894	0.0785925250058813	7.13781118029861	0.131399995974593	3.33641912436109	96	5.78062970830699	0.081333790414403	4.64841748208133	0.0612053323659042	4.1077456787639
185	185	177873	1598	158	58	0.0517241379310345	0.362068965517241	0.586206896551724	60.6996527777778	15.3368055555556	8.07571550286676	0.134363597006963	70.7222222222222	10.8402777777778	8.23448329062127	0.10981835614073	48.0920138888889	12.7534722222222	6.4717731380132	0.138001044854693	97.71875	12.875	11.7605161394774	0.11460180377851	58.1145833333333	8.25	6.62542445763282	0.10724940511937	10.0225694444444	4.66319444444444	1.85507919353247	38	9.81931356658493	0.165030480110671	9.86970593816412	0.132807657808157	7.861759003114	0.170032351803262	14.1046686781585	0.138782343285868	7.92855724042221	0.129864299627605	2.17920470439791	20	2.40339671911936	0.0392391301080711	3.33837338266786	0.0437819460022015	1.66306628661765
186	186	177923	1547	107	249	0.763052208835341	0.00401606425702811	0.232931726907631	83.1631944444444	3.09722222222222	9.00539631803776	0.111095109155341	86.8541666666667	1.82638888888889	10.6562565594398	0.124491314783734	55.1145833333333	2.94444444444444	5.61823934092142	0.105072975506192	150.277777777778	4.06944444444444	13.0625544118547	0.0875030547618253	58.8055555555556	1.63194444444444	7.3016745581957	0.125873509068868	3.69097222222222	1.88888888888889	4.20631607947942	153	6.9734187434463	0.0809447741254294	7.45886552517208	0.081317259893924	4.70566412462696	0.0833680652000839	12.8518589565001	0.0829782006306499	5.4488900224523	0.0878575375102963	4.19851604495019	96	5.06665007499592	0.0694557200056559	7.11361432549796	0.0938059031933797	3.16387226659014
187	187	178018	1445	5	247	0.129554655870445	0.129554655870445	0.740890688259109	64.5920138888889	4.01736111111111	10.1940618341682	0.157095911719463	80.4618055555556	3.52777777777778	8.6092653377646	0.105585329614094	40.9496527777778	3.30902777777778	8.57403471503114	0.212309431038866	136.309027777778	6.24305555555556	16.7992521005123	0.120938946920039	56.8194444444444	2.81944444444444	5.11721980962647	0.0897248025113749	15.8697916666667	1.95486111111111	7.66428637721517	183	5.50591848954369	0.0815130720480944	7.88628421073544	0.0938111031308232	5.4404182268826	0.129618088207202	15.441476617996	0.107049673110326	4.73688919627548	0.0809838119318398	5.31413368422242	64	15.4639156907965	0.269891083777196	6.17695409605429	0.0831213335045153	13.1634640469098
188	188	178048	1456	16	286	0.0769230769230769	0.685314685314685	0.237762237762238	58.9010416666667	2.39930555555556	8.64965536007746	0.147531096909718	69.0729166666667	2.43055555555556	8.26022377259854	0.11998699776338	38.5329861111111	2.03819444444444	6.1898173472879	0.161478405666728	100.34375	3.28472222222222	12.3177216527952	0.123168603338908	48.7048611111111	2.07638888888889	6.00026581016737	0.123600981108317	10.171875	0.78125	2.73636300460039	190	9.38912344671985	0.154734448336956	8.61561339706823	0.121454707333652	6.74003281357312	0.169774126286476	12.8063887304001	0.123960153791636	6.11082098498673	0.122319425531761	2.46709901605076	96	4.90272704279367	0.0898380981309777	5.55758332876263	0.0859004990438275	3.66275708636052
189	189	178125	1454	14	288	0.274305555555556	0.357638888888889	0.368055555555556	65.7760416666667	3.96180555555556	13.0914692074082	0.199151866244114	77.1493055555556	3.875	13.2607303025581	0.171992358799222	45.2447916666667	2.80208333333333	9.47439598332977	0.209604089967658	119.878472222222	6.39583333333333	20.3852483495052	0.170137987210058	56.6180555555556	2.74305555555556	9.48256175559659	0.167637209846653	11.3732638888889	0.677083333333333	2.93407159633234	192	11.5383872553209	0.180052857040118	11.2793924743258	0.15060106780741	8.64133472295029	0.198034885032998	18.2553864663256	0.155482154173558	8.00637153558302	0.147046425753964	3.1600003313672	96	15.2818548520557	0.221342496348423	15.6837124979801	0.192413597419309	10.3044871847342
190	190	178684	1448	8	245	0.253061224489796	0	0.746938775510204	70.9913194444444	5.07986111111111	5.13169488624244	0.072565234164227	80.2413194444444	1.45486111111111	6.0735510823639	0.075989174506136	49.6961805555556	6.17013888888889	6.98936485985639	0.13807405181945	100.394097222222	4.77430555555556	9.0206484074891	0.0913398437690044	58.9461805555556	2.42013888888889	7.2707588617853	0.121526533028885	9.25	4.375	5.12082843958489	149	5.49550877754796	0.0771608375287077	6.31829276846775	0.0771533865351331	7.6731420325885	0.152704442748188	9.68495666660188	0.095623785257682	8.11031773507246	0.133131799330814	5.83609800343324	96	4.42436436112579	0.0632616888096627	4.13266831096098	0.0537582869718501	5.76124948375221
191	191	179045	1446	6	289	0.532871972318339	0.0346020761245675	0.432525951557093	74.3350694444444	3.12847222222222	8.85474733491838	0.119107376299344	79.9548611111111	3.16666666666667	7.6423596672835	0.0955584278910107	55.3559027777778	2.33680555555556	7.59855943823118	0.137257558450454	133.059027777778	5.27777777777778	13.5019506757065	0.101457715685886	60.9756944444444	2.33333333333333	6.21266240542516	0.101858480465642	5.61979166666667	0.767361111111111	3.55469227613424	193	9.05028768901221	0.123302662994448	8.05080545536521	0.100258449663536	7.71767801688864	0.142455227358407	13.5288045067438	0.0995144168687233	6.68090960190364	0.109383742209654	3.07978078027915	96	8.16764449928293	0.107131284592316	6.7395061378751	0.0849629138852278	6.78891479067809
192	192	179161	1533	93	289	0.0484429065743945	0.56401384083045	0.387543252595156	59.9184027777778	1.76736111111111	8.20151217759451	0.136984165712582	74.6614583333333	1.48958333333333	6.58664853090443	0.0882453954583182	40.5833333333333	1.70138888888889	8.47503230825188	0.209090348052313	118.083333333333	2.59027777777778	11.1902349023744	0.0947796924705083	55.3263888888889	1.42361111111111	5.44378139376753	0.0984390453509458	14.7430555555556	0.708333333333333	6.27092805244846	193	8.60066245390094	0.137025578141232	7.40775526613167	0.0971789536679862	9.18418211976336	0.212306521633049	13.4528778437847	0.11446986261575	6.05568396551169	0.106764136781196	7.27007226767397	96	1.77923574170524	0.032917061322741	2.27974971694917	0.0319078543267416	1.34844777559562
193	193	179277	1466	26	289	0.0761245674740484	0.442906574394464	0.480968858131488	61.0920138888889	2.30902777777778	8.25530802177665	0.135080059919231	75.5659722222222	2.88888888888889	7.87187748948971	0.104151105363848	42.6388888888889	1.98611111111111	6.8244572701359	0.159982815628592	123.421875	4.12152777777778	12.1879366462263	0.0987361577271795	57.1128472222222	2.48958333333333	6.20414164169294	0.108607240562679	14.4739583333333	1.14236111111111	3.60070291954252	193	8.79749937484691	0.138616816013181	8.13592828235009	0.104577699533371	7.50330597833318	0.169511653262122	12.1225748959155	0.0952978271724857	6.5241844493272	0.111342081414816	4.15630620392609	96	4.0428488956406	0.0717002575247549	4.90166459373483	0.0689161981544441	3.40817837334864
194	194	179414	1447	7	288	0.138888888888889	0.347222222222222	0.513888888888889	63.6996527777778	3.81597222222222	11.8439691246813	0.185980214159981	76.0399305555556	3.00347222222222	8.58809194568377	0.112959923289958	45.0260416666667	3.13541666666667	10.6633542330641	0.236890313107256	111.302083333333	4.57638888888889	11.112818055103	0.0998842643989032	57.3663194444444	2.26041666666667	7.09619400232419	0.123718377181994	12.3402777777778	1.34722222222222	5.53511714212116	193	13.5604357107973	0.215245011282497	9.76112303396916	0.128365818040069	12.168233243124	0.275415622836042	12.3592376631055	0.110868364814286	8.01607099607796	0.140085268221935	5.75709181945334	95	7.05637195861762	0.108436644462742	5.52941842195962	0.0727555055521002	6.35789622004833
195	195	179704	1450	10	285	0.0666666666666667	0.143859649122807	0.789473684210526	65.0642361111111	3.41319444444444	5.66888646764505	0.0873787259750589	75.1128472222222	3.25347222222222	5.71889692692444	0.0763483991087439	44.5520833333333	3.10416666666667	7.13805062610203	0.161289497220255	117.979166666667	5.84027777777778	16.5386870402122	0.140158364747561	54.6006944444444	2.89583333333333	7.39574938526226	0.13624126267208	10.0486111111111	0.875	2.35552649432788	189	6.16804707205632	0.0961690229845442	6.45587905889316	0.0869928092207905	8.17395721143851	0.180244768750657	16.5800807262341	0.147520725791274	8.70990435437921	0.157152450880923	2.33265778805764	96	4.18937670697951	0.0631564327685353	3.52876649588155	0.046266263808335	3.61132478000341
196	196	179813	1769	329	284	0	1	0	39.5694444444444	2.8125	8.78117194567793	0.220519306090064	61.7291666666667	1.54166666666667	3.49237532530946	0.0565728149890421	22.1631944444444	2.63888888888889	7.56354572332474	0.338221852530976	101.100694444444	3.27777777777778	8.0567549270912	0.0796005705094416	44.3229166666667	1.1875	3.32384971191248	0.0750734307446433	22.1597222222222	2.4375	8.73092049995812	188	8.51393315018056	0.235836073704722	3.89385856012897	0.0635235516577791	8.15659647105215	0.410779570468204	5.92691435751712	0.0607921817454972	3.51274842888486	0.0779689143601362	9.04407451747133	96	2.45583801397348	0.0521363222780747	2.320012099182	0.0370707658990466	1.63822218573201
197	197	180255	1444	4	289	0.134948096885813	0.387543252595156	0.477508650519031	63.4079861111111	2.22569444444444	8.56645803066123	0.135063086244468	72.8020833333333	1.96527777777778	7.99378152443269	0.109748354420952	48.2864583333333	1.96875	6.85869278118408	0.142019217149975	96.1875	2.45833333333333	10.8290804357263	0.112531165579263	57.6805555555556	1.70138888888889	6.00115729579628	0.103995590243157	9.39409722222222	0.628472222222222	2.56580071972344	192	6.19322159087235	0.103498872438636	5.85178147424684	0.0838339085998653	4.89923552465112	0.108145920985631	8.38087659470279	0.0904004666394908	4.30356793713412	0.0778706101149515	2.20511636342966	97	8.19564516413183	0.116207803087383	8.28696291143702	0.10510400136106	6.32657556812878
198	198	180265	1447	7	288	0.5625	0.0520833333333333	0.385416666666667	74.609375	3.51041666666667	9.9696184823155	0.133782970967611	85.9409722222222	3.10416666666667	8.44158421604944	0.0983127604926297	45.4131944444444	3.1875	8.26014316805674	0.18220904047184	133.871527777778	3.98611111111111	13.0768134031379	0.0976944814553495	56.7447916666667	2.53125	6.47185510781765	0.114188217303895	11.3315972222222	1.52430555555556	5.41998134085272	193	8.8192271357051	0.121250237725537	6.22132454561726	0.0739265876926568	7.81757822864391	0.176590893975687	10.5537678772844	0.0795375532162866	5.13938385486036	0.0922870379594389	6.15976747284477	95	11.1698382062728	0.142933005064105	10.9696006699325	0.122789214521454	8.74323286551659
199	199	180309	1445	5	289	0	0.975778546712803	0.0242214532871972	48.2760416666667	1.64930555555556	5.46987002453914	0.113245392728119	61.8732638888889	1.23263888888889	4.77131793295919	0.0770944248364757	35.0225694444444	1.45486111111111	4.7789693108422	0.136380184737177	99.1267361111111	2.35069444444444	11.3419074612549	0.114384814918435	48.6197916666667	1.07291666666667	3.55677370340587	0.0731398605581541	13.5972222222222	0.888888888888889	3.92286743197994	193	6.07240779610046	0.123730437568348	5.49719762960449	0.0891262720525593	5.28168128227463	0.147733983692609	13.315286253544	0.134504880505286	4.00653206935848	0.082861196890933	4.18845125560185	96	3.53402943325147	0.0756110598600716	2.76942897401346	0.0444441961727336	3.12669252411408
200	200	180555	1505	65	289	0.0934256055363322	0.283737024221453	0.622837370242215	63.796875	2.66319444444444	7.27291087549167	0.114033813097716	73.0555555555556	2.76388888888889	7.49920859594876	0.102675349830831	48.5121527777778	1.91319444444444	5.76816247909475	0.118935427829508	106.631944444444	4.85416666666667	19.4940367610867	0.182861391929438	57.7708333333333	1.94444444444444	4.97390586192182	0.0861166303675657	9.25868055555556	0.878472222222222	3.78847683231112	193	7.26632593954869	0.111638346308939	7.50205066956393	0.0997723111373924	5.23875656811475	0.10728777776381	20.0065741030353	0.176838507070566	4.95191690173887	0.0840267242865836	2.68282292745974	96	6.56943347179579	0.107438775688653	5.32702477772125	0.0775309852427593	6.68803592704192
201	201	181095	1601	161	232	0.586206896551724	0.0560344827586207	0.357758620689655	71.6336805555556	7.95486111111111	8.53617732546838	0.115152525846532	80.2569444444444	6.91666666666667	5.8291531735241	0.0719112802434111	43.4982638888889	6.15625	7.90361094563725	0.170048941796146	109.920138888889	8.71527777777778	8.31836728951889	0.0758563425639079	52.1215277777778	5.125	5.12108752059959	0.0958834884011867	8.62326388888889	1.67013888888889	7.39629501017865	136	9.95715221206806	0.133837981897732	5.50337092183218	0.0659841704460175	9.35491202978239	0.201883217399303	6.70430145146157	0.0590802175467358	5.20310260214549	0.0940111536989221	8.454230870271	96	6.00350774657266	0.0814034948687818	4.53581024309919	0.058346212426306	5.24051984497855
202	202	181849	1447	7	289	0.0207612456747405	0.477508650519031	0.501730103806228	60.5277777777778	1.6875	6.52239730978317	0.107755835049868	67.5052083333333	1.75347222222222	6.88654137675762	0.102014990921265	36.8697916666667	1.43402777777778	4.79999839805176	0.130167921275871	106.038194444444	2.36111111111111	9.99977772724908	0.0943098183328977	43.8472222222222	1.40972222222222	5.06780485986337	0.115568184684014	6.97743055555556	0.90625	2.15608831908089	193	6.58087884110044	0.107709431507156	7.14637319395569	0.104235945165768	4.89158145027032	0.130343120240532	10.5656845282712	0.0987064772717143	5.22712241313845	0.116185031179975	2.2290208860698	96	6.28175267474506	0.105779381998864	5.80991854579494	0.0888564888316574	4.34514247843437
203	203	181869	1584	144	283	0	0.703180212014134	0.296819787985866	55.8003472222222	1.85069444444444	6.7982036424303	0.121588297466206	69.2309027777778	1.63541666666667	6.59758142014511	0.0953436930961071	44.8454861111111	1.58680555555556	6.04445601047122	0.134331792913723	99.1493055555556	2.68055555555556	10.5350293352465	0.106330942682505	58.2760416666667	1.44791666666667	5.15070234108132	0.0883744854205173	13.4305555555556	0.722222222222222	4.57088234821187	187	5.42082758847812	0.101786801791888	7.13543944012421	0.104407447206825	4.32220365384111	0.102129401474386	12.0999374853148	0.122572497819819	5.36872279091844	0.0935213005963436	4.48092193377368	96	6.2250202564315	0.101910290691921	5.02754474274977	0.0709458026317769	5.50772981538658
204	204	182163	1447	7	289	0.0865051903114187	0.304498269896194	0.608996539792388	63.1666666666667	2.82638888888889	7.58818146102402	0.120176701130861	73.1111111111111	3.11805555555556	8.38891355460777	0.114748012934572	43.46875	2.06944444444444	6.38395848905707	0.146938834289383	122.192708333333	4.93402777777778	14.0837965635685	0.115254628539467	53.4131944444444	2.34027777777778	6.41504308463924	0.120105432201396	9.94444444444444	1.19444444444444	5.15982543687511	193	6.63333501488423	0.109618431190398	8.21995300319802	0.112714098018985	5.21537951697141	0.128225254366303	13.9161495565454	0.111955684218977	6.36048289517063	0.119809994023808	3.66347354683021	96	6.58506250886155	0.0962347390547586	8.75148483642092	0.119118466510195	4.64300076893714
205	205	182222	1446	6	289	0	1	0	46.4565972222222	1.96875	4.76973379113478	0.102624558192224	58.1493055555556	1.625	3.90305987575066	0.0671059732340972	29.3767361111111	1.55208333333333	3.8939128996585	0.132486558512045	93.6284722222222	3.5625	7.41793011800991	0.0792057121150102	41.0694444444444	1.20138888888889	2.98975406569135	0.0727856899153231	11.6927083333333	0.774305555555556	2.73121489346955	193	4.99895282643947	0.110426679123591	4.20089353312887	0.0723129193626357	3.89976555913748	0.138152487686038	7.40122055004425	0.0774010060232208	3.12873265849916	0.076214237421474	2.25232560679685	96	3.08844408110383	0.0631502943101102	3.23832247562536	0.0555438552188734	2.63769902383704
206	206	182289	1445	5	289	0.13840830449827	0.359861591695502	0.501730103806228	62.921875	3.67013888888889	9.25665564765783	0.147100708356599	79.5729166666667	3.70138888888889	8.63019953989615	0.108445048351232	44.6302083333333	2.85069444444444	7.51129963858912	0.168276402755989	125.010416666667	6.16666666666667	15.0194302579989	0.120148790227854	61.28125	2.88888888888889	6.44085936486268	0.105087131284667	16.6510416666667	1.01736111111111	3.93409152468108	193	9.21809251995175	0.150579082213346	9.19857161604316	0.118048029915309	7.33472544291677	0.166934199349403	15.9905149184607	0.131443816996589	6.93433922223669	0.114347869949733	3.91854950517727	96	8.37555313700995	0.126205164205455	6.16042832869456	0.0742966230596329	7.70224392002154
207	207	182391	1442	2	289	0.114186851211073	0.560553633217993	0.325259515570934	59.9305555555556	3.28472222222222	9.1682236278671	0.152936024730366	73.1319444444444	3.11111111111111	12.1714245093455	0.166337621563383	42.6423611111111	2.61111111111111	6.71365898984382	0.157385419213568	114.604166666667	5.27083333333333	17.0430715249628	0.148661344643072	55.84375	2.39583333333333	9.49415024575074	0.169895320187119	13.2013888888889	1.67361111111111	5.40652275254076	193	9.99077996803066	0.162815210151982	12.2741975772677	0.159105388703919	7.5347568274663	0.173782034859106	17.768403398348	0.14920387469027	9.58439019478403	0.162063019764615	4.64402623877066	96	6.39157202747932	0.11192829526414	6.9377874525559	0.106428187191653	4.34801830238728
208	208	182530	1440	0	253	0.150197628458498	0.387351778656126	0.462450592885375	62.5850694444444	2.71875	9.92851986043161	0.160567343690181	77.4861111111111	3.30555555555556	12.2554207793102	0.161138211057347	38.0746527777778	1.98958333333333	7.44175155642086	0.196653764756056	135.041666666667	4.54166666666667	19.7755196547311	0.148670444615546	52.9756944444444	2.50694444444444	8.49672862871644	0.163200147514824	14.9010416666667	1.45486111111111	6.123596289777	156	11.5074830905907	0.182065655388657	11.6736361080624	0.145245432513776	8.65920099007989	0.231743927680985	18.5471923950845	0.133187351023439	8.55375403101817	0.156857367913346	3.5320346568521	97	6.08159721966755	0.101990824742004	9.76054588707751	0.141225082196676	4.8316592669059
209	209	182726	1580	140	285	0.0456140350877193	0.287719298245614	0.666666666666667	62.5138888888889	2.56944444444444	6.35725587408429	0.101599165822577	67.6180555555556	2.77777777777778	6.59533121776336	0.0973921967389927	39.6770833333333	1.82638888888889	5.31290022693342	0.133843946316275	111.263888888889	4.29861111111111	10.0767379341298	0.0904668549764371	44.78125	1.97916666666667	5.54555231530985	0.123668420177098	5.10416666666667	0.659722222222222	2.61348785239822	192	4.84085459963417	0.0791083567222539	5.58794514021499	0.0843463417390942	3.25557901467126	0.0855441591373863	8.71999811620375	0.0793967675966766	4.2865179895452	0.0994215334613044	2.6152690907635	93	7.99636137448881	0.122232348426604	7.45953710240395	0.105431147495983	6.92700537458724
210	210	183169	1444	4	287	0.696864111498258	0.104529616724739	0.198606271777003	77.3472222222222	2.20833333333333	11.3157338346465	0.146249464583606	87.6215277777778	2.04166666666667	10.176280617948	0.116071557799502	56.0972222222222	2.32638888888889	9.36612643818306	0.167013251802332	122.621527777778	3.47222222222222	14.3217805735295	0.116678523464374	66.3715277777778	2.11805555555556	8.25587368518873	0.124373300490744	10.2743055555556	0.902777777777778	3.3178000363144	191	12.1470348098089	0.163743640953737	10.4480185303099	0.123833170294086	8.48195854930836	0.159564077899921	16.276604649444	0.135325446743734	6.54184655939924	0.103272393821411	3.84517103834617	96	5.40701907368172	0.0645855208502482	5.28701446279699	0.0561018446367316	8.29772215625807
211	211	183394	1485	45	289	0.217993079584775	0.290657439446367	0.491349480968858	65.1770833333333	3.32638888888889	8.8662731026772	0.136013213369803	74.2621527777778	3.21875	8.29604257317965	0.111696077505191	48.4079861111111	2.62847222222222	6.99805851309565	0.144542517887696	109.473958333333	4.96875	11.6550619908919	0.106464154351342	57.4930555555556	2.47222222222222	6.24284288398526	0.108567913916942	9.08506944444444	0.59375	2.73152720449506	192	8.08276713531324	0.124121514035043	7.53130284011067	0.102213200346451	6.55334325438345	0.134758691746988	10.988789305533	0.0993149852505335	5.83807227725772	0.102077213116609	2.7412402130713	97	10.2870735956108	0.157488342609571	9.56770726646514	0.126819842149101	7.82290286775635
212	212	183431	2150	710	289	0.14878892733564	0.197231833910035	0.653979238754325	65.9236111111111	1.65277777777778	9.5036315121375	0.144039726610433	79.5381944444444	1.93055555555556	10.1245404678305	0.127205990574863	52.0451388888889	1.27777777777778	7.70228611888262	0.147865064989842	104.414930555556	2.87847222222222	13.7146236746578	0.131259976221225	65.6597222222222	1.50694444444444	8.61128303458492	0.13106492505767	13.6145833333333	0.680555555555556	4.40745704732227	193	10.0888940760995	0.157702806891327	10.7208983726691	0.136513385625462	8.65823457217092	0.170392502541959	12.4431782782752	0.123758485323737	9.57947564467612	0.146535531380082	4.70458816766021	96	6.5958436540576	0.0942123182248965	8.46255296181826	0.10355705345246	4.28664541889907
213	213	183603	1455	15	288	0.00694444444444444	0.954861111111111	0.0381944444444444	51.5017361111111	2.34375	6.07444998378433	0.117958438091153	59.9444444444444	2.40277777777778	6.98779337089668	0.116577911766104	35.3420138888889	1.52430555555556	4.95988432100377	0.140360291289092	105.795138888889	5.13194444444444	13.5036863523482	0.127635762043855	43.7847222222222	1.67361111111111	5.75977241069441	0.131557970836703	8.44270833333333	0.788194444444444	2.8031286099413	193	5.40776803265371	0.104831180223199	6.76540253172233	0.112329894065933	4.88447056261263	0.139701069736846	12.0235358571334	0.113158551734858	5.94246395080046	0.136275611039032	2.97763504295776	95	7.27172190953939	0.14170535003205	7.42181343538443	0.125034984281171	5.05096090333636
214	214	184236	1448	8	289	0.152249134948097	0.660899653979239	0.186851211072664	57.3263888888889	3.02083333333333	14.9948368340614	0.261479988236513	69.9444444444444	3.02083333333333	12.8859776065829	0.184121800074283	35.7534722222222	2.70833333333333	12.0479366605979	0.336866650049611	101.527777777778	3.56944444444444	18.5499374073398	0.18251223609169	48.3715277777778	2.45833333333333	8.96901170117473	0.185291613527736	12.6180555555556	1.63888888888889	6.3820969196564	193	17.6715362378369	0.304981355083834	14.6723994968382	0.202703872790965	13.7371623223328	0.386934081758645	20.4934235312475	0.192440555711126	9.80921469869945	0.196408178944807	6.16423013527413	96	6.95092446205488	0.123801252014336	5.75767984460602	0.0883531433954889	7.63084690983927
215	215	184466	1446	6	287	0.0104529616724739	0.825783972125436	0.163763066202091	53.8559027777778	2.03819444444444	7.01446361023315	0.130301039232163	65.4479166666667	1.81944444444444	7.50534194072667	0.114704357899172	37.2864583333333	1.62847222222222	5.28453339652387	0.141836817058108	106.717013888889	3.02430555555556	14.5192662812443	0.136026291790727	48.8784722222222	1.40277777777778	4.78018303521422	0.0978400036447355	11.5920138888889	0.704861111111111	4.03781074303867	191	4.87295752834178	0.0847200881042491	5.80796291114051	0.0838235541807343	4.80595066064446	0.122800879756935	11.8931450833009	0.104565950603502	4.3214907667326	0.0848919815330583	4.21017806495887	96	4.35769132502642	0.0937137919360521	3.57106733762114	0.0618255120670207	4.08328857834406
216	216	184590	1446	6	289	0.214532871972318	0.370242214532872	0.41522491349481	63.3802083333333	2.80902777777778	10.8954996988226	0.171868315755676	74.8628472222222	3.16319444444444	13.2421478260334	0.176798518050617	40.1875	1.80555555555556	7.32602590202279	0.182267689883315	123.600694444444	5.07638888888889	22.1034771350794	0.178707648399439	51.6701388888889	2.22916666666667	9.04901960784314	0.175032907212815	11.4826388888889	1.79166666666667	4.88913272477454	193	10.328295264673	0.153441689329681	12.0811161684526	0.149628147372865	7.24637736305097	0.172617974706102	19.525150126911	0.146009298093449	8.55334462251075	0.15436651506869	3.99954795589052	96	7.10519330699908	0.127973462940321	5.28618482461595	0.0837001060800151	6.08964464725361
217	217	184660	1842	402	279	0.10752688172043	0.537634408602151	0.354838709677419	57.5659722222222	4.18055555555556	12.2339888412759	0.211571492389263	70.6701388888889	2.47222222222222	9.14027897408453	0.129179769706174	47.453125	3.83680555555556	11.6710089279086	0.244607233389911	97.3645833333333	3.85416666666667	11.4331885296091	0.117295811721307	60.5572916666667	2.07986111111111	8.465306040468	0.139587493220483	13.1041666666667	2.24305555555556	6.87287078688384	186	11.4201789929127	0.19008083155989	9.2909695761019	0.12768733125129	10.4447731825647	0.208491930881845	12.6630212408278	0.127521491651	8.26845597063514	0.131706158305912	5.37576390359776	93	12.6146726978716	0.236620524586942	7.37785055567537	0.110542951776673	12.560605765818
218	218	184933	1786	346	128	0.015625	0.8359375	0.1484375	52.4635416666667	20.09375	11.5540469739558	0.253891504320403	74.7274305555556	22.6145833333333	10.3390242880238	0.157960743478998	32.6979166666667	19.0347222222222	10.9608735067738	0.401773141141766	108.211805555556	24.5208333333333	18.7553256872244	0.196471207788258	54.9618055555556	21.5208333333333	9.09028627854944	0.192482488611138	22.2638888888889	3.95833333333333	4.57536813845205	35	10.5945126116774	0.204301896092953	10.4610522150202	0.146279195975112	9.76333391191914	0.316697578236487	10.9511520440745	0.101105334091957	9.62035656845429	0.190556015787154	1.90884715967298	93	11.0314269075511	0.255841072918268	9.3745998823764	0.148397921542299	11.1368616211893
219	219	185065	1447	7	289	0.055363321799308	0.273356401384083	0.671280276816609	63.3055555555556	2.52083333333333	7.1357885398428	0.11272782814117	73.5902777777778	2.43055555555556	9.19201041968271	0.124911412577623	44.9270833333333	1.83333333333333	5.23165309974714	0.116438024322443	106.333333333333	4.08333333333333	14.7538563892455	0.138743475741635	55.2118055555556	1.85416666666667	6.91798843695484	0.125285039370845	10.2847222222222	1.17361111111111	4.03162955997711	193	6.32759688168138	0.0967844506391271	7.12134598603731	0.0917932128033929	5.09541939304499	0.110807430181147	11.9494383128703	0.105829735425108	5.44158609598976	0.0935196898064135	3.07977201789527	96	6.8598757085564	0.116023267797994	7.49570052201857	0.114329083271971	4.86948068127015
220	220	185560	1440	0	289	0.311418685121107	0.0795847750865052	0.608996539792388	69.84375	3.71527777777778	8.11429995170667	0.116102222301378	78.3454861111111	3.61458333333333	8.45610258309402	0.107851787215419	50.4149305555556	2.69791666666667	6.32165004752218	0.125314278327314	120.692708333333	5.51041666666667	11.0222384080213	0.0912755924215067	58.9166666666667	2.56944444444444	6.74654780931177	0.114422084324595	8.50173611111111	0.892361111111111	2.86633957121022	193	7.9942161194467	0.113380637202617	7.95924148667308	0.09991112890588	6.26050067799737	0.122419111535308	10.47959661266	0.0859202271131431	6.38934896718946	0.105967547535238	2.86805028464167	96	8.25256472627773	0.120219455800101	8.89145065424322	0.117185511093815	6.24477852064665
221	221	185643	1447	7	286	0.321678321678322	0.132867132867133	0.545454545454545	68.9305555555556	2.54861111111111	7.87419250581906	0.114159226271823	68.2638888888889	2.25694444444444	7.04166491532944	0.103103269635193	51.8333333333333	2.28472222222222	7.31388214563514	0.140992875010222	114.506944444444	3.85416666666667	12.5482149504186	0.109604785017247	51.1666666666667	2.0625	6.50911236167919	0.127141519972698	-0.666666666666667	0.875	2.48956107905298	190	8.00930432201449	0.116780586384986	7.11004521564613	0.105219144090098	7.58228049096108	0.147500081220703	13.339327182424	0.115271395127146	6.74924833629529	0.133927643226747	2.32990558585243	96	7.5811400336972	0.108690179694583	6.71287712521581	0.096270720648449	6.69268224361766
222	222	185849	1440	0	289	0.764705882352941	0.013840830449827	0.221453287197232	80.2430555555556	2.28472222222222	8.67237911729058	0.108082175380438	87.3767361111111	1.87152777777778	8.12492125771444	0.0929831007594928	57.2777777777778	1.67361111111111	6.1934678975701	0.108138727791068	134.864583333333	2.65972222222222	12.4632649372081	0.0924199719511748	64.4114583333333	1.18402777777778	4.622624393788	0.0717629162980624	7.13368055555556	0.84375	4.77594645615875	193	10.0332053409058	0.126496513639588	9.29530751488085	0.105971666983992	6.92408096693091	0.124172795634423	14.3891225588573	0.105806402783536	5.29741521354824	0.0825648983457005	5.35815178837063	96	4.39875131803274	0.0535820487921765	4.981897052892	0.0574558045504123	2.32746756436215
223	223	186706	1595	155	267	0	0.756554307116105	0.243445692883895	56.6423611111111	1.84722222222222	5.59563103729399	0.0990344350362917	70.3229166666667	1.44444444444444	6.28130245225841	0.0897184911332047	40.6006944444444	1.68055555555556	4.15154276980829	0.102445648755898	106.876736111111	2.94791666666667	15.2437185581007	0.143156162463962	54.28125	1.34722222222222	4.56807186468787	0.0845411511659848	13.6805555555556	1.59027777777778	4.14526026635127	170	4.58125009348694	0.0817822656613232	4.16949039948979	0.060670492845439	3.89687818507065	0.0964854779292179	7.25288089238496	0.0714900998263723	4.1040419660927	0.0772974888362242	3.02777489494837	97	6.97621141976043	0.121641651575905	8.40450705464723	0.116296317303963	4.57523495725513
224	224	187145	1682	242	289	0	0.927335640138408	0.0726643598615917	51.4548611111111	2.3125	5.71705243821629	0.111141406877742	61.4375	2.3125	6.16065318253875	0.10029454538946	32.4340277777778	1.76388888888889	3.82837802177182	0.118028722881593	109.203125	4.37847222222222	12.9710124721278	0.118845431629096	42.4166666666667	1.73611111111111	4.15769795993269	0.0980077251566515	9.98263888888889	0.9375	2.72714278435211	193	6.30225135911263	0.121439148593125	6.64183225209276	0.106344252916368	4.08521862649383	0.124596585795403	14.1927614489745	0.128764300270393	4.31671951341675	0.0995848513135827	2.91865833799626	96	4.18764892377238	0.0828895457076594	4.40568810962581	0.0742271074980831	3.15387536604752
225	225	187533	1441	1	289	0.0761245674740484	0.197231833910035	0.726643598615917	64.8211805555556	2.92708333333333	6.50941263884306	0.100481799627478	81.0694444444444	2.75	7.97182870264301	0.09836301319545	44.5173611111111	2.26388888888889	5.53844780379446	0.124483700054176	133.149305555556	6.63194444444444	14.528907336908	0.109151872214995	60.765625	2.13541666666667	6.09916805956672	0.100390680556714	16.2482638888889	1.21180555555556	4.30762157274692	193	7.16480751681596	0.111059983193758	8.71066906805247	0.105554035922278	5.75908833458872	0.13185101406591	15.4837667096822	0.114985839199995	6.49973843634747	0.105362801798678	3.93699022798733	96	4.9257535713446	0.0754062099902856	5.09332853976995	0.0652380973739713	4.68199237841957
226	226	187555	3148	1708	289	0.107266435986159	0.14878892733564	0.743944636678201	65.6840277777778	2.73611111111111	6.22751626749992	0.0947936480199872	72.7083333333333	3.35416666666667	7.51941930382039	0.10342243379041	45.9479166666667	1.91666666666667	4.13550922654761	0.0899835993428896	113.083333333333	4.875	11.9010926129724	0.105245280451316	52.9722222222222	2.52777777777778	5.41817918728219	0.10228989973377	7.02430555555556	1.06944444444444	2.41736258523874	192	4.6421225662105	0.0709849898624097	6.22424667953871	0.0859072218008362	3.21292112090304	0.0701638825310946	9.87257243672208	0.0863529637761669	4.79016214334247	0.0906387239106883	2.50274173392631	97	8.54029512917855	0.128834934297095	9.60028010043836	0.131140285838969	5.5320256290203
227	227	187743	2108	668	190	0.342105263157895	0.242105263157895	0.415789473684211	65.8177083333333	2.89930555555556	12.9789367308468	0.184857419704715	81.2239583333333	10.0381944444444	10.4916139218182	0.126388957972702	46.8819444444444	1.14583333333333	8.76258850988016	0.175288673076145	127.03125	16.1388888888889	18.8084342397749	0.143500883650854	62.2881944444444	8.40277777777778	6.10991861988618	0.0973080081960079	15.40625	8.01388888888889	6.28107091600245	139	12.595161698727	0.169561983159617	11.1705062828019	0.131618239663429	8.43567230269261	0.159510059865906	19.0626802505276	0.141620125859077	6.71827589085758	0.105841590029378	5.74306506767931	51	5.22932905380233	0.0884563123528752	5.98802727016463	0.0768275196926783	2.64767748761653
228	228	187987	1725	285	284	0.464788732394366	0.147887323943662	0.387323943661972	71.5295138888889	3.60069444444444	11.5790007921258	0.161514549359712	80.3159722222222	4.07638888888889	11.3500356436721	0.141000399055285	45.6510416666667	2.33680555555556	8.27534887449917	0.180854103913641	128.722222222222	6.86111111111111	18.3136907286139	0.142040259085298	54.4375	2.61111111111111	7.89504007534291	0.144694849083466	8.78645833333333	1.30902777777778	3.220050145314	188	10.5012541985641	0.142616180692773	9.97197118691184	0.121169246583469	7.94503210192974	0.171115366612761	14.6177165391435	0.108036746053347	7.36383582463043	0.133655255361124	3.34623125694949	96	12.6581530137417	0.186463509178948	13.0007717382267	0.168909742437375	8.78013607375673
229	229	188041	1449	9	288	0.0486111111111111	0.5625	0.388888888888889	58.3368055555556	2.72916666666667	8.59480334849513	0.147497519030306	68.4809027777778	2.52430555555556	8.89266813472729	0.129984693843651	31.5798611111111	1.8125	5.13860819984495	0.162735777606702	101.951388888889	3.77777777777778	12.6299971806948	0.124021930104678	41.7239583333333	1.60069444444444	5.17775284891621	0.124110929711849	10.1440972222222	0.71875	3.85953870365785	193	5.92965746490661	0.0998798996968908	7.29023733832103	0.106648662646552	3.28365397380557	0.101075792176152	10.100178267549	0.0984065023795729	4.0363872806995	0.0973170200093697	3.38038095317688	95	12.092652762726	0.215777988816486	11.526880799377	0.168211010129157	7.30992054743787
230	230	188234	1448	8	289	0.259515570934256	0.0346020761245675	0.705882352941177	69.7725694444444	1.93402777777778	5.55977012378178	0.0796813075017572	77.0520833333333	2.00694444444444	7.03287885891786	0.0912622688800351	51.5121527777778	1.55208333333333	4.84058637275914	0.0939698704727206	116.774305555556	2.95138888888889	8.69668770109609	0.0744650019440854	58.7916666666667	1.625	6.19037106834962	0.105279658609606	7.27951388888889	0.809027777777778	2.73554447515442	193	5.70808198203602	0.0810222712754984	7.44318941401129	0.0959417322449863	4.75491178642869	0.0909061886855609	9.85667201243005	0.0839291316685343	6.39801418349694	0.107646825683455	3.15713614460615	96	5.00666222813829	0.0731789850641407	6.02796843959654	0.0792936380105875	4.63548479646365
231	231	188867	1473	33	289	0.041522491349481	0.70242214532872	0.256055363321799	57.7673611111111	3.17361111111111	7.92134718677095	0.13698356492202	69.2222222222222	3.33333333333333	8.60287693400962	0.124168777602196	39.7986111111111	2.79861111111111	9.00438960191291	0.225793370494823	103.958333333333	5.24305555555556	13.986337012585	0.134510861784927	51.2534722222222	2.90972222222222	10.4569957488885	0.203698555636882	11.4548611111111	1.02777777777778	3.63418823206958	193	7.76392628646696	0.136333161067066	9.26267045205007	0.134706909595785	10.5721930133848	0.262199081416508	13.1134633481951	0.129365080055288	12.3470849733952	0.236830391558863	3.32860469867918	96	7.97968225854692	0.133901327883325	7.02127094008165	0.0998284967784121	4.32494549200009
232	232	189505	1442	2	288	0.0104166666666667	0.746527777777778	0.243055555555556	54.9340277777778	5.15277777777778	7.86043742299602	0.142998293084635	71.6024305555556	4.19791666666667	7.91647258151967	0.110548104319127	26.1145833333333	3.58333333333333	6.68676467476747	0.255714808967339	142.585069444444	8.19097222222222	12.2424804284997	0.0858514783269114	42.7829861111111	2.55208333333333	5.60907055347565	0.131078571843637	16.6684027777778	2.15625	6.85188323115589	191	8.52115516951672	0.157860391598224	8.31028207077799	0.114455139567248	6.99303672873567	0.278729135056034	12.7139740601125	0.08956474921556	5.89323116817448	0.134803251870817	5.59539628898189	97	5.93483730311396	0.104270823836634	6.69427808703293	0.0961138209653928	5.4995704299599
233	233	189632	2130	690	288	0.302083333333333	0.243055555555556	0.454861111111111	69.4739583333333	3.29513888888889	13.7706449384517	0.198376637768812	79.0972222222222	3.61111111111111	14.794265978612	0.187203365634457	47.8003472222222	2.17013888888889	10.1308416613872	0.212102529694644	118.694444444444	5.65277777777778	20.9325902087964	0.176465356676327	57.4236111111111	2.29861111111111	10.5377205318308	0.183663974410995	9.62326388888889	1.04513888888889	3.7175750050167	192	15.1854985879538	0.209064658603695	16.0533272254921	0.194120092410536	11.732566389861	0.23719624585167	21.5586676476472	0.173692425342968	11.9803219527897	0.201261861487062	3.9929584617783	96	6.81481229871129	0.108207406661641	7.83690661314513	0.109320406111876	3.97391439440196
234	234	189705	1444	4	289	0.259515570934256	0.546712802768166	0.193771626297578	62.4392361111111	3.05902777777778	13.2869634142069	0.21285656467327	73.625	2.875	9.66098374297196	0.131234984804648	41.3559027777778	2.25347222222222	10.9273304317772	0.264311892767293	114.026041666667	4.91319444444444	12.783007346341	0.112101020272874	52.5416666666667	1.98611111111111	6.97611712283385	0.132786527596587	11.1857638888889	1.01041666666667	5.4426137476398	193	12.0912196585981	0.205441094648247	9.09386026246443	0.127376081766139	10.1365568173091	0.26302170822004	12.5395725074709	0.111465433582438	6.92137171680164	0.135506668831681	4.62891644382017	96	12.7242645325668	0.182836311199882	9.25278526108324	0.118498850728921	10.3078704387694
235	235	189918	1440	0	289	0.00346020761245675	0.906574394463668	0.0899653979238754	51.4097222222222	2.04166666666667	5.9469027765386	0.115601997875809	59.6631944444444	2.11111111111111	6.09610807326341	0.102114138594629	30.6111111111111	1.5	4.69314810945058	0.153221848580119	132.085069444444	3.98263888888889	14.1651637712889	0.107202250239676	38.8645833333333	1.48611111111111	4.49275336031615	0.115537081431871	8.25347222222222	0.965277777777778	2.5228483015195	193	6.45855827230986	0.125947433217723	6.68964493147086	0.111715970561034	5.14448515864277	0.170218692888403	15.9669178446463	0.120037984731098	4.98331087789027	0.128356999790848	2.52928657672857	96	4.7693741543898	0.0921247321572275	4.69191166665777	0.0790771629211984	3.50299057698649
236	236	190067	1980	540	278	0.428057553956835	0	0.571942446043165	74.4027777777778	3.29861111111111	8.06778865783518	0.108770380546953	81.3385416666667	3.30208333333333	8.77154739102307	0.108228226652364	57.2326388888889	3.40972222222222	10.4201612280569	0.182406953050804	117.378472222222	5.47222222222222	13.2156794297891	0.113407793600487	64.1684027777778	3.39930555555556	10.7175755650604	0.167462118204069	6.93576388888889	0.71875	3.36824924537788	182	8.42953917569574	0.111091682112717	8.94016598879634	0.10715246690556	11.1632253686564	0.187167850492442	13.4219320732598	0.11361821568992	11.1446737076083	0.165848782893272	2.98518491931224	96	6.18455206223752	0.0871831127716302	6.35937627968865	0.0831064692145536	6.63480324011856
237	237	190597	1459	19	287	0.0313588850174216	0.543554006968641	0.425087108013937	59.0642361111111	1.99652777777778	5.70677120974798	0.0965140446197801	70.5798611111111	1.67361111111111	5.29688970250044	0.0749867974457468	29.3871527777778	1.55208333333333	4.18300161337555	0.14214083152247	137.395833333333	3.06944444444444	8.85898641555052	0.0644298084552987	40.9027777777778	1.19444444444444	3.74953194288262	0.0915921072097465	11.515625	0.545138888888889	2.67187385005677	193	5.7950756297398	0.0965512427952159	4.77478534905326	0.0660550191647394	4.20130464357412	0.140382928706684	8.50044129200918	0.0609067853191926	3.17370933063684	0.0752211593777367	2.32460045409037	94	5.07752752301439	0.0886163362724383	4.69256142130795	0.0697723463465592	3.97389099681173
238	238	190620	1440	0	287	0.0452961672473868	0.470383275261324	0.484320557491289	59.2204861111111	3.80208333333333	8.75246469653976	0.147883984923285	76.9131944444444	2.4375	12.5457492278663	0.163175474866202	40.5243055555556	3.47222222222222	7.44812554984686	0.183943897496433	130.090277777778	4.72222222222222	22.9587454702431	0.176515844248701	58.2170138888889	1.99652777777778	10.6183736935654	0.182472501649797	17.6927083333333	2.50347222222222	9.26196636018462	191	9.95155252361164	0.169724665774607	11.6156601280093	0.145290837226573	8.54104253298679	0.215159472935964	20.6004264416637	0.150927558510079	9.49126442067198	0.155567794074345	7.78498954887604	96	5.54351802606099	0.091960900380483	12.1498682398458	0.171628509568157	4.16057888600453
239	239	190980	1470	30	280	0.585714285714286	0.0642857142857143	0.35	75.2170138888889	2.81597222222222	8.93324434809064	0.119104253010113	85.4097222222222	3.75694444444444	9.55210399504773	0.112335214356477	41.1840277777778	1.41666666666667	4.18772864122725	0.101802745228653	158.319444444444	4.32638888888889	15.3416089168544	0.0971141567770495	51.3767361111111	2.17708333333333	4.45384247022905	0.0870498318905579	10.1927083333333	1.42013888888889	3.45154447199967	187	9.75386820261767	0.131571330439984	10.436984899215	0.125254535756206	4.65945704288052	0.112124368423453	17.3043280047488	0.111583080582346	5.0145954530682	0.0988123656189413	3.63012301601192	93	6.71088653830232	0.0874351986637876	6.21806474120041	0.0702905094118923	2.86500870763261
240	240	191067	1443	3	289	0.401384083044983	0.0346020761245675	0.56401384083045	71.5833333333333	3.00694444444444	6.91451759945826	0.0965733416897079	83.53125	3.05555555555556	7.56532171534499	0.090544497276461	55.6736111111111	2.47222222222222	5.1807510711189	0.0930307605041235	110.652777777778	3.94444444444444	10.7802822232784	0.0974081278929299	67.6215277777778	2.52777777777778	6.07770591812571	0.0898489442088256	11.9479166666667	1.33333333333333	2.83113592786725	193	7.16036921573877	0.0992068383803003	8.09403058892408	0.0960671486170806	5.59762818326348	0.100245173923156	11.3738837255234	0.101613644356155	6.67967750247967	0.0983504545299493	3.08713239789641	96	6.26739684062648	0.0889781272848479	6.17291054215137	0.075145753493093	4.23113719108995
241	241	191400	1474	34	288	0.0243055555555556	0.788194444444444	0.1875	55.2378472222222	3.43402777777778	7.77477603363656	0.140781860904579	67.4513888888889	3.02083333333333	6.65112790582673	0.0986519460719008	32.4982638888889	2.00347222222222	5.48739338479614	0.168860914074291	125.098958333333	6.44791666666667	13.2936178066862	0.106375536337574	44.7118055555556	1.59027777777778	4.46648242508365	0.0999414916031459	12.2135416666667	0.947916666666667	3.14410632268239	193	8.57427796725521	0.153353317364494	7.24603473839671	0.106082432262047	6.01691000086832	0.18164611765487	14.8818914458204	0.119109440534268	4.81219508151848	0.1057203927983	3.45210725111919	95	5.60898335609171	0.104195036923878	4.7895696678912	0.0729883090230452	3.94153806076188
242	242	191454	2373	933	284	0.00704225352112676	0.700704225352113	0.292253521126761	58.1996527777778	2.10763888888889	4.83817019210197	0.0835536840715694	66.8506944444444	1.8125	6.40462319174506	0.0961726318646221	39.6614583333333	1.57986111111111	3.3623603432837	0.0852826951408923	115.201388888889	4.15972222222222	9.58446876498601	0.0834863553323527	48.3125	1.36805555555556	4.92744728274513	0.102407246856906	8.65104166666667	0.559027777777778	3.20596418266278	188	5.53803088617757	0.0950734916081986	6.96480064754729	0.102575990735518	3.86277221902425	0.0971506591540547	10.3754786643834	0.0901340043853835	5.19844833181941	0.105211356053617	3.08942459314993	96	2.94324978522816	0.0514291917331459	4.09342648045341	0.0639181753616668	1.91107116101315
243	243	191470	3177	1737	289	0.0795847750865052	0.522491349480969	0.397923875432526	60.2586805555556	4.31597222222222	8.52773253697735	0.141435564027917	69.2465277777778	4.95138888888889	8.95139916980973	0.129199138993908	34.8350694444444	2.14236111111111	5.06457721136455	0.145291127068131	111.909722222222	8.5625	15.2168927659936	0.135915502823963	43.8229166666667	2.68055555555556	5.23320761461995	0.119349510781658	8.98784722222222	0.913194444444444	3.40290361009877	192	9.13391141277027	0.154240192722242	9.63901231787901	0.141533371446373	5.50843940407915	0.157783136742234	16.0310349846441	0.146436972122921	5.69792748442809	0.130098950768248	3.80787223065013	97	6.72965305499101	0.107807819378056	6.8730198647942	0.0959670256060224	4.0697843099969
244	244	191918	1446	6	289	0.85121107266436	0	0.14878892733564	80.2430555555556	2.65972222222222	6.80695636392709	0.0848484101434086	92.6197916666667	3.12152777777778	10.5347630813202	0.113751037941398	52.4461805555556	2.05902777777778	4.14041325409049	0.0789560825095448	141.729166666667	4.63194444444444	12.8642684640125	0.0907659566918852	64.8229166666667	2.34722222222222	7.41417314847626	0.114368617022132	12.3767361111111	1.32986111111111	5.32570911935592	193	6.47874580737776	0.0817627634096585	10.7818091861443	0.118596214118651	4.01224647319404	0.0765483955443308	13.2964143718073	0.0947709570041664	7.79406244050077	0.121614847685071	6.15445097790032	96	7.04857830632184	0.0857404355558663	9.15532991155828	0.0953369857370208	4.40811402963281
245	245	191998	1614	174	289	0.498269896193772	0	0.501730103806228	73.9774305555556	2.22569444444444	6.15595917248753	0.0831886374660477	82.1059027777778	2.28819444444444	7.41110816419874	0.0902384773310907	48.9340277777778	1.63194444444444	4.245913067619	0.086755435275869	124.914930555556	3.90625	11.1790631667952	0.0894523148435311	57.0625	1.73611111111111	6.02904311004329	0.105644422409659	8.12847222222222	0.847222222222222	3.56402889988719	193	6.31163050408011	0.0854658448949317	7.85963114996318	0.0943527282417673	4.44352029647844	0.0909148115361327	11.3329936198197	0.0909466847661206	6.50097558109896	0.111458495793915	3.23697903097588	96	5.85099144395144	0.0787459944790885	5.76647144989517	0.072287968032115	3.83678810757854
246	246	192042	1630	190	181	0.0718232044198895	0.56353591160221	0.364640883977901	53.4427083333333	6.60763888888889	16.3391540723841	0.309414823927759	71.3576388888889	1.81944444444444	10.9329672489581	0.157077875223163	32.5694444444444	5.51388888888889	12.9734630221459	0.410093749040936	115.125	5.17361111111111	13.4164764979717	0.115719906892203	50.484375	1.39930555555556	8.17937335970166	0.168887357757928	17.9149305555556	5.05902777777778	11.7278008888871	169	16.5030415496308	0.318053828473898	10.9346788717703	0.158704975036859	13.1352850858181	0.424772900785161	13.138574773684	0.114301407224987	8.23403362057104	0.171775297108568	12.1096125560689	12	3.64629326103298	0.0554569317267374	3.91964747951093	0.0493037418806406	1.23091490979333
247	247	192061	2264	824	287	0.0209059233449477	0.313588850174216	0.665505226480836	62.6961805555556	1.37152777777778	9.31314947006791	0.148492994328305	73.2378472222222	1.46180555555556	9.01550229848098	0.123053652906456	43.9097222222222	1.04166666666667	6.06080557325335	0.137953144541495	100.083333333333	2.1875	16.2391658961657	0.162205151296404	54.4513888888889	1.15277777777778	5.62326728535985	0.103215509778606	10.5416666666667	0.833333333333333	2.54272236038903	191	10.0202880447276	0.163077284981508	9.62471043607188	0.133521186322612	6.73919534712428	0.156211930983099	17.1926435914366	0.176396375481542	6.19369985418365	0.11516712150984	2.85995334745656	96	7.11114766072478	0.108983105911491	7.1441839306591	0.0944815618326593	3.9973538396417
248	248	192106	1703	263	203	0.635467980295567	0.0197044334975369	0.344827586206897	73.0902777777778	5.94444444444444	11.2125079090146	0.143840944484958	78.671875	6.64236111111111	10.7091821560448	0.129781146061554	55.6909722222222	5.47916666666667	10.3005675783062	0.176174506562993	104.666666666667	16.9444444444444	18.9761386990574	0.166478938411714	61.2725694444444	4.96180555555556	9.80572640855606	0.155561305168559	5.58159722222222	1.15625	2.46946923462036	108	14.2929954742233	0.180543100727031	13.8732175346202	0.167352562687254	10.675019445055	0.181903139802136	23.329466746833	0.203306899754536	10.0857306436779	0.161587139818604	2.87303441619887	95	5.83031810303098	0.0761452048100005	5.19750995597327	0.0633192415770018	9.90828038343561
249	249	192136	1445	5	283	0.279151943462898	0.0848056537102474	0.636042402826855	69.0902777777778	3.67361111111111	7.68464412687667	0.111121265541163	77.7777777777778	4.13888888888889	8.43998613223608	0.108455527195333	39.7951388888889	1.88888888888889	3.94502100596924	0.0988875947466159	146.576388888889	6.91666666666667	11.8175817727006	0.0805737741025432	48.4826388888889	2.38194444444444	5.65177057108446	0.11639143295131	8.6875	1.13194444444444	3.56057487022964	187	8.5626926603054	0.125154254140778	9.03030312678123	0.11475038629438	4.31032714896472	0.108293856893242	12.1942121405678	0.0839339542949857	5.48203164180408	0.109465020503723	2.90303892216626	96	5.34608193963235	0.0757302443861156	6.88074321516088	0.0903998013761385	3.12627167108099
250	250	192221	1447	7	250	0.004	0.8	0.196	54.7829861111111	3.71180555555556	6.58546043619021	0.122115792096688	65.0885416666667	3.69791666666667	6.96776398421754	0.108715034391461	40.4479166666667	2.60416666666667	4.54409719054384	0.113386994474095	91.5173611111111	6.95138888888889	14.8479609298752	0.166173794989202	50.7534722222222	2.54166666666667	5.10279866513147	0.101568444767744	10.3055555555556	0.569444444444444	2.23362043350339	172	7.0873467642078	0.128439958217653	7.05403557721795	0.107011299989547	4.80202369054421	0.116923566644055	16.4312659922473	0.178770178421566	4.93505695627748	0.0952564018044805	2.21270486768962	78	4.17915876288135	0.0816773699585931	4.75460062531304	0.0791587724171647	2.91427640984979
251	251	192236	1445	5	267	0.138576779026217	0.707865168539326	0.153558052434457	53.4392361111111	6.45486111111111	15.8098449777431	0.293242696009546	68.7135416666667	6.64930555555556	14.6275289272498	0.212824926356912	40.7673611111111	4.20833333333333	11.7120379985543	0.282945543396128	92.7881944444444	10.75	22.4492312062603	0.242326449649141	56.0416666666667	4.33333333333333	10.4802454129648	0.186448928922015	15.2743055555556	0.930555555555556	5.96859181973975	171	18.0417472536018	0.329820267304459	15.5510743459316	0.217310918783551	13.5339830150045	0.325959309234615	24.0085382129097	0.249450725143246	11.1081031360155	0.190272026070185	6.33878424924795	96	10.6898818778041	0.203576405528504	11.2346386351835	0.176402569345374	7.49830390178397
252	252	192352	1448	8	289	0.107266435986159	0.519031141868512	0.373702422145329	60.8350694444444	3.62847222222222	9.46594774265454	0.155629701765113	78.1684027777778	2.69097222222222	8.22569614596456	0.105242880564183	46.6979166666667	2.91666666666667	7.62177664581916	0.163259224032148	109.588541666667	5.37847222222222	13.5634021730636	0.123770862899128	64.03125	1.93055555555556	6.63112280811256	0.103577693846316	17.3333333333333	1.54861111111111	3.46432358044828	192	9.53551361236813	0.16169024230104	8.44195353023409	0.111108793378458	7.79706721780394	0.171777040254545	13.7067730404169	0.129570204507905	6.88496224107889	0.110343301359528	3.19275586425364	97	8.21724989739807	0.127429774587948	5.73384103282352	0.0695228225229852	6.58285482623081
253	253	192574	1441	1	289	0.557093425605536	0.134948096885813	0.307958477508651	72.9774305555556	3.12847222222222	10.9987023456041	0.150724310203404	81.6440972222222	3.41319444444444	10.9303811209602	0.13387921779858	55.1371527777778	2.29513888888889	7.8193988186707	0.141805111608674	118.361111111111	5.26388888888889	19.577165953195	0.165437613979162	63.8038194444444	2.62152777777778	7.76296183869501	0.121651446230499	8.66666666666667	1.13194444444444	3.9121301858848	192	7.82036645845338	0.1013780541505	8.91172531934974	0.104689871592949	6.24205428607415	0.108577135615713	14.0564455165047	0.110853427222907	6.89482307943316	0.105306342474836	3.75489427560117	97	11.7346906187392	0.181310129024801	11.3220203289827	0.151459932686708	8.54781125900588
254	254	192607	1662	222	289	0.0103806228373702	0.813148788927336	0.176470588235294	52.40625	2.03472222222222	7.75065728755188	0.147821550590807	60.71875	2.09722222222222	7.79357039637548	0.128272785725412	23.8854166666667	1.66666666666667	6.25832778517286	0.262048207753543	116.642361111111	4.30555555555556	14.632058163681	0.125394087397438	32.1979166666667	1.54861111111111	7.39358375472799	0.229560131619724	8.3125	0.881944444444444	4.2276477590711	193	8.22308767948244	0.160082299993959	8.75723547378684	0.143781067328019	6.59280925338114	0.279712505144551	16.8104045778958	0.145999823757262	8.40223030470269	0.253776283068485	4.28779672759823	96	6.20652422717064	0.113729018096656	5.38597919879241	0.0890858034259255	5.50405552233827
255	255	192676	1444	4	289	0	0.878892733564014	0.121107266435986	51.8993055555556	1.32638888888889	5.44303095053565	0.104897035523126	65.4236111111111	1.22916666666667	4.41304719921148	0.0674478100678046	33.9965277777778	1.05555555555556	4.97176524332715	0.14630283630196	110.423611111111	2.56944444444444	7.4903500651454	0.0678358926021441	47.5208333333333	0.875	3.85775904933647	0.0811775422497626	13.5243055555556	0.680555555555556	3.32801262201677	192	5.19212049005472	0.103583451173162	4.41316252707754	0.0690680799803462	4.84082361777718	0.149091776485919	7.42177795128062	0.0688596388637228	3.94661971252905	0.0853515414288778	3.36902790729605	97	4.08616389724996	0.0737821850396959	2.38074680015756	0.0347737448600036	3.72485844653665
256	256	192792	1530	90	209	0.995215311004785	0	0.00478468899521531	98.015625	1.72569444444444	7.91997086706442	0.0816451569111405	100.274305555556	2.28472222222222	5.62865225152241	0.0569541670572831	64.8072916666667	1.39236111111111	8.43099138611044	0.129250876527329	156.550347222222	2.26736111111111	9.07866745713284	0.0591619324813159	67.0659722222222	2.53472222222222	5.03469742265132	0.0750857543409537	2.25868055555556	2.13541666666667	4.82105247085711	113	7.1087698015215	0.0736221233225121	4.68131017782807	0.0467427807806461	7.88817426909553	0.125473492737584	5.34204573095889	0.0337084636809445	5.04273770285775	0.0758760799497903	4.08314735078747	96	8.78869264572682	0.0901115554832612	6.24496288247647	0.0642018030325274	8.23534716830178
257	257	192996	1851	411	288	0.934027777777778	0	0.0659722222222222	90.1527777777778	4.55555555555556	14.366055600722	0.159248066394978	99.4114583333333	4.07986111111111	12.6769239713099	0.127508612570714	65.3420138888889	3.71875	12.4390962090758	0.190161882701515	137.340277777778	6.06944444444444	20.7745066674154	0.151297456573919	74.6006944444444	3.22222222222222	10.2878004488754	0.137866387291243	9.25868055555556	1.15625	5.13968640158329	191	9.85852528548917	0.113037479260922	9.34308856537706	0.0964506494426017	9.2556656365932	0.148258314038016	13.8870200144915	0.103283393277827	7.6882205476142	0.106656749316844	5.02896542529663	97	19.2764300640379	0.200559231600523	16.4081846142945	0.157101362904606	15.50601950513
258	258	193000	1445	5	289	0	0.889273356401384	0.110726643598616	52.9895833333333	2.0625	6.19922279981929	0.116997021429359	72.546875	1.78819444444444	8.94502276876464	0.123317825701139	35.5069444444444	1.6875	4.68383827887808	0.131919818984092	111.753472222222	3.375	15.0913349324137	0.135057002925327	55.0642361111111	1.34375	6.79131241071268	0.123354238369428	19.5572916666667	1.08680555555556	4.98174531949364	192	4.86046295437894	0.087354571491225	5.16196814593194	0.0668441278760999	4.45387635841587	0.120290372881678	9.0732848657363	0.0759336890515809	4.02329806949733	0.068645981457699	3.8754609026126	97	5.12858708596059	0.107445560980168	7.48926780816426	0.11839292330377	3.54472528125772
259	259	194203	1472	32	289	0.418685121107266	0.0761245674740484	0.505190311418685	70.6371527777778	2.70486111111111	7.69501990972056	0.108996753120092	83.7465277777778	2.63194444444444	7.22687518319604	0.0863329583310043	42.7621527777778	1.85763888888889	5.63533428492787	0.131860708310595	135.215277777778	4.27083333333333	11.9028692679085	0.0880565523723421	55.8715277777778	1.77777777777778	4.45319058453158	0.0797380470216621	13.109375	0.760416666666667	4.42313078356146	193	7.40311632090125	0.106262193212401	7.63071538962848	0.0912188337069246	5.11358991447999	0.12262957921156	12.3156746453011	0.0906427642353319	4.52868186261529	0.0813283334404718	4.76912453087765	96	7.96565406836388	0.109918469248661	6.37428186529633	0.076044620239648	6.0697607542666
260	260	194273	2172	732	289	0.726643598615917	0.0380622837370242	0.235294117647059	74.6684027777778	1.76041666666667	6.04267233009443	0.0809499051312887	85.2638888888889	1.97916666666667	6.9959155574332	0.0820543667247644	45.6996527777778	1.22569444444444	3.77766293049753	0.0826828678365485	148.510416666667	3.32638888888889	10.5353652337002	0.0709460469880547	56.2951388888889	1.375	4.92048216661929	0.0873959403941352	10.5954861111111	1.31597222222222	3.1094586634246	193	6.89274871787283	0.0931713477062232	7.80837326241397	0.0919248529733985	4.14091567681437	0.0922646877886371	11.5102970720739	0.0773094600629983	5.4012618064578	0.0967195702956352	3.23614523938013	96	3.45648069167612	0.0454862435093773	4.95342341303183	0.0576677962225389	2.14874504377739
261	261	195027	1450	10	279	0.369175627240143	0.017921146953405	0.612903225806452	72.1753472222222	2.33680555555556	7.58167411038503	0.104691268339392	78.2638888888889	2.53472222222222	7.79431837179463	0.0993609990738692	43.7482638888889	1.27430555555556	3.8777275024856	0.0885775317826659	135.684027777778	4.29861111111111	16.3166479613987	0.119776482785546	49.8368055555556	1.39583333333333	4.35731325462106	0.0874912125253167	6.08854166666667	0.947916666666667	2.58998095376449	183	8.79376317750678	0.120806145295679	8.88714378674289	0.111676667786442	4.30394349664238	0.0975503665946936	19.1934889953924	0.139464303599635	4.44590240103073	0.087333634541501	2.65475783191232	96	4.39117935643158	0.0612366673761522	4.38826935075057	0.0575274966095937	2.80319366738049
262	262	195499	1445	5	289	0.107266435986159	0.508650519031142	0.384083044982699	61.1128472222222	3.67708333333333	12.4796162135756	0.204039889438977	72.7934027777778	3.57291666666667	12.7503646735283	0.175044196981126	29.4479166666667	3.04166666666667	9.60690021383431	0.325676734521773	108.390625	4.83680555555556	18.2714313551999	0.168483573008288	41.1284722222222	2.84027777777778	9.49561302216274	0.230607744823952	11.6805555555556	0.611111111111111	2.52148591027076	193	12.0203191349931	0.190173095586004	12.4448394323675	0.165862441160619	9.45505685719084	0.308247630648283	17.5264357447156	0.155858733757089	9.58738556664194	0.225599294606425	2.38267440194826	96	12.432021296184	0.217906526279653	12.2678977738435	0.179256953773055	9.52185275167398
263	263	195815	1461	21	283	0.537102473498233	0.0282685512367491	0.434628975265018	74.8628472222222	4.66319444444444	9.7082287537905	0.129822271763111	82.3142361111111	4.67708333333333	9.50050153195582	0.115506376833075	57.0833333333333	5.20138888888889	11.1083644033365	0.195258827710823	114.789930555556	3.95486111111111	10.2283944795873	0.088991780297083	64.5347222222222	5.05555555555556	10.861023544937	0.168753138421938	7.45138888888889	1.125	3.58706042338521	190	10.0311142240473	0.136653882739585	9.93894477420659	0.12123777010139	10.7138627968143	0.194017721253785	11.0733170926394	0.0954812910189015	10.5326387998978	0.165102002473441	3.7841694908828	93	8.38377905754007	0.108050367565303	8.55958408238357	0.10336856507748	11.1762412463425
264	264	196183	1452	12	272	0.0110294117647059	0.584558823529412	0.404411764705882	58.78125	2.44444444444444	5.47055876860131	0.0936432967312495	74.4548611111111	2.16666666666667	6.34117777688049	0.0857896222487687	44.2256944444444	2.13194444444444	5.14263531271921	0.117103123069035	112.248263888889	3.85763888888889	10.9017001868203	0.0977376462907514	59.8993055555556	1.93055555555556	5.5733559464041	0.0938089614741285	15.6736111111111	1.125	3.21550459936257	178	5.89655639008684	0.100113223715706	6.04902053229399	0.0795394588718571	5.77926122822472	0.132360846451878	8.4695731756202	0.0723721388920549	5.80029320439092	0.0953766457627329	2.27601655984516	94	4.44499157770061	0.0772899016470324	4.72065705867944	0.0675611698410273	3.62553098849318
265	265	196359	1498	58	286	0	0.776223776223776	0.223776223776224	55.4357638888889	1.38541666666667	5.6691508407398	0.102359667957802	63.25	1.22916666666667	3.85810937824236	0.0610197026034018	44.7899305555556	1.30208333333333	5.49141375937724	0.122689191093031	80.1041666666667	1.53472222222222	5.53260708310801	0.0691334160157677	52.6041666666667	1.24305555555556	3.3563552916919	0.0638073393661183	7.81423611111111	0.635416666666667	3.30863812573788	190	6.35666239317781	0.115608869024962	3.99099515510133	0.0625547829953187	5.80702625142265	0.132724045202731	5.47209065229497	0.0673509894368105	3.55352907998595	0.0675981703241219	3.36379150495055	96	3.88247016233267	0.0691112804717109	3.31845913830976	0.053442723918426	4.16501721737769
266	266	196361	1457	17	227	0.039647577092511	0.149779735682819	0.81057268722467	66.9131944444444	2.61111111111111	6.78873023562989	0.101779391287761	67.5972222222222	3.01388888888889	7.5190608049725	0.111136007470293	49.40625	3.25	3.25799891610654	0.0664598988098656	96.8541666666667	9.14583333333333	14.9039561608086	0.153412145671952	50.0902777777778	3.78472222222222	6.70915695343662	0.134242276635532	0.684027777777778	2.04861111111111	7.10214957842773	130	8.42867581703215	0.128697187716018	5.97039006625463	0.090969375130462	3.5292879712175	0.0720828650837825	18.0608195314247	0.189806510839548	5.10031158798888	0.103875999755374	6.46007877427412	97	2.89952004560158	0.0424405378637925	8.4967145459643	0.120741475382147	2.87041132390201
267	267	196746	1486	46	288	0.00694444444444444	0.736111111111111	0.256944444444444	53.3888888888889	3.03472222222222	9.38323970077659	0.17590138864959	65.8090277777778	3.47916666666667	7.84207015183854	0.119245839690047	36.390625	2.25347222222222	8.1696400936975	0.224616357707387	98.4479166666667	5.84722222222222	12.0638946129629	0.122666348274725	48.8107638888889	2.45486111111111	5.98298982511142	0.122623190267015	12.4201388888889	1.39583333333333	4.50557656573517	192	8.81695122628574	0.165430923037903	7.99918019086978	0.12136251257582	7.33822025015539	0.202085239246964	12.5012913818099	0.126568653517586	5.92756413541065	0.12115098083871	4.17890436721118	96	10.4728345331097	0.195982868455854	7.55046617591816	0.115329316290874	9.66163851383034
268	268	197425	1525	85	280	0.00357142857142857	0.692857142857143	0.303571428571429	56.0173611111111	2.78472222222222	6.12610168572146	0.109151032262298	71.71875	2.76388888888889	7.12419181823314	0.0990109549364808	38.7291666666667	2.11111111111111	5.39809826936813	0.139241595156433	106.184027777778	4.29861111111111	11.5865313469284	0.108658899994639	54.4305555555556	2.08333333333333	6.51972370848819	0.119416670267331	15.7013888888889	0.527777777777778	3.20940119280607	184	6.53066309540377	0.114311454485759	7.68313861074077	0.104726091145737	6.11722958069515	0.154930522071288	12.5122403837318	0.115673628629184	7.4449911088645	0.13362059734989	3.77578645009252	96	4.72756706466203	0.0872278374413906	4.90971110737635	0.0708983553411748	3.25569676160246
269	269	197504	2880	1440	284	0.144366197183099	0.542253521126761	0.313380281690141	60.5815972222222	3.76041666666667	11.8642116569194	0.196148335694791	73.5868055555556	3.38194444444444	10.8416962668471	0.147421322406616	33.9357638888889	2.66319444444444	10.5823162779798	0.311051316802553	122.236111111111	6.5625	19.4685320353336	0.159265557611324	46.9409722222222	2.31944444444444	10.037085962074	0.213203621034332	13.0052083333333	0.663194444444444	2.83036200630708	193	13.297613801551	0.215052745408022	11.6902926641467	0.154198092139169	10.9181505998767	0.297040184067693	19.8087779407526	0.154362423489532	9.25774543852284	0.182469860052585	2.70985575650639	91	7.29482061564284	0.126588229600209	6.59809052187059	0.0960067536760831	6.91022141115319
270	270	197538	2263	823	289	0.0380622837370242	0.847750865051903	0.114186851211073	52.5972222222222	2.6875	8.03256539854911	0.152664172049237	62.2951388888889	2.77083333333333	7.96737538652401	0.127863809790395	33.1979166666667	2.11805555555556	8.84187227376938	0.266066335601765	103.826388888889	5.44444444444444	13.1633228347082	0.126789771338177	42.8958333333333	2.125	8.64530099735522	0.201393840741227	9.69791666666667	0.430555555555556	2.54624188773672	193	7.74140840836328	0.138920671577323	7.6051246527888	0.116343457354806	8.67973577015589	0.235975349153414	14.6398178259096	0.139585260369556	8.23583399369337	0.177401334908797	2.8195112665821	96	3.91789361148018	0.0845018617618731	4.29115777940165	0.0764004352415724	2.76473326018985
271	271	197925	1443	3	288	0.559027777777778	0.104166666666667	0.336805555555556	73.515625	1.99652777777778	9.38486414856965	0.127630961646506	83.3333333333333	1.95833333333333	13.4990925943591	0.161928387986814	49.1128472222222	1.59375	4.33103217735153	0.0881635048824739	126.373263888889	3.15625	29.8046337000181	0.235732691775059	58.9305555555556	1.42361111111111	6.52080561919652	0.110600236650683	9.81770833333333	1.16319444444444	5.06542560752459	193	10.6534884254125	0.142766509242092	15.6856310686158	0.186480645327267	3.53296833908459	0.0695423650630622	35.0752668063571	0.278192097214881	7.06597105083171	0.117189345433576	5.83105833999467	95	5.44852733938017	0.0764000143529322	7.09407272736488	0.0866799883086384	3.7746724752795
272	272	198115	1497	57	284	0.302816901408451	0.0492957746478873	0.647887323943662	70.8958333333333	3.54861111111111	7.13800931820807	0.100755201111883	75.4861111111111	3.91666666666667	7.93484579141517	0.105313403344327	50.6388888888889	2.55555555555556	6.4859788516662	0.128015706016624	118.340277777778	5.50694444444444	13.3982276572221	0.113446130248086	55.2291666666667	2.77777777777778	6.88656751390888	0.124834695471381	4.59027777777778	1.09027777777778	3.31022615135958	188	7.61178311794362	0.10733687565057	8.22734721733631	0.107779337806371	7.33576774792342	0.144244779480138	14.9479584196992	0.127401223270625	7.46170867633299	0.132589908426333	3.31081778311511	96	6.14031829565291	0.0868400937511313	6.96997791282463	0.0949507421074449	4.37917720381993
273	273	198241	1444	4	287	0.606271777003484	0.00696864111498258	0.386759581881533	75.1666666666667	2.27083333333333	7.417666957673	0.0987325116803706	85.7569444444444	1.92361111111111	8.56301557512713	0.0999262206254163	51.8576388888889	1.88888888888889	5.67987096576704	0.109566001288825	140.204861111111	3.84722222222222	14.0828771445643	0.100526929823657	62.4479166666667	1.52083333333333	6.72203218694333	0.107717657043704	10.5902777777778	1.08333333333333	4.79749260387423	191	7.86731030958499	0.102388680098851	7.51542915558853	0.084141088435956	6.24073852240604	0.117424988452325	14.0244560632467	0.0971694819196908	5.63009176789889	0.0857875969420572	4.72266977565285	96	4.92999234902079	0.0687306513950037	5.36259789098072	0.068331483612178	2.99383503981332
274	274	198416	1446	6	289	0.0449826989619377	0.318339100346021	0.636678200692042	62.5729166666667	2.22222222222222	5.17717612541842	0.0827592178906977	73.2569444444444	2.72222222222222	7.15370095347824	0.0976764421976382	45.8993055555556	1.54861111111111	3.71299180590414	0.080911976467071	104.847222222222	4.09027777777778	12.5684238382455	0.119900788580344	56.5833333333333	1.95833333333333	5.19842251972455	0.0918921101107344	10.6840277777778	1.45138888888889	3.47446678701296	193	5.7962629777963	0.0923764454760269	7.66886748466873	0.103589825345819	4.31072636927266	0.0936481527768599	13.3330081458618	0.12465584324717	5.56576224903478	0.0971065010001548	3.4349054032875	96	3.62446305763217	0.0582925872897786	5.69575865593572	0.0794988122957006	2.02863276055401
275	275	198793	2500	1060	289	0.00346020761245675	0.920415224913495	0.0761245674740484	53.5607638888889	2.23958333333333	4.86840722299284	0.0908484333599104	72.0364583333333	2.39930555555556	5.74598885551653	0.0797708977875907	31.8420138888889	1.67708333333333	4.21997615748051	0.132375242539007	109.211805555556	4.01388888888889	9.3575825002991	0.0856997510009646	50.3177083333333	1.80208333333333	5.00523082785783	0.0994644646394082	18.4756944444444	1.02777777777778	3.8519962170055	193	5.09851670833939	0.0946349033188595	5.56254184358716	0.0755929147875174	4.05410568242655	0.126855122682932	9.53221234064166	0.0860364299557518	4.10587561844338	0.079465903967065	2.88472205418115	96	4.33709772390093	0.0818159523471192	4.77290185372203	0.0692666028658072	4.55308599800873
276	276	199172	1469	29	240	0.208333333333333	0.0541666666666667	0.7375	68.6145833333333	7.09722222222222	5.78498844880948	0.0841197956809619	76.4097222222222	7.43055555555556	7.41759001037831	0.0978358761535939	40.4722222222222	4.46527777777778	6.00696800179728	0.145461842440858	106.284722222222	9.50694444444444	13.6116463997818	0.13012009622989	48.2673611111111	4.34027777777778	5.88593932430739	0.121757062388707	7.79513888888889	1.6875	5.49952292846618	144	5.32312086779135	0.07445647449849	6.74959709868382	0.0854905428982733	6.6007816635849	0.164221243876335	11.7058760870357	0.104225941787742	6.19645674124141	0.130033484514539	5.02980626356036	96	3.66867967071476	0.056713888629407	5.71032267807339	0.0802974918844362	4.53842029476445
277	277	199470	1703	263	285	0.129824561403509	0.112280701754386	0.757894736842105	66.8142361111111	2.99652777777778	5.82093178533456	0.0870162894739234	75.0763888888889	2.72222222222222	6.15766611543105	0.0818914999019062	52.3923611111111	2.5	4.16222496143615	0.0793786211194662	107.65625	3.56944444444444	13.4768945397074	0.124883435551327	60.6545138888889	2.23263888888889	4.4412175296353	0.0731265235395494	8.26215277777778	1.19791666666667	2.9631831967955	189	6.16133608613568	0.090643147838378	6.35358216317193	0.0830332615709788	4.50946195251768	0.0857174201977111	12.7019452195594	0.112707401243978	4.77056035367265	0.0780096821979695	2.73556922085009	96	4.39252754636941	0.06781644330194	4.8049681890982	0.066199332111571	3.37195281542813
278	278	199670	1445	5	285	0.0105263157894737	0.603508771929825	0.385964912280702	57.2395833333333	2.77083333333333	7.56153081118827	0.132356975874503	70.9496527777778	3.17708333333333	8.70471159508147	0.122887002407283	37.1267361111111	2.01041666666667	5.60593996454551	0.151182143252789	115.649305555556	5.22222222222222	14.7543244991341	0.127861540494822	50.8368055555556	2.32638888888889	6.40090878771317	0.126036963140684	13.7100694444444	1.05208333333333	2.9222568124118	189	7.82272557750768	0.139414911282315	8.70101071868875	0.125390089655522	6.06014174943048	0.164682500451813	14.2087807978655	0.126315125625427	6.55086867871699	0.130809739067883	3.18251336356069	96	6.6103902132877	0.111783945829773	8.0242983515749	0.108911726530636	4.56097817686344
279	279	199805	1444	4	289	0.173010380622837	0.204152249134948	0.622837370242215	65.5590277777778	2.78472222222222	7.75264121381099	0.118289071896488	73.8020833333333	2.75694444444444	7.44385462926553	0.100866184727013	42.5590277777778	1.84722222222222	5.71286884449908	0.13425102423648	121.947916666667	4.53472222222222	11.1787095710539	0.0916599632875949	50.8020833333333	1.8125	5.4778309634919	0.107803414943763	8.24305555555556	0.791666666666667	4.31709148978572	193	3.42141293823986	0.0556866838489031	4.51126013973471	0.0634925404338073	2.66703432806576	0.0680240022884487	9.87216433565208	0.0812506489032346	4.06243772371557	0.083214867403641	3.7817096292824	96	7.46811203507426	0.101219646388131	8.98243290412976	0.113238812711288	4.0097332238337
280	280	199981	1454	14	289	0.027681660899654	0.335640138408304	0.636678200692042	60.9756944444444	3.47916666666667	8.96671672591216	0.147062092604768	68.6215277777778	2.99305555555556	6.70538783866357	0.097698869945741	46.0416666666667	2.92361111111111	8.478059862895	0.184180959210453	97.8159722222222	4.49305555555556	10.8705453961044	0.111092599436832	53.6875	2.40277777777778	5.51437253894492	0.102703722611013	7.64583333333333	1.375	5.72966457414889	193	7.66164676648817	0.122105518243783	6.79964790056627	0.0993739243381259	7.58212449322369	0.158063299545493	11.2374834420583	0.116403730373404	5.78343605101079	0.107804052331957	4.86809495034719	96	10.2890622814511	0.179232440395446	6.52665754976694	0.0945178948223905	8.8741134966191
281	281	200292	1443	3	289	0.110726643598616	0.114186851211073	0.775086505190311	66.9184027777778	1.59375	6.05543761282488	0.0905058683340086	76.0590277777778	1.66666666666667	6.42537867812063	0.0844867572672488	47.3125	1.14583333333333	4.60495059398983	0.0973469915633868	112.3125	2.64583333333333	10.0571284834854	0.0895605993814834	56.453125	1.26041666666667	4.88461391462657	0.0865301839724824	9.140625	0.614583333333333	3.16331851165062	193	6.38770999235715	0.0975570173716017	6.70233603232152	0.0890323390624306	4.67925801028008	0.101494357831429	11.276401088228	0.102065629134175	4.76440865270993	0.0852206552338292	3.4403534631838	96	4.02414587210752	0.0576680107064222	5.54309274620067	0.0714277723000354	3.34885094197681
282	282	200675	1445	5	272	0.0404411764705882	0.180147058823529	0.779411764705882	64.8315972222222	2.67013888888889	5.82400400780029	0.0901764154449639	73.3975694444444	2.56597222222222	5.16705409434543	0.0703493199350264	50.2725694444444	2.22569444444444	5.68158805303834	0.113631761060767	108.53125	5.10416666666667	12.2039769055706	0.111947987262754	58.8385416666667	2.07291666666667	4.69747789429577	0.0798022601491756	8.56597222222222	0.895833333333333	3.20168711969422	190	6.04185715425803	0.0946374987064324	5.2984447837218	0.0717026003495115	5.83707124541343	0.119844773787395	10.1550346374538	0.0889601448253134	5.15621736886631	0.0877536098248476	2.80539322259626	82	4.90071555468253	0.0739118402582246	4.71915251732582	0.0651684921557287	3.93151244732314
283	283	200839	1446	6	287	0.125435540069686	0.358885017421603	0.515679442508711	63.1388888888889	5.32638888888889	10.7528832158527	0.17009741955298	74.6510416666667	4.92013888888889	11.4333300075918	0.153134483487905	45.4739583333333	3.90625	8.11083254908293	0.178021485285011	114.592013888889	8.22569444444444	16.3295879347538	0.142432279883125	56.9861111111111	3.47222222222222	8.70655770511169	0.152727954365079	11.5121527777778	1.10069444444444	6.10769115384206	191	11.5765319758332	0.18213489352423	12.5184856423461	0.163545195464302	8.47193346614135	0.184193431079453	17.4954908964699	0.151239590913136	9.23606097127378	0.156598992056218	6.29576000996374	96	8.90765859128803	0.142451311804706	7.66903090929482	0.108141446429539	7.30554193626018
284	284	200919	1905	465	245	0.0204081632653061	0.33469387755102	0.644897959183673	62.1493055555556	3.43055555555556	5.53052903634727	0.0896624943028772	69.4027777777778	2.36111111111111	5.80419029307103	0.0839845630641627	37.8871527777778	2.44097222222222	3.34566026711482	0.0891836324059549	114.871527777778	3.54166666666667	9.9014092761619	0.0864767315221612	45.140625	1.81597222222222	3.41597020757155	0.0760069658391635	7.25347222222222	2.20833333333333	3.31415246441335	149	6.46961952375495	0.10419080296579	6.64917970770954	0.095170775835612	4.00045344790596	0.107187118097103	11.5935300983559	0.100854506343708	3.72599031254488	0.0826272594983163	3.80277424579052	96	3.55976541706914	0.0583169761158084	3.91975428875466	0.0576964752714577	1.91565572118407
285	285	201314	2854	1414	286	0.0734265734265734	0.283216783216783	0.643356643356643	63.8038194444444	2.32986111111111	6.76975020592123	0.106125222478265	74.1076388888889	2.33333333333333	7.78177155876544	0.105025089226885	40.5711805555556	1.54513888888889	4.8522381880622	0.119601837609738	118.288194444444	4.03472222222222	24.1103482889434	0.203721330968974	50.875	1.61111111111111	5.83860970337208	0.114765798980372	10.3038194444444	0.628472222222222	2.5769116324636	192	6.90013650053414	0.108708148691438	7.48095312683243	0.101350762090871	5.02467460938437	0.125241792159133	24.3679118883687	0.204817190498918	5.52560279181507	0.10950823039105	1.95096269922113	94	6.48332602587691	0.100616253332083	8.37480643059545	0.112157259506478	4.3619682862362
286	286	201469	1441	1	283	0.0318021201413428	0.183745583038869	0.784452296819788	63.9496527777778	2.35069444444444	5.70274180244543	0.0891102606201786	72.0902777777778	2.13194444444444	7.50960423909826	0.104131412595659	39.1024305555556	1.92708333333333	4.15882403536035	0.106289822271018	132.803819444444	4.13541666666667	15.4971713103605	0.116544856124791	47.2430555555556	1.56944444444444	4.54944681867071	0.0962899895059317	8.140625	0.84375	4.01412187757628	188	3.9543525493627	0.0595258450860907	4.56276627114038	0.0597561866230855	3.69536276921922	0.0940856176345088	10.0059374795514	0.0706336830187621	3.84618649171753	0.0781711416695023	3.16308710540971	95	5.58108307068452	0.0943085897749963	4.5463150972019	0.0713412511123522	4.95866452418208
287	287	201525	1450	10	289	0.0449826989619377	0.557093425605536	0.397923875432526	58.4079861111111	3.23958333333333	8.85921297610234	0.151533649981864	69.2065972222222	3.22569444444444	8.588189128267	0.12399393805611	22.234375	2.03819444444444	6.18387355913019	0.277247821686104	112.737847222222	4.30902777777778	12.5860590019092	0.111575799127354	33.0329861111111	1.83680555555556	5.5761414542565	0.168444118352684	10.7986111111111	0.847222222222222	3.89549234764063	193	10.0644002512799	0.17195726350009	9.38153054064069	0.132501675400194	7.02567460297892	0.314023899577335	14.2543512127844	0.125004079610478	5.76358967046272	0.166348557858428	2.69687859294365	96	5.76133512791439	0.098765745049961	5.58695221813462	0.0844375650095912	4.0175055540961
288	288	201594	1450	10	289	0.0103806228373702	0.366782006920415	0.622837370242215	61.2673611111111	2.20833333333333	4.46897276883761	0.0729308899539256	71.4270833333333	2.41666666666667	4.86863919750938	0.0681637790950592	46.8819444444444	1.875	3.83263433273891	0.0817379766926091	111.020833333333	3.34027777777778	7.15818212388617	0.0644861170138125	57.0416666666667	2.05555555555556	4.32233432418134	0.0757798240529245	10.1597222222222	0.840277777777778	3.11392597640722	193	4.86287573859852	0.0792547726354935	4.98122012888069	0.0690147512472342	4.23965010206151	0.0900167733441003	7.28344527881783	0.0657855175408012	4.47718381021668	0.07730331681623	3.54337178297744	96	3.56553617926029	0.0583418226025204	4.27395211328656	0.0611292316560652	2.81706500868508
289	289	201649	1569	129	265	0.237735849056604	0.0339622641509434	0.728301886792453	67.765625	1.79513888888889	5.99529308418173	0.0874382315524578	75.9444444444444	1.875	6.32495759844046	0.0827424477260563	52.5694444444444	1.13194444444444	4.12750608247096	0.0781836391604578	113.817708333333	3.17013888888889	9.63115952769515	0.0832628869878712	60.7482638888889	1.17708333333333	5.23275571936287	0.0862524267979823	8.17881944444444	0.628472222222222	3.29536552786852	185	5.42168362678985	0.0807837847097393	5.2202770613201	0.0702671170215525	3.48728595576134	0.0677889988248238	9.76496110257998	0.0849606266273479	3.78606822091771	0.0645848428648941	2.09957748533396	80	5.9401551358508	0.0825881840229517	5.86276331356521	0.072013060814558	3.80603701000384
290	290	201782	2462	1022	289	0.27681660899654	0.15916955017301	0.56401384083045	68.0138888888889	1.72916666666667	7.12804431546045	0.104818847360101	67.4201388888889	1.74305555555556	8.10517240314706	0.1202399684056	48.0590277777778	1.02083333333333	3.18852107828483	0.0663462158272242	111.663194444444	3.64583333333333	21.2430026699976	0.19032234155778	47.4652777777778	0.972222222222222	4.22865083558259	0.0890923738050134	-0.59375	0.333333333333333	1.60255137072398	193	6.08440381430054	0.0868236551689467	6.91538811871538	0.0989964327927657	2.96708519587583	0.0608164234073953	18.2809214114366	0.155407559899893	3.91806740101477	0.0806771586894112	1.63206746617974	96	7.273118011832	0.113939185563948	8.11755056608719	0.129902459467306	3.12739381998225
291	291	201919	1493	53	289	0.802768166089965	0.041522491349481	0.155709342560554	81.7673611111111	5.29166666666667	12.9971882772462	0.159025716008644	85.1545138888889	4.71180555555556	13.4437139164646	0.157949155291416	57.8159722222222	5.88194444444444	12.7472933629656	0.22058366456482	129.340277777778	6.02777777777778	19.2826202691554	0.149137645393832	61.203125	5.21180555555556	13.0401822212911	0.213168881834556	3.38715277777778	1.26041666666667	2.72486415436554	192	11.7938221471114	0.137738068871374	11.2045657590184	0.124560050126312	13.2654868086515	0.218568048336144	14.2795421096802	0.104916274493288	12.7996884506151	0.19685518924368	2.76508534941126	97	11.8171656407139	0.15964694528541	12.3651575806023	0.163698687773772	9.33398531105238
292	292	202122	1445	5	288	0.402777777777778	0.225694444444444	0.371527777777778	69.5746527777778	2.54513888888889	10.611826852357	0.152581434522158	83.3940972222222	2.41319444444444	13.721780601388	0.164551666105919	52.0850694444444	2.38541666666667	7.96812999550346	0.153192352383511	118.899305555556	3.79861111111111	22.2184079854271	0.186812877698392	65.9045138888889	2.10763888888889	10.3378259126038	0.156980589625113	13.8194444444444	1.66666666666667	6.2426689486159	192	9.41547400515292	0.128493212665389	10.8266311158008	0.120011152602838	7.15851437783925	0.132667447929067	17.7398477406693	0.136389331125956	8.11885423359218	0.114518073233154	4.2124534891089	96	8.81634621179975	0.141984438237339	7.12481917283618	0.102163202478308	8.11528771744059
293	293	202246	1701	261	289	0	0.84083044982699	0.15916955017301	51.9878472222222	1.58680555555556	6.72887641272878	0.129401469475554	68.4409722222222	1.34027777777778	5.60930196642661	0.081939358486519	34.1753472222222	1.42708333333333	6.34460312789083	0.185548502728238	94.1979166666667	2.25	9.96648314281738	0.105781102070374	50.6284722222222	1.11111111111111	5.19672119590849	0.102599564531873	16.453125	0.600694444444444	2.92956039468604	193	6.86981866302649	0.13395382925481	6.03119588756632	0.0877248327907378	6.19796125040205	0.185659866727859	10.5086423023968	0.109217445576876	5.64147701877513	0.110944066091665	2.48540645577977	96	6.22526685118165	0.116496221776499	4.61945495000089	0.0680687145357	6.35443449248619
294	294	202464	1960	520	289	0.560553633217993	0.0588235294117647	0.380622837370242	74.5868055555556	2.94444444444444	10.0989398513271	0.135226503129015	87.28125	2.9375	11.0176451395648	0.12609296076882	51.8125	2.3125	6.86868790309972	0.132407337513062	120.232638888889	3.75	14.2673831797889	0.118559829172436	64.5069444444444	2.25	7.73762359615674	0.119831371271063	12.6944444444444	0.854166666666667	2.74444144808669	193	11.6739930425651	0.15712955277321	12.6535047743408	0.146603819272889	7.75461587427211	0.151023296037792	16.6811508737626	0.139715406788881	8.68326077593758	0.137040586291271	2.43344038849369	96	5.73065012692216	0.0759445626980298	6.11981968545284	0.0683619606473671	4.44809243561658
295	295	202495	3555	2115	84	0.761904761904762	0.0357142857142857	0.202380952380952	78.3993055555556	8.09027777777778	11.2571007743024	0.140171429742277	82.6527777777778	8.43055555555556	10.8562558142333	0.128115410002191	56.4166666666667	7.32638888888889	7.87473646983223	0.137008670974712	126.71875	16.3402777777778	17.0712791386167	0.12989016735904	60.6701388888889	6.14583333333333	7.55321530134093	0.122013477944738	4.25347222222222	2.36111111111111	2.1129874601816	31	14.6389523098883	0.203227730231319	14.660604807897	0.187956471896116	10.4054369576472	0.199485804382846	22.6213335412127	0.189325415706694	10.4043001862495	0.178986296211839	2.19823976502021	53	3.72825091190481	0.0437840235610358	4.60674081731434	0.0519483538973745	3.1343872070958
296	296	203023	1497	57	284	0.0633802816901408	0.654929577464789	0.28169014084507	57.953125	2.92708333333333	9.38133020910738	0.163053719668696	73.4861111111111	2.79166666666667	11.3127626825753	0.154939458036814	34.9600694444444	2.47569444444444	8.75483457029074	0.254360411044764	124.111111111111	4.40972222222222	17.1990474696286	0.138619334261558	50.4930555555556	2.29166666666667	9.64640556876774	0.193322925801287	15.5329861111111	0.90625	3.48589953178694	188	10.1057780178358	0.174943486864929	12.1289202555308	0.163387575812538	10.1777062111539	0.302419593440323	17.1228452862678	0.133362122537838	11.2905682492739	0.22526019641977	3.39140823103171	96	7.79968510385504	0.136636819337607	9.10783352828472	0.128960474736775	4.58295851736952
297	297	203500	1575	135	289	0.342560553633218	0	0.657439446366782	72.515625	1.26736111111111	7.25005965850648	0.099998436563183	79.6336805555556	1.39930555555556	7.92190381012872	0.0994928599855374	52.6788194444444	0.975694444444444	5.46954053851163	0.103842938879902	123.888888888889	2.25	15.5654970429152	0.12568602848209	59.796875	1.07291666666667	6.81948374262711	0.114052708427039	7.11805555555556	0.472222222222222	3.3232980427303	193	4.80954182572544	0.0698924457770507	5.71363434635686	0.0756383448005263	3.24507232382792	0.0654098128980457	13.9807475412966	0.117782717511469	5.18968769546986	0.0921189851214644	3.05372518056407	96	5.42250023254309	0.0678519320026246	4.7187568984497	0.0537239874586304	3.48529177715867
298	298	204436	2968	1528	289	0.0207612456747405	0.408304498269896	0.570934256055363	60.9392361111111	1.51736111111111	5.41664892198318	0.0887773798249384	68.4097222222222	1.34027777777778	4.70667374881431	0.0687400805239204	46.4791666666667	1.34722222222222	5.24778655670308	0.112717228902801	99.2586805555556	1.81597222222222	5.41765140547539	0.0545464484455961	53.9496527777778	1.18402777777778	4.32850076554861	0.0801368815658903	7.47048611111111	0.746527777777778	2.75486270992902	193	5.40308014406393	0.0880887369322807	4.28840088195499	0.0621647416416789	5.35044548046032	0.114635432696363	5.01589657789494	0.0500086806247403	4.0556563520096	0.0746605948052131	2.63395442053666	96	5.41366651057482	0.089682827440066	5.32681893816563	0.0789889740599166	5.05442961885214
299	299	204531	1459	19	289	0.342560553633218	0	0.657439446366782	70.7309027777778	2.17013888888889	6.7054953448697	0.0947900682189074	74.0347222222222	1.58333333333333	5.8746518216295	0.0793352512360246	45.2934027777778	1.87847222222222	5.75698929977902	0.127121783896404	109.364583333333	3.49305555555556	9.90360110661232	0.090488166924153	48.5972222222222	1.375	6.33378101981118	0.130337703982158	3.30381944444444	0.940972222222222	4.49907077423808	193	6.73775515728981	0.0933046383982876	6.63456758550489	0.0882596873450815	6.16716260900759	0.134751769901332	9.67389254081271	0.0853865023496228	7.19173628630419	0.147597310001777	4.07460912860975	96	5.59549278202414	0.0825522217726014	2.82066310481723	0.0392895615296655	4.7116759598764
300	300	204605	1550	110	284	0.193661971830986	0.654929577464789	0.151408450704225	61.6024305555556	3.19097222222222	12.8480020478559	0.208635861489569	80.2430555555556	3.41666666666667	11.938879915244	0.149013004128035	38.40625	3.61805555555556	15.1771187502421	0.39533171834071	136.71875	4.48611111111111	14.5592331902966	0.106537379249291	57.046875	3.67708333333333	14.3123401189145	0.251404292044268	18.640625	1.33680555555556	3.62196574298108	192	14.0098979829314	0.229729303332722	13.3482263709943	0.168398676866477	17.0362736658827	0.428922704412467	14.4821599571484	0.110265880627057	16.4431433537139	0.283502471615757	3.40373409054854	92	9.95330713789977	0.158426341987332	8.03434903728599	0.0980968960093313	9.78206745861685
301	301	204752	1450	10	289	0.134948096885813	0.391003460207612	0.474048442906574	62.6267361111111	2.65625	8.91382043417945	0.142325641186622	75.84375	2.76388888888889	9.34869981317442	0.123267371384588	39.4809027777778	1.62152777777778	4.76174714477984	0.120598100503144	122.774305555556	5.45138888888889	20.837753279696	0.169746897929141	52.6979166666667	1.65277777777778	5.13606669390093	0.0974668904417472	13.2170138888889	0.628472222222222	2.16516339474682	192	8.57584571918723	0.140816076121094	9.6492591655153	0.12901516433001	4.41197600698518	0.113918691950128	21.5592222829356	0.18083751325136	5.41340434045238	0.102877722791929	1.8711128992328	97	8.61608371741069	0.130444844793013	8.38981289905202	0.107675555862404	5.08875267428755
302	302	204898	1447	7	289	0.055363321799308	0.256055363321799	0.688581314878893	63.7239583333333	2.27430555555556	6.51302372829639	0.102246936687362	69.5607638888889	2.16319444444444	7.60694765550562	0.109362644136958	43.5659722222222	1.68055555555556	4.54824040402216	0.104453391351113	111.105902777778	4.36458333333333	13.7741312487233	0.123983054501543	49.4027777777778	1.65277777777778	5.35005174117204	0.108297608264952	5.83680555555556	1.03472222222222	3.47070247402546	193	7.2731859313784	0.113966459751241	8.42367054131399	0.120320338548964	5.25801263703233	0.120307817302577	14.8928020424979	0.134125562025296	5.9738699511654	0.119725534846825	3.78312228836244	96	4.6473912697378	0.0732353187614623	5.54594050999025	0.0807906356538792	2.58417501851477
303	303	204978	1527	87	245	0.0122448979591837	0.836734693877551	0.151020408163265	51.4479166666667	3.65972222222222	9.04784132189271	0.17836507272801	71.0364583333333	5.01736111111111	9.11650366147583	0.128408841960537	30.2378472222222	2.71180555555556	7.52336607750586	0.257433615780578	118.178819444444	8.04513888888889	16.6497452853262	0.138366663101826	49.8263888888889	4.07638888888889	7.38497611357407	0.149209891788359	19.5885416666667	3.83680555555556	4.72620025876126	148	8.91416856339877	0.183746092950281	8.09877657543122	0.119170703237604	7.41582350894807	0.264149670114155	13.5358997790219	0.121567641683066	6.58225773828857	0.13851473699228	4.94498135443378	97	8.20503470447982	0.151655557609478	8.65462254572288	0.114435439876652	7.38238243704127
304	304	205383	1444	4	289	0.00346020761245675	0.321799307958477	0.674740484429066	61.5711805555556	2.14236111111111	5.75724181647196	0.093479571041092	69.9913194444444	2.42013888888889	5.87422436739463	0.0838926093188896	39.0052083333333	1.26041666666667	4.32888934578942	0.110947944389247	126.527777777778	5.40277777777778	10.0697550297459	0.0795647201333268	47.4253472222222	1.39930555555556	4.09417035218874	0.0862841997945413	8.42013888888889	0.729166666666667	3.06465868140737	193	6.35979976955315	0.10244899052865	6.45490535242836	0.0908147494546343	4.71110564598156	0.11870018141964	10.4089133494192	0.0828454895640192	4.12269326301784	0.0846738107653977	3.00173560905465	96	4.15610943239409	0.0685779486953991	3.68347423720329	0.0542518451628591	3.03199314909192
305	305	205905	1444	4	289	0	0.56401384083045	0.43598615916955	57.8506944444444	1.66666666666667	5.86814051031733	0.10144111780606	68.6944444444444	1.59027777777778	5.93108693203105	0.0863387963208066	42.5590277777778	1.42361111111111	5.21536837450766	0.122579819472407	92.4861111111111	1.92361111111111	7.56550752265541	0.0817816223694563	53.4027777777778	1.35416666666667	5.37840045597399	0.100729552963287	10.84375	0.569444444444444	2.29681318931365	193	6.77028711095525	0.115911062930397	6.88916933636253	0.0994472462167515	6.146461027341	0.144420133707915	8.29065713211026	0.0880092858752148	6.39790029918738	0.119755092400656	2.77122247517381	96	3.13453807559717	0.0552645831510245	2.94494437441882	0.0436086163726989	2.4707943179074
306	306	205976	1712	272	289	0.069204152249135	0.14878892733564	0.782006920415225	64.8663194444444	1.90625	5.32068271484923	0.0820357076713309	80.5833333333333	2.08333333333333	7.28074193960206	0.0903604921646051	44.5677083333333	1.48263888888889	4.19953300620483	0.0942432861308585	130.616319444444	4.13541666666667	19.8137000222983	0.151722511497952	60.2847222222222	1.52777777777778	5.22276489650526	0.0866463292244559	15.7170138888889	1.17708333333333	4.93806556676951	192	4.95958524679679	0.0775755900109966	5.9140790251342	0.0733434422442686	4.26364136070391	0.0982382264796772	17.0515816107355	0.127916842590499	4.21907701046619	0.0701960819765605	4.37153939424005	97	5.5572040795827	0.0833279943916404	9.45606134814761	0.117534335055141	2.95447996947591
307	307	206088	1465	25	288	0.0798611111111111	0.145833333333333	0.774305555555556	64.3802083333333	2.60763888888889	5.16974731131732	0.0803240842500748	72.9392361111111	2.56597222222222	5.61755271188179	0.0770443916863639	45.8125	1.9375	4.52066356318301	0.0986700345734526	117.810763888889	4.97569444444444	17.3840929576362	0.147731447972831	54.3715277777778	1.83333333333333	4.26434292666595	0.078434714706846	8.55902777777778	0.847222222222222	3.04050400988822	192	5.44004887502426	0.0833059007819953	5.97524114682016	0.0813592156719006	4.90681045392173	0.105712253944454	18.960956945976	0.154757002789806	4.39857770424081	0.0806230949130535	3.42244143361024	96	3.98412419661274	0.0637672428934349	4.67463292488898	0.0650572282965124	3.33835696009017
308	308	206110	1440	0	289	0	0.830449826989619	0.169550173010381	52.5659722222222	2.79861111111111	6.93416963836518	0.131849136488423	65.7152777777778	3.25	7.96804640752549	0.121198179567098	27.4861111111111	1.70833333333333	5.26196664415925	0.191284070460632	119.604166666667	6.68055555555556	12.602949756329	0.105337434698762	40.6354166666667	2.11805555555556	6.38051726560639	0.156920218684388	13.1493055555556	1.22222222222222	3.41122587022851	193	7.4413945152509	0.138977079682932	8.38480756136391	0.123768096316882	6.09623457497262	0.218409740666366	13.0419953249212	0.106892521560634	7.06940747310023	0.167863637095023	3.39048851183386	96	5.32025878212441	0.104983523758262	5.08600375644045	0.0824061368132123	2.79894638698082
309	309	206194	1447	7	256	0.02734375	0.78515625	0.1875	52.3645833333333	5.56944444444444	9.32542036980261	0.177508187573014	66.4982638888889	6.25347222222222	10.4795055591715	0.158573910813802	35.8194444444444	3.5625	5.98648267995916	0.166128950251441	110.052083333333	9.55555555555556	16.0649245709586	0.14568263160345	49.953125	4.17708333333333	7.30299679959549	0.147279595139156	14.1336805555556	1.10069444444444	3.30853906729298	174	8.39035834051128	0.165336619620494	9.14224402824794	0.141778115946091	5.58906598881546	0.15885290461514	14.9540445013062	0.138500225859758	6.53972899122884	0.133683369886492	2.74108020610475	82	10.0983495510665	0.179273579386762	12.2466865283807	0.176242242072168	6.42231740066943
310	310	206357	1453	13	288	0.00347222222222222	0.430555555555556	0.565972222222222	59.4583333333333	2.07638888888889	7.0453119752424	0.1184777442993	61.8263888888889	1.64583333333333	5.40162859362013	0.0873431606851159	40.125	1.54166666666667	6.7118956102525	0.167318093633924	95.2065972222222	3.14236111111111	7.21110255092798	0.0757071133955693	42.4930555555556	1.06944444444444	5.12899325557347	0.12070191678421	2.36805555555556	0.840277777777778	4.4829318305251	191	7.35775553734005	0.126469700110867	3.91258153856879	0.0651585206963675	7.13580039559359	0.184305324619118	6.33283247476876	0.066734951872046	3.45064799965535	0.085019835904821	4.95119748869487	97	5.60877289015461	0.0904640788734615	6.15332447233653	0.0941142342820315	4.72940461805047
311	311	206442	1446	6	289	0	0.972318339100346	0.027681660899654	42.5243055555556	1.34722222222222	6.68102368430196	0.156976897948233	57.4079861111111	1.37847222222222	6.540902125483	0.113847308736725	26.6475694444444	1.00347222222222	5.11469517075404	0.191792773368096	114.883680555556	3.23263888888889	12.1141297087549	0.10540368766612	41.53125	1.02777777777778	4.95296989729769	0.119174781476899	14.8836805555556	0.503472222222222	2.37147014037328	192	5.21371362592192	0.128403414081197	4.81992200392384	0.0866583972987525	3.61660277929112	0.145910429422966	12.8527538285502	0.111783327372787	3.45841349599055	0.0868902631811287	2.25466720707507	97	7.55108603736195	0.162623300538213	7.88018361552781	0.129008913199358	5.60051467320736
312	312	206534	1864	424	217	0.00460829493087558	0.211981566820276	0.783410138248848	61.3142361111111	4.04513888888889	5.08308675419515	0.0797620815431591	73.2361111111111	2.38194444444444	5.65924109122616	0.0765048166456564	35.8628472222222	4.92708333333333	4.46855181042711	0.115177068875482	135.027777777778	5.64583333333333	14.0851847857556	0.104071813766522	47.7847222222222	3.1875	3.02200780089334	0.0616214708507662	11.921875	2.17708333333333	4.37059582531225	120	4.4813260217446	0.0683736964538273	4.9792566914028	0.065273192371459	4.66525839095132	0.118082895362615	11.922708601327	0.0843687364169855	2.80230997151825	0.0557673626172785	4.80282800678362	97	4.90347113885888	0.0797512911585029	5.13743671627648	0.0722428764103826	4.0662997693767
313	313	206759	1561	121	123	0.024390243902439	0.829268292682927	0.146341463414634	50.0138888888889	5.22222222222222	7.43149440935923	0.135238025203608	72.1076388888889	3.86805555555556	4.96107734448538	0.0659831869995353	37.4739583333333	4.12152777777778	7.17829521296439	0.173191508669011	87.4375	5.52083333333333	5.84052126593767	0.0640213987799959	59.5677083333333	2.81597222222222	5.41145880936202	0.0877302535325595	22.09375	2.53472222222222	3.89636505849564	36	7.33825592358293	0.153146210579122	3.69673815895487	0.0519650815003417	5.24533050088286	0.147871494151749	5.89430718090406	0.0685384555919076	2.18853433596152	0.037286907758928	4.98633052088327	87	5.20994668944092	0.0900407949903376	4.43341543437936	0.0576801469703909	6.38533638239882
314	314	206823	1450	10	289	0	0.70242214532872	0.29757785467128	56.8315972222222	1.90625	4.93052462206887	0.0867320966448295	62.40625	1.72222222222222	4.66244247768774	0.0746879816003413	43.578125	1.59375	4.42523542578534	0.10151556104556	96.3402777777778	2.57638888888889	7.67307039112898	0.0796321809543677	49.1527777777778	1.38888888888889	3.7280338323688	0.0758199702712586	5.57465277777778	0.677083333333333	2.45550562646148	193	4.38680556210595	0.0766687923106445	4.41050544610881	0.0696984812166544	4.10221305957931	0.0944781766705021	6.39672759468095	0.0650080788675384	3.71103824231495	0.0749979456300298	2.27675514485799	96	5.82820576645509	0.103881870326715	4.70367530804463	0.0774798952594861	5.01746948172084
315	315	206970	1446	6	288	0.0104166666666667	0.868055555555556	0.121527777777778	54.1857638888889	3.18402777777778	6.15337818640434	0.11367369581042	65.4253472222222	3.13541666666667	6.31585705419896	0.0966301971743147	37.2725694444444	2.60763888888889	6.46397649750359	0.173772540957811	111.154513888889	6.76041666666667	14.345003757104	0.129024393567956	48.5121527777778	2.51736111111111	6.64596724804004	0.137236579008786	11.2395833333333	0.958333333333333	3.79935580455644	192	6.76525931792296	0.123179686016236	7.01095347198849	0.105576711107591	7.35269647857901	0.192515713062481	16.0339816931237	0.14207700226508	7.6205767074596	0.153402257059367	4.07003680663085	96	4.31123328713958	0.0820373430258473	3.88107192644579	0.0613406165523206	3.3963344533921
316	316	207404	2011	571	288	0.0104166666666667	0.871527777777778	0.118055555555556	53.1736111111111	3.25	6.41208809151744	0.120579913180348	65.5173611111111	3.40972222222222	7.44542344236777	0.113610360888096	41.1944444444444	2.47916666666667	5.51415553340786	0.133868059818045	101.732638888889	6.25694444444444	12.4000924153263	0.121834969146219	53.5381944444444	2.61805555555556	6.67026253197361	0.124564622565711	12.34375	0.583333333333333	4.06658997043116	191	5.79327914211956	0.11019981238371	6.11227730605204	0.0930383300490867	5.28552096600337	0.128882229606363	12.6688409711146	0.127020925222199	5.73101475949954	0.105863038594237	3.68566518540606	97	7.37015319213932	0.135552684800439	9.57234167202104	0.146777923203611	5.9512264467025
317	317	207457	1445	5	269	0.0223048327137546	0.185873605947955	0.79182156133829	63.1059027777778	2.53125	4.36921318527755	0.0695290077401597	70.7291666666667	2.57638888888889	5.87774710264126	0.0834184853123615	43.4652777777778	1.97916666666667	3.25675836678836	0.0751409212339025	133.838541666667	5.18402777777778	17.8821252787011	0.134904554504602	51.0885416666667	1.77430555555556	4.58405260186574	0.0899489495879994	7.62326388888889	1.19097222222222	3.47126983307388	173	3.12707519482599	0.0497960243653254	4.28183576155249	0.0604453355160001	2.24553147705934	0.0531359520628185	13.1930102029375	0.0947168014735524	3.22271186378128	0.0640690820999955	2.55032688625944	96	6.01168452908109	0.0955499527800969	7.97126830692912	0.114232237269025	3.84958416528513
318	318	208303	1856	416	288	0.00347222222222222	0.197916666666667	0.798611111111111	63.0138888888889	2.0625	5.56170729865216	0.0883297508554	77.78125	2.01388888888889	6.20560013185797	0.0798468854923422	43.4965277777778	1.61111111111111	6.42274343838062	0.14782626950001	118.211805555556	3.97222222222222	9.74244150473039	0.0824514591055643	58.2638888888889	1.45138888888889	7.03706450232701	0.120908875830461	14.7673611111111	1.09027777777778	3.12765373192454	192	5.3159244942551	0.0843100531056483	5.74273718037506	0.0733066643595514	6.95607635487128	0.158618368187089	9.64594511693659	0.0808778314534183	7.43248956797186	0.125674856631492	3.41328233397832	96	6.04877833105542	0.0963309090546318	6.90686792702767	0.0903104496042844	5.13218901007043
319	319	208400	1697	257	289	0.134948096885813	0.456747404844291	0.408304498269896	61.2465277777778	2.77777777777778	10.3370289090563	0.168808349139249	70.4513888888889	3.02083333333333	11.6358507172724	0.165189411862834	40.4618055555556	2.11111111111111	8.2516396492571	0.203944570138998	116.322916666667	5.63888888888889	15.23263865747	0.130987639014783	49.6666666666667	2.34722222222222	9.48142242511024	0.190909989608922	9.20486111111111	0.784722222222222	3.61850712450218	192	9.02867589616802	0.137765697533518	11.0721581689535	0.147906099522652	7.27884936812881	0.166353895807729	12.7967129679303	0.104414129864545	9.23623303378874	0.174012044204439	4.28682333152904	97	6.93833293504468	0.13160310807574	6.77212550450723	0.109775430136564	5.8448952674351
320	320	208551	1446	6	289	0.0103806228373702	0.889273356401384	0.100346020761246	48.6892361111111	2.91319444444444	10.1061051928226	0.207507239838419	59.65625	2.78472222222222	8.81078600462089	0.147646825660178	23.5920138888889	1.64236111111111	6.96445118826388	0.2950346516283	89.5972222222222	4.68055555555556	16.3392846300633	0.182262361358974	34.5590277777778	1.41666666666667	5.91622600175198	0.171098700541011	10.9670138888889	0.559027777777778	3.94571609589685	193	10.6592850781143	0.219041952733823	9.90399729144134	0.162900245206083	7.3941435771879	0.318898259306651	18.5228002150475	0.202200251216299	6.84960571460839	0.193923119102159	3.01082890141156	96	8.94333403626469	0.183335483126502	5.42055865574305	0.0944074076471939	5.95574873399274
321	321	208564	1440	0	288	0.0763888888888889	0.493055555555556	0.430555555555556	60.4548611111111	2.95138888888889	7.91397120809882	0.131027519858147	73.3524305555556	3.14236111111111	9.69931209170345	0.132263346705047	46.0138888888889	2.38888888888889	6.10786602592354	0.132849891659692	108.53125	4.45138888888889	13.0421451026001	0.120207949228688	58.9114583333333	2.57986111111111	7.65311823624212	0.129912651894243	12.8975694444444	1.07986111111111	5.67768003848709	193	5.03202181268286	0.0859375462213779	9.2079958166952	0.125495600072182	3.40445234488111	0.0771015374984809	11.6736462899531	0.106475129204204	7.43544105475637	0.126079785939903	6.05730140071198	95	10.8774297075951	0.169569383364217	10.6790393434518	0.145783695592459	8.34297016510378
322	322	208697	1462	22	95	0.789473684210526	0	0.210526315789474	84.9166666666667	25.7013888888889	15.7335598265373	0.181548425060251	91.6111111111111	28.5694444444444	16.1221888093546	0.171320798309697	62.1822916666667	17.2326388888889	13.7515793656726	0.217660786361029	147.810763888889	28.1909722222222	21.5976803947149	0.143661926725803	68.8767361111111	20.1145833333333	14.0259477984961	0.198608591572086	6.69444444444444	3.20138888888889	2.19145239643098	59	15.1945305303006	0.16205301903249	14.994349218108	0.147174613852666	14.6995230861301	0.214830780798038	16.8723505398948	0.104577022991259	14.4762850467623	0.189127727581704	1.79159672342965	36	7.61759658801763	0.101530350673319	7.518179026401	0.0924050682657685	5.23927475897189
323	323	209124	1453	13	288	0.260416666666667	0.34375	0.395833333333333	65.8454861111111	2.42013888888889	10.0623341537517	0.152934309793682	77.1024305555556	2.48263888888889	12.7413726286252	0.165308375396164	47.5416666666667	1.72222222222222	6.36190754379681	0.13393489565888	118.085069444444	4.17708333333333	16.0873049834299	0.136264928538214	58.7986111111111	1.77083333333333	8.53711281969304	0.145235305810833	11.2569444444444	1.01388888888889	4.60200636065988	192	11.2771632512243	0.166837366638548	14.1862369316524	0.179916605514053	7.03763877386043	0.143931257411717	18.01436490504	0.149846549768984	9.53050209136109	0.158442843669697	4.77257369165043	96	5.5300514733812	0.0889105579374636	8.17177829644905	0.111133406496545	3.29885679294371
324	324	209311	1464	24	272	0.0220588235294118	0.830882352941177	0.147058823529412	51.5121527777778	4.24652777777778	9.85286192459112	0.191031323935333	62.6875	4.03472222222222	7.88722882604364	0.126612738472844	36.7065972222222	3.14930555555556	7.36766525553111	0.200943041161582	111.34375	8.4375	17.631517263701	0.158553664684983	47.8819444444444	2.86111111111111	5.60055192790078	0.118199109589464	11.1753472222222	1.17708333333333	6.03287494446113	192	9.05667239059556	0.176769451966489	6.34877231470888	0.103821163821149	7.30902695302186	0.200504811398799	15.5890415206415	0.143278888078659	4.59611991586135	0.0991188390256519	5.81686781132084	80	11.5644588658856	0.220695779883313	10.2542905499866	0.157667354218514	7.52846917382716
325	325	209390	1454	14	286	0.332167832167832	0.0314685314685315	0.636363636363636	70.1510416666667	2.70486111111111	7.15442301079183	0.102226467880019	82.46875	2.63888888888889	8.16051774153082	0.0991422655825077	53.0503472222222	2.19097222222222	4.93179589222939	0.0930773145821306	116.510416666667	4.3125	16.0340148800556	0.13800795280173	65.3680555555556	2.0625	5.61867318913732	0.0860292591730431	12.3177083333333	1.11458333333333	3.40317640131271	190	7.39050585004685	0.102503548544339	7.51476963986148	0.0878487806296487	5.35980273705264	0.100193085403385	13.3705464403523	0.107758380643348	5.57262873634503	0.0832520411940207	3.08852043985135	96	4.27383666329931	0.0649498685573427	5.02345376402513	0.0661706313592772	3.77799491980006
326	326	209576	1480	40	273	0.0586080586080586	0.494505494505495	0.446886446886447	59.3854166666667	2.96527777777778	9.15265034857999	0.154382054072433	75.4965277777778	3.25	9.84250710603244	0.130418115805798	22.9166666666667	2.28472222222222	6.90471751020359	0.30511296216989	153.779513888889	5.19791666666667	16.0942258526518	0.104480623445983	39.0277777777778	2.04861111111111	7.56624482572211	0.194940056381855	16.1111111111111	2.54861111111111	6.77659317355425	177	9.83438879016992	0.161969555769989	10.3889065127699	0.132892711769912	7.53460600310212	0.316249765840426	17.3770739488597	0.110174520505361	8.19502194593777	0.198510864161897	7.44370241889603	96	7.05762620994469	0.124592150819178	6.21370161170443	0.0881636646059157	4.87473571033487
327	327	209689	1792	352	288	0.0729166666666667	0.263888888888889	0.663194444444444	63.2048611111111	2.70833333333333	8.67562899300753	0.137036206328425	71.1076388888889	2.38194444444444	7.25125311236438	0.101821594166794	50.6822916666667	2.45486111111111	7.92735845042651	0.15616137029568	97.4583333333333	2.94444444444444	9.25485440940984	0.094810161487925	58.5850694444444	2.03819444444444	6.46072648703105	0.110119502175827	7.90277777777778	0.819444444444444	5.95934798423557	192	7.20115602691049	0.115807182943866	5.15615662430656	0.0728570850652679	6.74648242325288	0.135536740113483	6.36683124792986	0.0654336580453127	4.54095912480215	0.0778033332109596	5.28382635017261	96	10.7437252188869	0.163869974739934	10.2078186408022	0.141570440554321	9.61385490530988
328	328	209698	1446	6	287	0.177700348432056	0.257839721254355	0.564459930313589	66.0538194444444	3.26041666666667	8.88376736412313	0.134517317373818	69.8420138888889	3.22569444444444	9.21775771719516	0.132023977684151	45.9809027777778	2.69791666666667	7.39399308522158	0.160787696276602	122.256944444444	6.13888888888889	21.1634673801551	0.173208861268558	49.7690972222222	2.63541666666667	7.38972271160043	0.148498138792139	3.78819444444444	0.479166666666667	3.06783916516894	191	8.48298509359168	0.126899291421993	9.00881048192579	0.126159014740657	5.62409785791006	0.123216642677314	23.0072903490098	0.18134666790446	5.93873841343724	0.118291692248046	2.50794274217255	96	9.47441152178913	0.14703257453795	8.8482268518078	0.132744144049625	10.0311794622322
329	329	209699	1549	109	289	0.0069204152249135	0.730103806228374	0.262975778546713	51.0208333333333	3.125	11.9648086688472	0.234349691988943	74.6770833333333	2.41666666666667	8.45736275759372	0.113261252870463	29.3298611111111	2.5625	9.04864385386022	0.308161451068301	121.706597222222	4.13541666666667	17.8429426567712	0.146594565266286	52.9861111111111	1.59027777777778	5.32743014205657	0.100556940177281	23.65625	1.96527777777778	8.06621184625318	193	11.6208497708003	0.240079640951023	7.72588034567691	0.105318188071454	9.33862112731775	0.336071951812852	14.814785564762	0.127395010425907	5.1473327600141	0.0975965441283742	8.34746103829408	96	10.8660454159945	0.192710208744777	9.25465743345081	0.119704542389016	7.53511516344082
330	330	209738	1462	22	286	0.314685314685315	0.041958041958042	0.643356643356643	70.1284722222222	3.46527777777778	10.0296536162707	0.142945180358471	83.1371527777778	3.40625	9.82532263030565	0.118098775837077	45.0295138888889	3.04513888888889	13.7887763091594	0.306965830498918	139.642361111111	6.33333333333333	20.624836764131	0.147272446871432	58.0381944444444	2.95138888888889	13.4155336366277	0.231497684329403	13.0086805555556	0.850694444444444	3.45635279998348	192	9.3800640772993	0.137311093537776	8.8449766237506	0.108993999856243	13.4450506912025	0.320239391230726	19.1080494982683	0.136227600299562	12.8425787168205	0.23425566346471	3.90863910360548	94	10.2970577500092	0.139249522155209	10.4356543942176	0.119438878979234	12.541251994975
331	331	209780	1444	4	288	0.385416666666667	0.0347222222222222	0.579861111111111	71.8194444444444	2.56944444444444	7.25442914089584	0.100960451946361	76.5746527777778	2.46180555555556	7.7535529739907	0.101192878801347	50.1822916666667	2.10069444444444	6.25023421938211	0.124451566315131	134.800347222222	5.30902777777778	17.228125666363	0.127727441484646	54.9375	2.04166666666667	6.63980414838569	0.120746580459372	4.75520833333333	0.65625	2.49558020070162	192	6.70693350380282	0.0924629304753459	7.64069423111103	0.0977682967259792	6.20066699319988	0.12241933806626	17.6330573341986	0.128879934834449	6.87717718976881	0.122226975880368	2.37292666918141	96	8.10717004511136	0.115012313333928	7.07525338954838	0.0961801650235973	6.29305346630907
332	332	209959	1449	9	288	0.131944444444444	0.684027777777778	0.184027777777778	57.8923611111111	1.81944444444444	9.84749909786159	0.170294208009135	70.4166666666667	1.73611111111111	9.65453401776963	0.137241154842925	44.6875	1.65972222222222	8.03628229592266	0.180056737297785	100.196180555556	2.96875	14.4637531387497	0.144477001385957	57.2118055555556	1.54166666666667	7.82769090283372	0.136960812880687	12.5243055555556	0.743055555555556	2.62915508214959	192	11.2449123167089	0.192374869892908	11.1563718303534	0.157051352109968	9.090223962264	0.201841447988284	16.76562788444	0.165093884183633	9.01227923001284	0.156409437960993	2.81233880670516	96	6.02930526095872	0.106575824903708	5.33598138756321	0.0773681034898155	5.28950259658678
333	333	210041	2196	756	246	0.800813008130081	0.0203252032520325	0.178861788617886	83.2465277777778	4.71527777777778	10.3298125528397	0.123188573201404	95.2256944444444	4.51388888888889	10.1321940973225	0.106182148246628	63.3767361111111	2.97569444444444	8.3008442501135	0.130055899976302	127.085069444444	7.78819444444444	16.8341956846896	0.131969794086477	75.3559027777778	3.05902777777778	8.20471542680042	0.108824068312552	11.9791666666667	0.5625	1.49874124497728	163	10.4204862345108	0.129798200842524	10.4153607452241	0.112969377260549	8.44965397374341	0.13643324395445	17.3858118761723	0.142686034732193	8.36038780340258	0.113212861340419	1.67552745705196	83	5.39821805363302	0.0594075972489447	5.57562281645383	0.0547924098704319	6.61170655218284
334	334	210238	1446	6	236	0.0296610169491525	0.533898305084746	0.436440677966102	58.8715277777778	3.11805555555556	7.11170340210281	0.120286820246274	70.9184027777778	2.63541666666667	8.3747426504265	0.11744944529954	41.8420138888889	2.20486111111111	4.66263005230825	0.112709279150338	110.480902777778	4.74652777777778	17.1304828864673	0.150401561056781	53.8888888888889	1.52083333333333	5.83620024684834	0.108984274272528	12.046875	1.51041666666667	4.19075235932403	140	6.40279920156972	0.110270868276511	6.93183667668463	0.096948764708876	4.41607825719717	0.10838901753289	13.283336159536	0.119754463412649	4.9606623152934	0.091561334758217	4.09809696892362	96	7.81451640644939	0.128810709996418	10.1514626031157	0.142936405089338	4.88111964075543
335	335	210398	1445	5	289	0.449826989619377	0.214532871972318	0.335640138408304	71.1527777777778	3.33333333333333	12.524494455307	0.175929760745782	79.7673611111111	3.67361111111111	13.4356941666343	0.168353954828187	52.4027777777778	2.31944444444444	9.41159492289671	0.179534715030835	126.649305555556	6.5	21.1448037331514	0.166876437884179	61.0173611111111	2.58333333333333	10.2012018142198	0.167128533124122	8.61458333333333	0.868055555555556	3.96878741539971	193	13.2756720863275	0.184291499148473	14.2034794230219	0.174037935917925	10.5466902329815	0.199305905705025	21.5391633308914	0.170113292256089	11.1985486275866	0.17919906186255	4.28609708690109	96	10.7223277045383	0.154301223150303	10.9361734784557	0.143562512502632	6.49816944534004
336	336	210546	1445	5	289	0.0622837370242214	0.705882352941177	0.231833910034602	57.5329861111111	2.24652777777778	8.04677729030124	0.139906066471968	70.0017361111111	2.37152777777778	8.05859542399372	0.115128482749231	36.125	1.73611111111111	6.22061334378962	0.172264972820544	126.546875	3.99652777777778	14.9860806235903	0.118429786716368	48.59375	1.96527777777778	6.278219644689	0.1292035517564	12.46875	1.23611111111111	3.13035392962541	193	9.21444703227141	0.160359628244218	8.82260464734679	0.126590045122142	7.21848235285029	0.198995442665349	15.0904422936608	0.122490447183267	6.85802386729745	0.141379898140184	3.38232828772449	96	4.96779099484077	0.0862089543573236	6.24496288247647	0.0884503447503306	3.44032778426096
337	337	210676	1453	13	289	0.307958477508651	0.29757785467128	0.394463667820069	66.5902777777778	2.35416666666667	10.4367085165653	0.156669892026146	72.921875	2.10069444444444	10.3699923180619	0.142128795405477	44.2274305555556	1.75347222222222	7.7579612096188	0.175338295892691	120.746527777778	4.33333333333333	16.2080470186386	0.134196407058776	50.5590277777778	1.43055555555556	7.49764316422634	0.148199088602791	6.33159722222222	0.684027777777778	2.86465404390027	193	9.42916849357027	0.133369697270726	9.32616960766583	0.121053919852008	7.03357894167989	0.148374766175999	14.7687594765669	0.117299200780963	6.82464879495192	0.126979390477752	2.83525980935231	96	6.96695678485989	0.119284439334145	6.95965031134039	0.107467658016516	4.6327874220868
338	338	211081	2577	1137	289	0.169550173010381	0.152249134948097	0.678200692041522	66.6770833333333	1.77083333333333	8.29673480008521	0.124423037581061	71.9826388888889	1.74305555555556	8.12315693466275	0.112854165662799	38.0954861111111	1.07986111111111	6.24913488822341	0.164002904349488	133.116319444444	4.04513888888889	13.3820027965397	0.100511963203992	43.4010416666667	0.975694444444444	4.94323311540312	0.113895748254126	5.30555555555556	0.486111111111111	3.77878227762994	192	9.52194466440401	0.140957083698194	7.89038532825059	0.105424772653035	7.28082152845027	0.195512969715028	13.4150907446004	0.0996016018160588	5.331823111876	0.119732168126338	2.83181871024239	97	4.64784341965263	0.0715506763539605	5.01946383412916	0.0756977599363384	2.68998875813642
339	339	211120	1480	40	289	0.0622837370242214	0.366782006920415	0.570934256055363	62.0260416666667	2.37847222222222	6.89527653714082	0.111183112159443	69.9895833333333	2.43055555555556	6.90358819661674	0.0986421926640086	39.0347222222222	1.40972222222222	4.56390977071552	0.116950693716686	117.902777777778	4.18055555555556	10.7566568268196	0.0912464064971345	46.9982638888889	1.48263888888889	4.41351544782927	0.0939184128136852	7.96354166666667	0.503472222222222	3.5053132900004	193	6.78059894262486	0.112795690047112	7.55086736831054	0.107877518845506	4.09196419638002	0.109504865488262	11.6420694318624	0.0995577739531851	4.84556400234932	0.102554430579386	2.32766320068441	96	5.39069007397793	0.0818709455943492	5.40847896703335	0.07729849349936	3.53919160162069
340	340	211207	1483	43	263	0.585551330798479	0.273764258555133	0.140684410646388	70.6059027777778	4.67708333333333	14.3411381589575	0.200293098391261	87.3211805555556	4.42013888888889	11.8239156246289	0.134333656282232	55.3350694444444	3.82291666666667	13.8870421796238	0.2463935838387	116.696180555556	6.68402777777778	17.9319462887919	0.152560472097573	72.0503472222222	3.46180555555556	11.4996198286771	0.15800637453331	16.7152777777778	1.21527777777778	3.80437293357256	169	13.6490395501821	0.193157568579867	11.2046870853062	0.129158455590802	14.4837138063454	0.255692847934019	16.1800306707043	0.142055440976104	12.332452772172	0.169556176252609	3.81699570144385	94	15.4402228105445	0.210680932528841	12.6055370895833	0.139599491802643	12.8036935588357
341	341	211754	1440	0	289	0	0.650519031141868	0.349480968858132	56.3888888888889	3.45138888888889	6.72936384472631	0.119363294121764	65.8055555555556	2.52083333333333	5.81316748305795	0.0883469395563603	37.2881944444444	2.61111111111111	5.62665243360669	0.15094240725075	109.052083333333	5.19444444444444	10.915778466557	0.100103445352382	46.7048611111111	1.63194444444444	4.65654023651044	0.0997139988405095	9.41666666666667	1.39583333333333	5.88444815626803	192	6.57029838734729	0.116042433112932	5.38254878008389	0.0823662521539895	5.46260640329115	0.142754924381639	9.97114073060144	0.0928807985773082	4.0681335955367	0.0865656267697049	5.24175576409292	97	7.04373914681577	0.126013038960002	6.52137642798389	0.0977853630413414	5.45730853945838
342	342	211755	1944	504	267	0.138576779026217	0.434456928838951	0.426966292134831	62.0104166666667	5.68055555555556	11.8474945418185	0.189486105347163	71.9114583333333	5.68402777777778	12.8638293433876	0.177620232439597	47.0190972222222	4.50347222222222	10.090200330833	0.213021545689286	116.657986111111	11.1284722222222	19.7397067373775	0.168823527303238	56.9201388888889	4.47916666666667	11.4488269501525	0.199923923851584	9.90104166666667	1.00347222222222	3.57637909827685	170	11.8139201227577	0.198083284433258	12.731707665922	0.184690699138727	9.5510153120558	0.214629557574288	20.6546832830847	0.180084939897651	10.7140879765619	0.199168393222037	3.73951719635261	97	10.1343424506584	0.14996662360242	10.6703071805108	0.135865029733467	9.0249153978386
343	343	212095	1585	145	289	0.0173010380622837	0.716262975778547	0.26643598615917	55.9305555555556	0.888888888888889	7.4553006051164	0.133303339409679	67.9895833333333	0.895833333333333	7.76342612993093	0.114156413531599	14.0902777777778	0.659722222222222	3.17168984827588	0.225268706353337	112.395833333333	1.5625	10.986069523167	0.0976885047289394	26.1493055555556	0.604166666666667	3.86521084334529	0.14775739864111	12.0590277777778	0.395833333333333	3.2655448489223	192	4.52142466235062	0.0866726772335581	4.06427082495359	0.0625322540581048	2.27207034770525	0.18176562781642	4.86452313147796	0.0445754040587872	2.59916229456874	0.102619609409253	2.52456841472523	97	6.46516239102067	0.102020620128356	9.68939885502818	0.130992569886792	2.24507861930776
344	344	212623	3678	2238	272	0.845588235294118	0	0.154411764705882	83.1163194444444	2.70486111111111	8.03959703398446	0.0976236782698113	86.1215277777778	2.6875	8.08211600314817	0.0951825230713675	46.9739583333333	2.15625	7.1508597299458	0.152719366091807	153.517361111111	5.14583333333333	11.3391004082404	0.0745002369874003	49.9791666666667	2.11111111111111	6.081923884206	0.123159864242409	3.00520833333333	0.795138888888889	3.80573408095501	176	9.03228696356619	0.110717544615382	9.48108164140089	0.111185392383166	7.98113847947593	0.175892859051811	12.0225964198806	0.0772508112116745	7.20919326502401	0.146921956304334	3.93913102685773	96	5.56394249973442	0.0664186122823308	4.47919165639704	0.0531654796011518	4.1851345112425
345	345	213292	1446	6	289	0.0657439446366782	0.484429065743945	0.449826989619377	60.0104166666667	2.48611111111111	8.78722241540396	0.146453706923399	69.7777777777778	2.05555555555556	10.4671820118651	0.150005732491769	33.7170138888889	1.63541666666667	4.91425174794846	0.145768116099467	125.314236111111	3.62847222222222	15.1652898091079	0.121020813332381	43.484375	1.21875	6.28164996617751	0.144434468949423	9.76736111111111	0.777777777777778	3.47502347594957	193	8.13909200420107	0.12801277457508	9.50594078405619	0.127689766935053	4.21388188231881	0.118935244704231	13.9196009027516	0.105550957654843	5.29945250862688	0.114470546632903	3.54031646517301	96	4.66931707317297	0.088430546266444	4.03792329810801	0.0668576468814021	4.39196585085628
346	346	213369	1974	534	284	0.130281690140845	0.112676056338028	0.757042253521127	65.8784722222222	2.36111111111111	6.21825837129252	0.0943922912740967	75.0347222222222	1.98611111111111	4.87548003575621	0.0650033486763421	51.4965277777778	2.10416666666667	7.79477216473224	0.151458353501913	104.383680555556	3.31597222222222	8.81022794588586	0.0843425044371194	60.6527777777778	1.82638888888889	6.81264147084537	0.112435505446309	9.15625	1.13888888888889	4.46479618982462	187	6.36569333505029	0.0969289678083547	5.51855329343959	0.073059785194563	8.19288698563884	0.160594325609483	9.10507980708407	0.0865783547200611	8.17883812863293	0.134350204678001	3.45196299673813	97	5.93632087224754	0.0895804487566912	3.07537051102281	0.0415706437526774	6.92176767145463
347	347	213435	1445	5	289	0.0242214532871972	0.505190311418685	0.470588235294118	59.4496527777778	2.33680555555556	8.0126264016946	0.134646414123139	69.2986111111111	2.4375	9.18083208735595	0.132358598884858	44.5920138888889	1.72569444444444	5.01979453543753	0.112467681273079	100.098958333333	3.50347222222222	15.008016408464	0.149805434395265	54.4409722222222	1.80555555555556	5.90615486768086	0.108393900854751	9.84895833333333	1.03125	3.05499147217146	193	7.37541164215203	0.11762142182576	7.96323116066178	0.108240271428109	4.59961584150944	0.0992315959547644	14.1688825352271	0.133193430875205	4.83307835370553	0.0844683620633132	3.12791314994121	96	4.71429330902403	0.0888092931056333	4.37475563227311	0.0718276963739043	3.94433582339528
348	348	213517	1583	143	267	0.0711610486891386	0.284644194756554	0.644194756554307	64.4635416666667	1.28819444444444	5.83362679638528	0.0916438194066174	78.4288194444444	1.16319444444444	7.19366850420517	0.0929945526591837	51.5017361111111	1.40625	4.27097095164729	0.0838368801712856	108.564236111111	1.99652777777778	9.38627538090456	0.0875230679158174	65.4670138888889	1.21180555555556	5.80549341283224	0.089806879561194	13.9652777777778	0.618055555555556	2.86279607428786	192	4.82831045048708	0.0780135998059008	6.47491257091917	0.0858137097823208	3.76918811071583	0.0757546443271685	8.34380668206329	0.0798928228085055	5.52842241571967	0.0873124211415791	3.14671772816263	75	5.77827556183231	0.084758589309099	6.66084430435413	0.0810058898697194	3.98135293225446
349	349	213533	1638	198	278	0.0575539568345324	0.571942446043165	0.370503597122302	57.1006944444444	4.6875	11.0947755551836	0.195384999641521	69.5798611111111	5.82638888888889	12.2286181087351	0.176618653066727	28.2430555555556	2.66666666666667	6.63557982911797	0.236650569915946	146.701388888889	10.5208333333333	25.6616945985626	0.175873359919148	40.7222222222222	3.51388888888889	7.57763325012	0.187135297462322	12.4791666666667	1.84722222222222	7.06414449850649	184	10.8909132840023	0.200774275549186	12.2621587391716	0.180354692886297	6.50755496027047	0.247548090281118	25.9604369388055	0.1808678681083	7.50511823457143	0.187475122883674	7.58521518662572	94	9.77233990999103	0.158242885708726	11.8496066501182	0.165310630025395	5.46484783732833
350	350	214547	1443	3	288	0.163194444444444	0.118055555555556	0.71875	66.2795138888889	2.13541666666667	7.02099111252041	0.105960563873913	77.5590277777778	2.31944444444444	7.66589575354504	0.0988837719810531	40.0277777777778	1.47916666666667	4.99402953640174	0.124785745834088	109.387152777778	3.08680555555556	13.6103838088966	0.12450103344436	51.3072916666667	1.54513888888889	6.0337762364625	0.117652508876181	11.2795138888889	0.704861111111111	3.13569115824185	191	4.9387262334572	0.0780487101266196	6.55304573286066	0.0868645801218951	4.59585757627391	0.118719069119329	13.3588102789672	0.120213557751837	6.88743489536284	0.135381297212545	3.05042584290977	97	6.82157860820381	0.0945681184787436	8.06396251286765	0.0987881237368227	4.75801909458835
351	351	214587	1480	40	287	0.344947735191638	0.0487804878048781	0.606271777003484	71.8576388888889	4.0625	8.87165538895733	0.123360712046064	84.2847222222222	4.53472222222222	11.5894422916828	0.137507542176732	44.0451388888889	2.29166666666667	5.68179035591734	0.128825551599643	149.753472222222	6.90972222222222	16.3573783479348	0.109249670379029	56.4722222222222	2.59722222222222	6.68196043890802	0.118326812239563	12.4270833333333	0.986111111111111	7.49139024832075	191	7.77460095119998	0.106792433058554	11.7290058571156	0.138525854483619	5.49108348102048	0.123839525903284	16.4375300638223	0.109099914591169	7.04258588746806	0.125291906157452	8.3841102056497	96	10.5524535685209	0.150413592068004	11.3276511168274	0.135643570813949	6.04565053165308
352	352	216008	1788	348	287	0.240418118466899	0.0418118466898955	0.717770034843206	69.2534722222222	1.95138888888889	6.87173062315943	0.0989407860756914	74.9861111111111	1.92361111111111	8.45733397072337	0.112706855943425	44.7100694444444	1.37152777777778	4.24706056610423	0.0946355887012356	130.638888888889	2.77083333333333	13.7039475127543	0.104791456254942	50.4427083333333	1.32291666666667	6.47031031498742	0.128217845777904	5.73263888888889	1.14583333333333	4.95703869718639	192	5.59903840145274	0.0792959631982684	8.7195931405956	0.114464780732555	3.18526531698947	0.0695362070337668	12.6535550881949	0.0947462201440378	6.99625928472191	0.136180229386315	4.54478574228544	95	8.4687952343391	0.126181861239369	7.42510194258522	0.102081719905296	5.37923509550995
353	353	216115	1450	10	289	0.0173010380622837	0.339100346020761	0.643598615916955	61.5833333333333	2.18055555555556	5.14148390893637	0.0834628348976358	70.3888888888889	2.59722222222222	6.38846616959032	0.0907300959758024	39.4739583333333	1.62152777777778	3.45314868935859	0.0874559610222269	123.559027777778	4.15972222222222	13.8591843057006	0.112143136531176	48.2795138888889	1.94097222222222	4.96375753727848	0.102781824767033	8.80555555555556	1.11805555555556	2.68517850118707	193	5.3424856029719	0.0883471614577651	6.80741033670132	0.0978571573799609	3.7107109937918	0.0935066225097033	12.5606903185321	0.106301829926625	5.27445676957944	0.108133647389933	2.99680493359466	96	3.82581260718075	0.0598953050047867	5.06768875309501	0.0702727315177121	2.84204028515715
354	354	216363	1670	230	264	0.071969696969697	0.25	0.678030303030303	63.3298611111111	2.69444444444444	5.99987997729169	0.0950419005163211	72.0746527777778	2.23958333333333	6.79188769408992	0.0948306722678093	48.0069444444444	2.34027777777778	5.76087493634967	0.120141479042287	106.151041666667	4.62847222222222	11.3333767527956	0.107483258351764	56.7517361111111	1.98958333333333	6.39009086949698	0.113212803808281	8.74479166666667	1.07291666666667	2.50625441864329	170	5.41639297995733	0.0834272725009283	4.94035429819724	0.0662245884476842	4.10872510615052	0.0831626703233228	9.11676202434628	0.0835678606782523	3.61362236824181	0.0611624654122967	1.43746547651457	94	5.65277814081004	0.0943970767873768	6.36763579616315	0.0961384138836069	7.2322645748621
355	355	216420	1487	47	199	0	0.864321608040201	0.135678391959799	51.3576388888889	2.81944444444444	5.27499692981069	0.100404054426813	68.1753472222222	4.07986111111111	4.75943278090142	0.0697750938116533	33.1510416666667	3.32986111111111	5.01282047537301	0.144551698971052	98.0815972222222	6.07986111111111	7.08070181951911	0.0722483547189819	49.96875	3.04166666666667	3.64966920074397	0.0724834501944162	16.8177083333333	4.89930555555556	3.77777180614427	134	5.25949344994524	0.0999251555781457	4.87231189322151	0.0709971502492042	4.87682989950456	0.140627330865851	7.4880857748445	0.076021175379132	3.68042192621065	0.0726327743906078	3.83591313820587	65	5.34227515634995	0.102071688760361	4.43153038333955	0.0657947635717383	5.32126539317627
356	356	216421	2651	1211	289	0.0968858131487889	0.152249134948097	0.750865051903114	64.5625	1.02083333333333	5.43304904401278	0.0841543130946347	66.3888888888889	0.75	5.31272601120431	0.080021776058688	45.8055555555556	0.993055555555556	4.6670940239318	0.101887760455982	94.8159722222222	1.125	6.84618801034356	0.0722018879315874	47.6319444444444	0.75	4.49260627582229	0.094309814317763	1.82638888888889	0.611111111111111	2.5499809650178	193	3.85443243493896	0.0617656476206592	4.29434349002996	0.0670611128388852	3.18354910245428	0.0723874854822899	5.14806669280567	0.0560393046650589	3.63422312471417	0.0796779578632098	2.49048274794051	96	5.5696152501845	0.0808411043268388	3.79265217576247	0.0533237564254829	5.0136217955458
357	357	216654	1440	0	289	0.259515570934256	0.404844290657439	0.335640138408304	64.1961805555556	3.07986111111111	11.9395111769036	0.18596166694288	75.3177083333333	3.05208333333333	11.0069597185276	0.146112321834297	40.5069444444444	1.90277777777778	7.21259691164835	0.178035574604234	125.135416666667	5.85416666666667	22.3454069044855	0.178530979636081	51.6284722222222	1.81944444444444	6.20947260085562	0.120245080517775	11.1215277777778	1	2.39230753302421	193	9.9679213459251	0.142652292730502	9.53682866765831	0.118672336096586	6.11532359262264	0.139362079746861	19.6684193182914	0.145368396141012	5.59151180967986	0.102845876228744	2.32313726521324	96	5.88418002455767	0.111438406462327	5.35714598997402	0.0821411939047286	3.56664309715118
358	358	216802	1445	5	271	0.0811808118081181	0.601476014760148	0.317343173431734	58.1857638888889	4.57986111111111	9.41592200809561	0.16127637872544	66.9583333333333	4.43055555555556	9.91959888223409	0.148733611656824	33.2760416666667	2.05902777777778	7.70923171631713	0.231387949398819	127.774305555556	9.20138888888889	14.3106650655381	0.112047562485867	42.0486111111111	2.04861111111111	7.41703692798105	0.178177201266099	8.77256944444444	0.940972222222222	4.50101350711436	175	11.093372923701	0.190271514422001	11.6783014937947	0.173769472103909	8.57759712354183	0.257430886060679	15.4312927114187	0.121424290669886	8.72975772577561	0.206754310733622	4.93716178613412	96	5.15231807820008	0.0880267904444221	5.33852885642451	0.0811814937774042	5.84413786357073
359	359	217005	2248	808	247	0.121457489878543	0.408906882591093	0.469635627530364	60.3732638888889	5.87847222222222	12.1921503571543	0.196891869121746	74.625	2.8125	8.68252050985969	0.114714231930214	34.921875	5.10763888888889	9.74236266156314	0.271721271161483	137.045138888889	4.83333333333333	14.2202645694956	0.101900413376234	49.1736111111111	2.03472222222222	6.17700519453925	0.124487621006135	14.2517361111111	3.99652777777778	5.77222835569163	165	14.2915477478412	0.22949930689964	10.2251519522409	0.134745633105962	11.1871897757035	0.311384330801464	16.8076659559095	0.120671172340313	7.11190771437368	0.143560652418847	6.41700093196407	82	6.09599016201675	0.0995759349174051	4.12606231701636	0.0548003093610855	5.90142858803738
360	360	217084	1445	5	281	0.0427046263345196	0.323843416370107	0.633451957295374	62.5434027777778	2.58680555555556	6.67101874552927	0.106976902784553	71.4756944444444	2.51388888888889	8.7739084359538	0.123027358807536	43.5069444444444	2.92361111111111	6.09392673573438	0.140706114440539	113.690972222222	3.57638888888889	22.2006299804814	0.195486870911108	52.4392361111111	2.85763888888889	6.9469886092582	0.132913719561623	8.93229166666667	0.788194444444444	3.83102352254589	189	6.01061951880897	0.0953906364140479	9.19247081892779	0.126336313610919	4.06351547981686	0.0939799835640463	24.6895288686051	0.207705909203524	6.21938409243625	0.117370303891208	3.99821247912817	92	7.72035736357516	0.126518147034007	7.00303667666368	0.102461732546606	8.95091995207941
361	361	217205	1445	5	287	0.282229965156794	0.0905923344947735	0.627177700348432	69.6875	2.78472222222222	8.13476707231232	0.116768938169133	77.1163194444444	2.97569444444444	8.92616633867607	0.115814183508139	50.078125	2.20486111111111	5.89654190211116	0.117733931119097	134.901041666667	5.60763888888889	17.290801978075	0.128228944902004	57.5069444444444	2.17361111111111	6.22529473085426	0.108282399257889	7.42881944444444	0.996527777777778	3.27914747570803	191	8.25615663294697	0.116052834625616	9.49514241083509	0.120439115451554	5.45592828818422	0.106150789756869	19.1236898614174	0.142524768360025	6.28042223895708	0.106278076339222	3.4354096013775	96	7.05688043001359	0.105754062017063	6.39047399609269	0.0868713542374537	5.8954989521445
362	362	217351	1446	6	285	0.0385964912280702	0.642105263157895	0.319298245614035	57.7690972222222	3.12847222222222	7.33420317414605	0.127438599233729	68.4982638888889	2.92013888888889	8.24966397919976	0.120913048808019	42.484375	2.87847222222222	6.53290316935079	0.154589621659331	104.652777777778	4.98611111111111	15.3863007430626	0.147467571689966	53.2135416666667	2.62847222222222	6.97451678317461	0.131751659256629	10.7291666666667	0.965277777777778	4.09237600773475	189	7.45971204798102	0.124603232617624	9.46737585996029	0.13676786956604	6.57275547151638	0.14799270718568	17.77731656781	0.16881439136392	7.96994240807718	0.148230576178566	3.83797422549684	96	4.35647078715079	0.0822137203787057	4.4990739787946	0.0678892018177117	3.83605929010397
363	363	217828	2330	890	289	0	0.996539792387543	0.00346020761245675	47.5572916666667	1.52430555555556	3.8303515056285	0.0805480306429918	63.7743055555556	1.57638888888889	3.5449819953244	0.0555796558698395	31.1059027777778	1.12847222222222	3.2070289368941	0.103118754201424	103.920138888889	2.88888888888889	6.5055040577178	0.0625945755986297	47.3229166666667	1.0625	2.65346447167136	0.056064573206099	16.2170138888889	0.510416666666667	3.63381463538057	193	3.30455245468036	0.0676903655013066	3.62475060186684	0.05679766713975	2.38132622589342	0.0736531989739472	6.24207182817672	0.0599780873662305	2.75262866985865	0.0581562488541565	2.70416345659799	96	3.55259665349954	0.0789283218551159	3.3963344533921	0.0533106781434994	3.23223891769353
364	364	217835	1445	5	280	0.0142857142857143	0.85	0.135714285714286	53.8055555555556	4.38888888888889	6.7943796236335	0.12708258481078	68.1857638888889	3.97569444444444	6.67203700746489	0.0981284989016792	37.4340277777778	2.69444444444444	4.66397634762696	0.126065583293325	104.689236111111	6.66319444444444	14.5645639583714	0.140111245390778	51.8142361111111	2.21180555555556	4.30046467440097	0.0834636520989998	14.3802083333333	1.41319444444444	3.70303151435596	192	5.9751886649002	0.115323303544515	6.0990385439476	0.0919814154770198	4.27659525974891	0.117367965962234	13.1295024688118	0.132162340044661	4.13269418332817	0.0811409431638213	2.50653051932908	88	7.10640872256018	0.124524884027339	6.41428289665882	0.0894968915341647	5.23570602257794
365	365	218039	1460	20	286	0.223776223776224	0.223776223776224	0.552447552447552	66.8072916666667	2.12847222222222	9.16139251134358	0.137260110966749	75.4496527777778	1.73958333333333	8.05713327669645	0.106885296958819	54.8107638888889	1.90625	6.83826241847578	0.124832006873305	95.5086805555556	2.42013888888889	10.1192278933063	0.106049804964661	63.453125	1.49652777777778	5.71900065309721	0.0901821793453054	8.64236111111111	0.798611111111111	2.06234563967344	192	6.15149911140581	0.0986624199640729	5.39888004674695	0.0753113171298615	4.97663607588124	0.096070191692057	7.02794340031601	0.0773940426074376	4.15611775465709	0.0679763701247263	1.92393955514911	94	7.6233995398705	0.100674284454598	7.3062638639395	0.0881063249788727	6.06169191724269
366	366	218156	1447	7	283	0.0176678445229682	0.759717314487632	0.222614840989399	54.7934027777778	3.89236111111111	8.00255422472977	0.146101725411169	66.21875	3.41666666666667	6.40164855155535	0.0968132603051443	37.0260416666667	2.92013888888889	6.75317466214537	0.182361491353735	115.817708333333	7.31597222222222	13.4706760539282	0.116427979209653	48.4513888888889	2.38194444444444	4.87822795560726	0.100828112141167	11.4253472222222	1.57291666666667	5.56851823726429	187	6.56550088352232	0.122030480590267	6.34203270837752	0.0949071796148044	5.61532072164797	0.156539203182494	13.4023471228325	0.114387901048365	5.13990343543808	0.105125444867868	3.69678328531935	96	10.0112217737651	0.176668619537031	6.32912198395001	0.0977313351229212	8.11355807037847
367	367	218295	1447	7	289	0.027681660899654	0.58477508650519	0.387543252595156	59.5416666666667	2.28472222222222	5.87780665819412	0.0987378588827075	70.7552083333333	2.52430555555556	6.51482206774632	0.0920766616577996	43.0052083333333	1.69097222222222	4.82974004361403	0.112319535898001	107.939236111111	4.21875	9.74761650299329	0.0903135794230912	54.21875	1.90972222222222	5.8578000654746	0.108027836061653	11.2135416666667	1.17708333333333	5.1222487950299	193	4.05821731879443	0.0692455081360909	6.67857852042937	0.0935524498797263	3.0173201088106	0.071540882186787	9.75533765147576	0.0901024199241396	6.18451880782032	0.112530605252128	5.1147560749649	96	8.13875690969375	0.132584534758289	6.00522433371524	0.0864320143983003	6.94008664438557
368	368	218872	1487	47	289	0.404844290657439	0.301038062283737	0.294117647058824	68.0642361111111	5.17013888888889	15.4215818717767	0.226672625416716	77.7482638888889	4.66319444444444	13.7831117164813	0.177280666076065	44.9253472222222	3.46180555555556	10.5994119932228	0.236068901513671	119.111111111111	7.68055555555556	20.3899891617467	0.171210031603951	54.609375	2.88541666666667	8.84013008084231	0.161870214367574	9.68402777777778	1.13194444444444	4.14794235709346	193	15.1541927342435	0.210157303852051	13.3410127388478	0.163511491623651	9.98434655677592	0.207380422455634	20.5986780538161	0.168277031296784	8.04063245607021	0.13952904729559	4.49315829930247	96	12.4632749983385	0.208263603105396	11.219324650532	0.160228379418487	8.64291617453276
369	369	219019	1592	152	241	0.033195020746888	0.410788381742739	0.556016597510373	61.4270833333333	4.77083333333333	7.37740044625465	0.119961777717251	64.7100694444444	5.07291666666667	7.52207447623345	0.115798144284399	45.6128472222222	4.55902777777778	7.49796883514698	0.166024484497466	90.84375	5.13888888888889	5.52230169804766	0.0600277258233497	48.8958333333333	4.80555555555556	7.71055526647005	0.158580288378502	3.28298611111111	0.746527777777778	1.82102937770578	181	6.85660368689131	0.110906636937205	7.10822675926576	0.109023730482764	8.30172643223555	0.18286631182118	4.88356761579815	0.0525270821523333	8.6125595328316	0.176582835913289	1.88628535409624	60	8.75561159847082	0.144680995843638	8.67758981352261	0.135094807683279	4.21227021200956
370	370	219114	1440	0	288	0.465277777777778	0.0381944444444444	0.496527777777778	72.5295138888889	2.82986111111111	7.13971717666439	0.0984694256718391	84.4166666666667	3.02777777777778	7.53658967270317	0.089285801141033	42.1614583333333	1.54513888888889	5.59301300061846	0.132706190820408	151.451388888889	5.69444444444444	12.2612699704883	0.0809603079418721	54.0486111111111	1.78472222222222	6.27181056955357	0.116040180138213	11.8871527777778	1.03125	6.41026990081668	191	7.14616519862354	0.097389764747563	8.0282876842675	0.0939988320784094	5.93060354587095	0.138274569978192	13.3311243233022	0.0883928607148067	6.7355388912406	0.122639459316202	5.59219922764814	97	6.84491621620549	0.0966880548961602	6.02938822242935	0.0731337573559644	4.54272860310981
371	371	219363	1443	3	289	0.28719723183391	0.107266435986159	0.605536332179931	68.2326388888889	2.13888888888889	7.41222830275412	0.108616467878305	76.9826388888889	2.16666666666667	8.05729674006121	0.10465432619675	44.2986111111111	2.0625	6.37550270914458	0.143868219172545	129.248263888889	4.07291666666667	16.99157849959	0.131467289204902	53.0486111111111	1.99305555555556	6.52582447237234	0.122984236877444	8.75	0.875	2.89909022704706	193	7.15482689709969	0.101729894735541	7.04842306497958	0.0888127996044303	5.80329361251199	0.130373142499687	14.2903275227728	0.1043642188631	5.18002757376247	0.096743305761192	2.68853029815102	96	6.03309585652632	0.0942057908631306	7.87160536692685	0.1089966991526	7.41075557859076
372	372	219471	1454	14	289	0.0069204152249135	0.941176470588235	0.0519031141868512	51.0138888888889	1.94444444444444	5.69538865588301	0.111659135849006	64.7777777777778	1.86805555555556	5.6222113853187	0.0868051656350628	33.6736111111111	1.41666666666667	4.05607856881513	0.120473453893892	114.107638888889	4.24305555555556	15.7396358007525	0.137966476991734	47.4375	1.22916666666667	3.95231816985951	0.0833311411023125	13.7638888888889	0.652777777777778	2.18305178811068	193	5.44861377372885	0.106813860673405	4.97634733667161	0.0767549777014002	4.18957862852921	0.125168525589185	15.3291041325331	0.1325203627135	3.81346695600277	0.0806309292844583	2.43457127759683	96	6.19167522608083	0.12140539658982	6.76386652373309	0.1046464442028	3.76357193158448
373	373	219832	1445	5	283	0.109540636042403	0.314487632508834	0.575971731448763	64.375	2.40972222222222	6.96752107269895	0.108478212222798	74.390625	2.21180555555556	6.0905257714436	0.0820145980832955	47.03125	1.625	5.42858301681095	0.115614764731901	116.539930555556	4.42708333333333	13.1635872417246	0.113468830964883	57.046875	1.53819444444444	4.85971406467672	0.0852792881691271	10.015625	1.23263888888889	2.75906872259896	187	7.19278304151028	0.112162310603938	6.49006795936584	0.0869870060494131	5.79194803728298	0.123753917158583	13.6380720759085	0.1138535481337	5.38615240094072	0.0940263721971541	2.34942739761398	96	6.53854126926064	0.101487463516414	5.19040950958525	0.0705378415798675	4.65436976343058
374	374	220323	1471	31	243	0.00823045267489712	0.374485596707819	0.617283950617284	62.4670138888889	3.68402777777778	5.05122553783449	0.0818899063108801	71.0902777777778	3.64583333333333	4.05457531624911	0.0574798320896408	37.5642361111111	4.63541666666667	5.176778352621	0.144410187083791	88.5902777777778	3.29166666666667	5.81904396436841	0.0668065616243751	46.1875	4.63194444444444	3.18095226312428	0.0711563472281322	8.62326388888889	0.809027777777778	4.23872293245091	147	4.90326705065226	0.0798117878912504	4.36349296124672	0.0606785985529532	5.16223608433055	0.149703828052198	6.18187218824098	0.0693796924470471	3.52462482414292	0.078396103669089	3.57566610967158	96	5.27319437792392	0.0849658711447963	2.28870222937298	0.0334422243561348	4.47404797282706
375	375	221021	1786	346	288	0.0555555555555556	0.614583333333333	0.329861111111111	58.6128472222222	3.40625	8.08063957055037	0.137942279433259	74.2951388888889	3.72916666666667	9.381078491432	0.126303146441607	38.6684027777778	2.28125	5.40591938364798	0.139858496450828	104.555555555556	5.25	17.2934295520495	0.165393939859538	54.3506944444444	2.6875	6.77391949231937	0.124641503564272	15.6822916666667	1.28819444444444	4.46477155699329	192	5.84361861267497	0.104574030537198	6.6143102536009	0.0922457738571492	4.2726114184809	0.115362310835091	15.1645389547555	0.147571793173495	5.07390569276347	0.0959887568243755	3.93931663265169	96	9.18806911353456	0.14361032805264	11.7398705871704	0.147826282314842	5.97868105797445
376	376	221379	1447	7	283	0.03886925795053	0.519434628975265	0.441696113074205	59.4392361111111	3.18402777777778	6.45182479261875	0.108212316500392	74.2881944444444	2.79861111111111	7.653746212829	0.102922792978408	41.6197916666667	2.98263888888889	8.33608956248642	0.198846371053916	103.848958333333	4.34375	14.5837491035208	0.140658475778624	56.46875	2.44444444444444	8.79738628589471	0.155254447425056	14.8489583333333	1.10763888888889	4.19902454533143	187	6.65092731200672	0.10857471910478	7.28184732349956	0.0941379501897282	9.33721897644147	0.215829412681651	16.3469073183318	0.152523284528892	9.47463922552189	0.159617795961495	3.48751026489347	96	4.63127241808623	0.0820601978841415	4.26963986319731	0.0622926180648847	5.01642040544954
377	377	221391	1465	25	273	0	1	0	44.2586805555556	1.72569444444444	5.87721131141001	0.131600942258443	53.3350694444444	1.62847222222222	5.08149752616114	0.0948027625669372	28.78125	1.11111111111111	4.38626654402312	0.150169396352936	90.25	3.07638888888889	11.2581520178172	0.124145716397952	37.8576388888889	0.979166666666667	3.55256871173899	0.0931206200964708	9.07638888888889	0.493055555555556	2.27119289648041	193	5.43857996044768	0.116757055880579	4.57641179364452	0.0825696434676444	3.58734763296278	0.116538982185123	10.5561379676006	0.112317913211694	2.92006340575161	0.0736888385604158	2.30413666447251	80	4.03458152740353	0.100801537224323	3.20363717347026	0.06511457669655	3.78435737734872
378	378	221873	1454	14	289	0.152249134948097	0.121107266435986	0.726643598615917	67.0850694444444	2.54513888888889	7.28593983380472	0.108565950604257	75.7986111111111	2.75694444444444	7.09864347173407	0.0936376814702244	40.6579861111111	1.36458333333333	4.99910603311577	0.122904435863076	143.510416666667	5.52083333333333	12.6793041583831	0.0883564550003069	49.3715277777778	1.53472222222222	5.02412241452574	0.101757052196926	8.71354166666667	0.947916666666667	4.08622758337437	193	8.28150224059423	0.124103574224294	7.97707274324046	0.104904268155179	5.85450297591447	0.144861419788653	13.2006711211347	0.0936561969775023	5.68644477200629	0.114356969990332	4.32010027749349	96	4.62999374786437	0.0682135358801381	4.8813892004547	0.0647882432246165	2.46499617451039
379	379	221874	1440	0	289	0.121107266435986	0.577854671280277	0.301038062283737	59.7725694444444	2.26041666666667	9.74073633995113	0.16298476159367	69.75	2.41666666666667	9.31770683738334	0.133585538049597	38.640625	1.57986111111111	7.30833200172538	0.189138349467058	117.230902777778	4.06597222222222	12.3176881815396	0.105074290400098	48.6180555555556	1.5625	6.80880764831079	0.140023155935517	9.97743055555556	0.59375	2.69898684481158	193	5.64304101678328	0.103478091804197	6.42783273574822	0.0989291641147852	3.95840718956641	0.113991731958567	9.91665396727826	0.0886892592995693	4.80705552445555	0.106431308502916	2.64532288400145	96	7.47867582565678	0.106410683157411	6.33616049548632	0.0798466011507858	6.04369143325095
380	380	221880	1843	403	288	0.125	0.444444444444444	0.430555555555556	62.6232638888889	3.31597222222222	10.5767473128784	0.169237359081559	69.3524305555556	3.32986111111111	10.4122139147384	0.150402126965827	28.5746527777778	2.04513888888889	7.79797168303002	0.273613041509825	105.585069444444	5.37152777777778	14.6147322507506	0.138710878203802	35.3038194444444	2.00347222222222	7.39606571995901	0.209920856149423	6.72916666666667	0.201388888888889	0.97782592246761	192	8.0423030067702	0.135508747459401	7.93323333196979	0.119690460454047	6.42358212263321	0.246124080531945	10.9503866368105	0.107001589611054	6.22770893979025	0.188539911138399	0.766168790839099	96	12.159394606352	0.176756796215898	12.1778487426967	0.162101147989307	8.11122651724356
381	381	221911	1578	138	200	0	0.385	0.615	59.5763888888889	4.49305555555556	5.53590155531606	0.0921958790126748	67.6527777777778	4.8125	6.77084349309894	0.0989455427896966	42.3836805555556	4.28819444444444	3.2982255012789	0.0779538052772134	115.904513888889	5.85763888888889	12.3692914857439	0.105517521738058	50.4600694444444	4.58680555555556	4.82580740243818	0.0951929658238126	8.07638888888889	1.15277777777778	3.14583157232027	103	5.83250245639592	0.0956757052092339	7.65410868638414	0.109908433667582	3.0732537537707	0.0699701893541958	13.9759658811497	0.118792250021325	5.31247109486991	0.100993821109561	3.21215092627919	97	5.05232500661909	0.0855280149462569	5.4352048618276	0.0809480840775798	2.60072022802672
382	382	221933	1520	80	289	0.934256055363322	0.00346020761245675	0.0622837370242214	82.0173611111111	2.24305555555556	6.60333055608383	0.0805420161521156	90.15625	2.20138888888889	7.189884870041	0.0797833177484967	66.7465277777778	1.90277777777778	5.25280494813437	0.078713088769617	132.954861111111	4.02083333333333	11.9275534835538	0.0897625893637586	74.8854166666667	1.83333333333333	5.70262397699438	0.0761720433236908	8.13888888888889	0.756944444444444	2.72272041514626	193	6.38175883710144	0.0790247308841638	6.85742965965623	0.0771216085492485	5.02090298183728	0.0766398509565481	11.3192910250224	0.0850312613976854	5.26111681800657	0.0714111784144643	1.97117340977372	96	6.37415285048951	0.0754709760294762	7.27063759601808	0.0785749419360279	4.85649321175161
383	383	221982	1450	10	262	0.423664122137405	0	0.576335877862595	72.3472222222222	2.50694444444444	6.56508219092594	0.0908014324036634	82.875	2.59027777777778	7.74457422949757	0.0929788960330093	41.0173611111111	1.50694444444444	3.90544593739737	0.0952991371517286	147.052083333333	4.52083333333333	14.3004283871021	0.0970374307171723	51.5451388888889	1.85416666666667	4.99762893094462	0.0961576543957914	10.5277777777778	1.30555555555556	2.88740476137868	167	5.70337911197003	0.080909302726724	6.27847959034514	0.0773976593775477	3.58949802453	0.0895497714515252	11.3665600321039	0.0796933341181979	4.2470426229378	0.0837473276692187	2.83585268612431	95	6.79465239963038	0.090014220884798	8.58854154747207	0.0985876567194112	3.95645389656069
384	384	222421	1445	5	287	0.289198606271777	0.132404181184669	0.578397212543554	71.2326388888889	4.96527777777778	14.5411055759382	0.204854570012481	80.1614583333333	5.19097222222222	14.7472248680865	0.184509069146032	51.4982638888889	5.12152777777778	17.7114180702784	0.346053304252835	126.142361111111	6.60416666666667	12.1527952142583	0.0963947772846955	60.4270833333333	5.28472222222222	17.8005150707828	0.296056318110493	8.92881944444444	1.73958333333333	2.68322164019488	191	15.8555723115246	0.210642993079307	16.1365658438652	0.191576583551607	20.0525446441862	0.359560272910211	13.7662391892764	0.108988670887121	20.1942986915063	0.31198827550576	2.5789276856313	96	4.81198020660642	0.07705589655283	4.75753096439666	0.0666651543690088	3.69172557475474
385	385	222524	1446	6	289	0.0346020761245675	0.42560553633218	0.539792387543253	60.6545138888889	2.94791666666667	9.58278043638508	0.157792920409965	77.7135416666667	2.80208333333333	9.3118019169443	0.119727310317075	44.2638888888889	2.13194444444444	6.65694937712551	0.150207555433266	104.982638888889	4.11805555555556	14.4849797583752	0.137861325544885	61.3229166666667	2.08333333333333	6.55183689549072	0.106771222668141	17.0590277777778	1.5	4.07158822108287	193	9.13408206088556	0.144037734925314	9.32869537644989	0.118247616422884	6.61842840556468	0.14321747755062	13.6843759003611	0.126289128712748	6.89857592122698	0.111828082714329	3.60710025918226	96	8.10544542971175	0.146483953549008	8.90884022814004	0.11794906383967	4.88605920567931
386	386	223399	1462	22	289	0.865051903114187	0	0.134948096885813	85.5763888888889	1.53472222222222	8.47485368276363	0.0990469392720272	89.1909722222222	1.49305555555556	8.95845906673922	0.100438168533485	66.3125	1.25	5.63766835653445	0.0850224993497082	126.222222222222	2.72222222222222	18.0624836617863	0.143121152037294	69.9270833333333	1.07638888888889	6.08130071428367	0.0869530925404701	3.61458333333333	0.451388888888889	2.24643551222216	193	8.90030054216894	0.106349554521954	9.65667941136528	0.110234762311084	5.43248321861676	0.0828109360392571	20.2663117419892	0.165737210432369	6.14334735734701	0.0883770155014887	2.43188733149616	96	6.01168452908109	0.0672949760718033	6.27019544170618	0.0678623181965945	5.80105102394869
387	387	223427	1904	464	274	0.0802919708029197	0.631386861313869	0.288321167883212	57.5277777777778	4.65277777777778	10.1287373886221	0.176476792857844	66.0833333333333	5.24305555555556	11.7161975164187	0.178138733671757	32.4409722222222	3.17361111111111	7.27032489835888	0.225858165776682	124.444444444444	8.4375	19.5774471384529	0.158535894193643	40.9965277777778	3.69444444444444	8.91171955842914	0.219686114170903	8.55555555555556	1.60416666666667	3.99921284466269	177	6.88579427623179	0.130939577448757	9.44438754426599	0.155734730327472	5.60678655469903	0.194245688037136	16.6561073381196	0.14208544984564	8.02938235460267	0.217475237454426	4.41937561679492	97	9.19202599672121	0.138925914877214	9.48601792547717	0.126271955368641	5.92360804766871
388	388	223813	1441	1	289	0.411764705882353	0.0519031141868512	0.536332179930796	72.5260416666667	2.19097222222222	7.26051386024447	0.100099632936297	85.6631944444444	2.15972222222222	8.80143065989272	0.102714160099701	40.3003472222222	1.55902777777778	5.70818126318124	0.141662892662892	153.552083333333	3.20833333333333	9.78344921325123	0.0637006448571533	53.4375	1.40972222222222	7.10719571087931	0.132969480186711	13.1371527777778	0.864583333333333	6.45550827448092	192	8.21185287892209	0.113258799852959	8.21844008417066	0.0945553988591063	6.5030449976021	0.159217628097374	9.67380139677383	0.0635541443346647	6.54444922534939	0.11844040449308	6.12970400268712	97	4.89632638081771	0.0674540063825192	9.4353925356821	0.113327523026395	3.43674429368933
389	389	223865	1446	6	289	0.117647058823529	0.290657439446367	0.591695501730104	63.6822916666667	1.94791666666667	9.20530548005665	0.144591188854632	72.2118055555556	1.78472222222222	4.95599629433999	0.0686222177589238	42.7760416666667	1.57291666666667	7.44062748239659	0.174003992750657	125.586805555556	4.00694444444444	9.77929996496122	0.0778786908204407	51.3055555555556	1.3125	3.17143982524771	0.061799346604854	8.52951388888889	0.753472222222222	5.79370706219182	193	9.4455077460299	0.156251220963724	5.51543896038511	0.0774843295497399	7.52587290308359	0.187442698450785	9.13990933069921	0.0750320076914057	3.50910947523068	0.0689672228838616	5.5733693604169	96	3.66275708636052	0.0522318301085279	2.52279085225282	0.0339484050765729	3.41666131792478
390	390	223907	1509	69	289	0.0103806228373702	0.826989619377163	0.162629757785467	52.5138888888889	3.78472222222222	8.68157737161639	0.165118516643444	66.6493055555556	3.06944444444444	8.88490500280567	0.133181407977741	34.3020833333333	3.03472222222222	6.31513350516081	0.18384945935242	100.715277777778	5.27777777777778	15.0635643770536	0.149441148775136	48.4375	2.25694444444444	5.97685929079228	0.123273789254851	14.1354166666667	1.38194444444444	3.67316518076895	192	7.71680351576173	0.14705967990335	7.44090850152706	0.113719209766234	5.44538717559611	0.158052054076259	13.6218314518631	0.136182850234716	4.61303343184081	0.0972978599267752	2.72823770542678	97	10.3714620515099	0.196490589647747	10.8118674456927	0.156133860686645	7.78351582234539
391	391	224271	1449	9	286	0.048951048951049	0.636363636363636	0.314685314685315	55.3246527777778	4.10763888888889	10.4629977620689	0.188986823288601	70.6458333333333	3.90972222222222	11.057454708259	0.156540542845366	35.0798611111111	2.93055555555556	6.4326803716326	0.183041148769965	113.324652777778	7.57291666666667	22.6544497881331	0.200048556237065	50.4010416666667	2.75347222222222	6.23726379899043	0.123715753277707	15.3211805555556	1.14236111111111	3.34806950017326	190	11.8217158546339	0.210095034363525	12.2050715089038	0.168150502986855	7.13949015603419	0.205905150219565	24.4936133049379	0.206403802188238	6.88375856612202	0.135003522663417	3.24734538029699	96	6.74614087213324	0.12592446504468	6.91634695942576	0.103567198269361	4.62770783699246
392	392	224300	1445	5	289	0.0173010380622837	0.449826989619377	0.532871972318339	60.2864583333333	1.57986111111111	5.35047167054179	0.0887548107442646	66.9652777777778	1.45138888888889	5.34307204493397	0.0797638215293102	43.8975694444444	1.17708333333333	4.50171909578751	0.102569916326284	96.171875	2.46180555555556	9.06870826673052	0.0942618576134772	50.5763888888889	1	4.17574846468177	0.082538219430479	6.67881944444444	0.510416666666667	3.21044752012985	193	6.00192920193813	0.100492091261739	6.01257138672661	0.0884269052532376	4.56430734661943	0.106095545934909	10.3390206297327	0.106377597906941	4.67024674543138	0.0910554219485056	2.28444654733567	96	3.47495740223796	0.0565896370847913	2.69469914995569	0.041483501987772	3.83644515189632
393	393	224492	1461	21	288	0.0381944444444444	0.260416666666667	0.701388888888889	63.6354166666667	1.97222222222222	5.50569756449622	0.0865382796799056	68.9982638888889	2.29513888888889	6.77306214991166	0.0981405664708472	32.59375	1.45833333333333	4.06722807000563	0.124798815700151	141.927083333333	3.82638888888889	10.940362368114	0.0770843880615737	37.9565972222222	1.71180555555556	5.32396894025594	0.140168484760372	5.36284722222222	0.78125	3.77626144530417	193	5.83299715290841	0.0926558395482571	7.29205834131867	0.104683670029344	4.41309897616204	0.137110125949658	12.2615666551782	0.0861510198569076	5.6498133385034	0.145272312061172	3.64017356150203	95	4.50290437566127	0.0692978965961154	5.37304874866617	0.0793593953860831	3.11651311169453
394	394	224651	1471	31	284	0.0246478873239437	0.690140845070423	0.285211267605634	55.9791666666667	3.52083333333333	7.89148630891787	0.140768928568097	70.8298611111111	3.35416666666667	7.99460451110661	0.112958591102203	34.75	2.45833333333333	6.64900476916996	0.190874088188039	112.973958333333	6.24652777777778	14.3005449729257	0.126715383991479	49.6006944444444	2.20833333333333	5.89133335413923	0.118898427556534	14.8506944444444	1.19444444444444	4.49966543213434	193	8.05028252864575	0.141194522721613	7.97537769610377	0.112972322594351	6.74767678947856	0.1873815281107	14.6865916284714	0.130682903840248	5.8677540477398	0.118323741637633	3.98238646871233	91	7.17317619011667	0.1327555487697	8.06628522090294	0.113364008509987	5.71201420053436
395	395	225276	2044	604	286	0.22027972027972	0.41958041958042	0.36013986013986	63.2673611111111	2.92361111111111	10.9817104059463	0.173369903737063	70.6145833333333	2.82638888888889	10.1292233414594	0.143378266550724	45.7760416666667	2.27430555555556	8.34361505332176	0.181977724796006	101.619791666667	4.19097222222222	15.124053742132	0.148739017580198	53.1232638888889	2.03819444444444	7.04751561780929	0.132587124502924	7.34722222222222	0.722222222222222	4.91347412199262	189	11.0546445973289	0.179126185604866	9.19106850033596	0.132059597579709	9.02953364058855	0.201628291360023	13.8254607058307	0.13967351258296	7.03562363973514	0.133587790627882	4.79773835982718	97	10.1643918924329	0.152812463354927	11.5229488637008	0.158520215540913	6.35617715081232
396	396	225418	1827	387	205	0.702439024390244	0.11219512195122	0.185365853658537	78.9114583333333	7.18402777777778	18.8704435402823	0.231048254539681	88.5659722222222	7.24305555555556	19.3612181201773	0.211344500246877	57.1840277777778	9.06944444444444	20.6092439781412	0.339403519884234	127.434027777778	17.3402777777778	26.2436938748537	0.20421170029778	66.8385416666667	9.07986111111111	20.7444887035909	0.29358786221858	9.65451388888889	1.57291666666667	3.42294421611681	108	21.8009716329305	0.289785222936184	22.7059456717255	0.266171945353995	23.116864149354	0.412392026450319	30.4634489235616	0.245985232429507	23.7373055469213	0.35895113400553	3.21126435548631	97	11.326904003104	0.127490100754361	11.2891167978545	0.114460575874557	15.9743740768697
397	397	225810	1460	20	256	0.21875	0.5625	0.21875	68.0694444444444	9.45833333333333	17.4851127152977	0.271547491817291	75.0572916666667	9.35763888888889	16.3251279909705	0.229124603382042	48.1197916666667	4.31597222222222	19.6047178039259	0.42171311299933	104.199652777778	7.45486111111111	12.5318393521869	0.12136456359839	55.1076388888889	3.90277777777778	18.081954886696	0.338945628688158	6.98784722222222	1.23263888888889	3.30948577250777	160	20.5971686626643	0.300058907951041	18.5488264390001	0.243862960578474	23.0099368403354	0.443725430210157	14.0881867079117	0.136158856736084	20.4742359960669	0.345410982641365	3.7289819795453	96	5.41755390844219	0.0945437511744137	5.95859249835089	0.0942380362177406	4.01291773799686
398	398	226505	1445	5	287	0.111498257839721	0.742160278745645	0.146341463414634	53.6684027777778	3.04513888888889	12.9812932264489	0.241688689976699	68.34375	2.875	14.6197175727465	0.213921634718989	32.7621527777778	2.34375	9.00322519363657	0.274622768686757	99.9166666666667	5.04166666666667	24.9530203547378	0.249747753855614	47.4375	2.20138888888889	9.90155362122202	0.208829062999024	14.6753472222222	0.28125	2.94165298556248	191	14.5031386460634	0.25701424024848	16.1104704524061	0.22378908046615	10.457919983583	0.309876313506727	27.4374671676207	0.258091909825932	11.2312474981071	0.227773229150398	3.19626228390125	96	6.49715693558452	0.13451090485575	6.66122584998898	0.10905144638454	4.43815939009966
399	399	226810	1453	13	288	0.170138888888889	0.201388888888889	0.628472222222222	66.6197916666667	2.70486111111111	7.33030289908504	0.110074937949658	72.5555555555556	2.5625	8.88285703203032	0.122475240579507	44.8350694444444	2.00347222222222	5.14591106577486	0.114832046098184	139.309027777778	6.23611111111111	14.9997806152495	0.107675394247055	50.7708333333333	1.8125	6.69299298886914	0.131890658966426	5.93576388888889	1.32291666666667	3.11215808906796	192	5.7656546704047	0.089469465506967	6.10767039489731	0.0885236442832553	4.24930699616349	0.0983209138664003	11.3644879797501	0.0803232723030378	4.54409268826147	0.0951227427110992	2.67182229582241	96	8.21228754164555	0.115835968850716	9.36463462068582	0.117655401594796	5.31927972963495
400	400	226835	1594	154	288	0.00694444444444444	0.652777777777778	0.340277777777778	56.4392361111111	2.77430555555556	6.82168421523063	0.120812019062011	66.8263888888889	2.6875	6.7730442874575	0.101310727889673	37.6684027777778	2.07986111111111	4.16148196590299	0.110430922895058	116.993055555556	5.14583333333333	15.2033814906262	0.129935719309762	48.0555555555556	1.81944444444444	3.99366604348673	0.0830751766359103	10.3871527777778	1.21180555555556	2.63085712536659	192	7.32067279818939	0.132939485222015	7.40925137176843	0.111969796409251	4.24070884106591	0.115573612134089	16.5421746683263	0.144341825864327	4.34691810246395	0.0909456549714589	2.11441904274133	96	4.58198943614916	0.0773195615873297	5.03922116998252	0.0738685650203576	3.19429315685487
401	401	227090	1481	41	289	0.968858131487889	0	0.0311418685121107	86.1423611111111	2	6.04891433791516	0.070226017099485	98.15625	2.33333333333333	7.0779374250556	0.0721092789452909	52.8888888888889	1.46527777777778	4.97380682428052	0.0940603436864986	174.059027777778	5.07638888888889	14.4344717406946	0.0829501358731504	64.9027777777778	1.59722222222222	4.56667045521358	0.070365097118614	12.0138888888889	1.23611111111111	4.76819447853793	193	6.81331844919606	0.0794832241715933	7.37640680648675	0.0759886049453933	5.48104265480256	0.10433388227408	14.2675935993326	0.0827790640213796	4.87846683778747	0.0763620518810204	4.93396046695397	96	4.006450391162	0.0460677012278778	5.89320155445268	0.0587362281174686	3.68137500532404
402	402	227101	1452	12	258	0.492248062015504	0.0232558139534884	0.484496124031008	73.0607638888889	2.56597222222222	7.09262907139881	0.0964881782452355	82.7534722222222	2.78472222222222	7.78267846922125	0.0938987581864517	55.609375	2.17013888888889	5.93672204650317	0.105888301970122	108.012152777778	3.57291666666667	10.9657244117863	0.101319947650355	65.3020833333333	2.29861111111111	6.50400292994629	0.0993859722770756	9.69270833333333	0.822916666666667	1.63917390192342	162	4.62187249831612	0.0645134710259531	5.64882371971863	0.0696854586197394	4.72720274842392	0.0858913016200847	6.67610328216417	0.0642925176382472	5.53823386588123	0.0859216516254319	1.73645027742927	96	9.16150771894073	0.119514165106442	9.72453940640207	0.113130851068177	7.25421081589193
403	403	227213	1729	289	289	0.84083044982699	0	0.15916955017301	78.6579861111111	2.26736111111111	6.41242988394665	0.0814948213043352	86.8854166666667	2.26388888888889	5.74868973587496	0.0661452933737255	58.1822916666667	1.51041666666667	5.89401621506137	0.101264531606488	117.461805555556	3.40277777777778	7.54850233776559	0.0642491952528202	66.4097222222222	1.45833333333333	4.6617518195323	0.0701763869072213	8.22743055555556	0.572916666666667	2.94060451955164	193	7.41993824720939	0.0941393690317783	6.61392947042253	0.0762128119763298	6.82132643896141	0.116826337982035	8.4478583350486	0.0724252247096828	5.35414629573485	0.0806926624298631	3.4024700846634	96	3.6437882735494	0.0464670130527023	3.41719080275833	0.0392029537601338	3.32665998663324
404	404	227311	1449	9	286	0.00699300699300699	0.304195804195804	0.688811188811189	61.546875	2.19097222222222	4.48897147735972	0.0730412381250999	74.0086805555556	1.92708333333333	5.65478052230943	0.0764665356681086	47.1128472222222	1.85069444444444	3.84261117667848	0.0816665524656345	106.673611111111	3.43055555555556	10.4882551696408	0.0984424855934253	59.5746527777778	1.62152777777778	4.52940067717771	0.0760662709144348	12.4618055555556	0.930555555555556	3.36727596396476	190	5.10221065874762	0.0825811419338996	6.57230842971007	0.0891765051521041	4.24118329668228	0.0890217439648292	12.0371697612801	0.114033818041645	5.20523909757613	0.08739797000172	3.93509015889328	96	2.83330753342227	0.0465908741364401	3.10134025922806	0.0416578515301377	2.53759020235493
405	405	227521	2862	1422	176	0	0.789772727272727	0.210227272727273	53.2604166666667	6.01388888888889	7.04470880007982	0.13398192660623	73.3090277777778	3.25	4.35722642031856	0.0578902279743388	38.4861111111111	5.90277777777778	7.19833133621772	0.192130166086491	101.881944444444	10.0694444444444	7.49853665377799	0.071740729020707	58.5347222222222	2.67361111111111	3.64484603205713	0.0605925098367861	20.0486111111111	6.88888888888889	5.83575799948656	79	6.19209954069244	0.114534269190986	4.65241017972013	0.0622738739745663	6.01275286486618	0.154073135363097	6.0339836037627	0.0590248519932211	4.00551388869093	0.0671267707268951	3.1339250996709	97	7.48515139519133	0.145707342029612	4.06904541436839	0.0537368829399229	7.83905709579939
406	406	227628	1461	21	212	0.632075471698113	0.212264150943396	0.155660377358491	74.8333333333333	2.74305555555556	13.2488174330005	0.184180281691547	82.2326388888889	2.75	10.8846758879339	0.135914200037813	58.6597222222222	2.75694444444444	9.592199094367	0.169321083097902	119.612847222222	5.80902777777778	20.9030771546814	0.183550194954747	66.0590277777778	1.70138888888889	7.31734265510007	0.112918666682284	7.39930555555556	1.72222222222222	5.64728253708391	115	15.330470996062	0.231456500531329	13.6825845422534	0.175691963193294	11.0279791175554	0.209796128787242	25.7564133741645	0.2408119949617	9.18856617126703	0.143104700663016	5.10965941864262	97	4.65555408612093	0.0591626812987986	5.03356431959006	0.0608645897532082	3.75589456538044
407	407	227852	2680	1240	279	0.318996415770609	0.376344086021505	0.304659498207885	69.2065972222222	2.64930555555556	15.9081580578288	0.22946831238415	83.5069444444444	3.04166666666667	15.1036319403697	0.180552436323884	49.9583333333333	2.03472222222222	11.44291734618	0.229203384276273	127.204861111111	4.54861111111111	25.9129630375796	0.20285969548766	64.2586805555556	2.41319444444444	10.5942901134122	0.164889375300792	14.3003472222222	0.871527777777778	4.2296142469207	183	15.5388414493083	0.203930578400991	15.8150129307529	0.17764223952417	10.3253708355667	0.186547819420348	28.1729172234116	0.207320405818092	10.6024694356395	0.155506284100507	3.91653905995212	96	3.70342420972713	0.0658630463382371	5.16175842131342	0.0703176966717877	3.7631640289485
408	408	227940	1575	135	133	0.646616541353383	0.0977443609022556	0.255639097744361	83.5659722222222	2.96527777777778	14.2526594113588	0.179473935022791	93.4774305555556	4.37152777777778	6.85690077039058	0.0768102250873366	50.296875	5.03819444444444	11.9070936426872	0.253139938375542	148.157986111111	13.7743055555556	10.9553610713726	0.0744995921102648	60.2083333333333	2.02083333333333	4.19101339790693	0.0736625851621015	9.91145833333333	5.69097222222222	9.22130508835206	102	15.6333946581716	0.196428462076066	7.35858063681753	0.0821557820660451	13.0899698701605	0.279325716894637	10.3432076868517	0.0695547985270884	4.52440050848426	0.0795944898008613	10.0227270376097	31	8.39879663679485	0.106531381235941	4.82489066119359	0.0546480126039464	6.8199580612339
409	409	228270	1448	8	289	0.0449826989619377	0.577854671280277	0.377162629757785	57.8767361111111	2.82986111111111	8.70266760774908	0.150306038285991	72.1909722222222	2.95138888888889	10.02845336881	0.138876947797503	31.6267361111111	1.80902777777778	5.75086080847439	0.181778275582314	125.791666666667	4.72222222222222	15.4736951389564	0.122975962357233	45.9409722222222	1.875	6.75057133726246	0.146917321821587	14.3142361111111	0.690972222222222	2.99419132002276	193	9.08769760946662	0.154694446871323	10.4741694366953	0.143461408081909	5.54482051488723	0.174689905219268	16.1106269034696	0.124264686770427	6.44406817782708	0.140072661146596	3.40459502307648	96	7.63595344981354	0.135876094751084	8.90237007669621	0.126088451956748	6.16909921201785
410	410	228290	1689	249	289	0.013840830449827	0.391003460207612	0.595155709342561	60.5815972222222	2.37152777777778	7.15622646916446	0.118152962156566	71.1145833333333	1.89583333333333	6.50833649005206	0.0915195234344612	34.8628472222222	1.81597222222222	7.50569276452431	0.215363900808928	105.243055555556	2.80555555555556	9.66002859423142	0.0917764641747882	45.3958333333333	1.34722222222222	6.54663790788544	0.144205667330708	10.5329861111111	1.01736111111111	3.23802246811799	192	7.91611093851804	0.13032870006821	7.05956449904882	0.0994086090075081	7.65918900832657	0.206539928314424	8.1996254117821	0.0754277538837755	6.64752173046979	0.140363375371187	3.53469697129515	97	5.36482594203355	0.0890770483357162	5.27841679377418	0.0740214585797448	4.75418065253898
411	411	228421	1484	44	288	0.635416666666667	0.107638888888889	0.256944444444444	75.0711805555556	2.83680555555556	10.5141069763008	0.140233539071673	86.1388888888889	3.05555555555556	11.4006251908633	0.132458449853503	53.8368055555556	2.15972222222222	8.37875469829685	0.155934174675896	119.414930555556	3.76041666666667	15.539167462132	0.130152107869537	64.9045138888889	2.39236111111111	9.51201687147479	0.146730629833141	11.0677083333333	1.11458333333333	3.19759750296074	192	11.2693502385587	0.155082801448055	12.6635278586666	0.149670504700769	9.21890409032045	0.176034767313926	16.7827775396654	0.143717643620524	10.74386468047	0.167057176761439	3.3303064900436	96	6.80491791976486	0.0854956315007756	7.57071197606681	0.0850741366852878	5.4732202907317
412	412	228454	1446	6	289	0.0069204152249135	0.719723183391003	0.273356401384083	54.90625	4.04166666666667	7.91693680107323	0.14424377351596	69.1475694444444	3.85069444444444	7.83520892169427	0.113326429026057	36.8715277777778	3.36111111111111	7.65077524071445	0.207593094034971	105.487847222222	5.92708333333333	14.3886936849474	0.13642823080544	51.1128472222222	2.96875	5.64753963775513	0.110503653033936	14.2413194444444	1.09375	5.16887068367548	193	6.22577342581371	0.110723762549028	7.36508986985352	0.103756375538812	6.17371842756032	0.165283348109189	14.9208710943484	0.13716910170569	4.84161379018032	0.0929135389783039	5.41484956900211	96	10.0329063848077	0.192247307972364	7.45900344926454	0.114004829028721	9.9450904752749
413	413	228474	1584	144	289	0.145328719723183	0.0726643598615917	0.782006920415225	68.875	2.34722222222222	5.07201123444361	0.073618163163789	74.1232638888889	2.71875	6.67582272057458	0.090041198779393	40.2708333333333	1.25	2.75523339015366	0.0684015505329788	152.388888888889	4.89583333333333	16.0701983045834	0.105458509730571	45.5190972222222	1.57291666666667	4.99793546381132	0.109782119711292	5.24826388888889	0.947916666666667	3.64175109237835	192	3.92192774459919	0.0569987228039546	4.80698288160919	0.0647268892116533	1.97428384081891	0.0495247579614882	12.6133332993194	0.0797182261914261	3.94462930438845	0.087033880308272	3.49095065486389	97	6.82099611292285	0.0987517347691815	9.36136178671235	0.126681374624874	3.74022207474167
414	414	228690	1746	306	268	0.600746268656716	0.0111940298507463	0.388059701492537	76.46875	3.61111111111111	8.10698610883209	0.106196406333007	90.2395833333333	3.39583333333333	9.23632964672376	0.102860434046207	56.6527777777778	3.1875	7.10500371268594	0.125272433881568	137.604166666667	4.93055555555556	16.1419280037428	0.118065465052893	70.4236111111111	2.52083333333333	7.2225470098441	0.102926863694471	13.7708333333333	2.34027777777778	5.64640440645419	172	5.77201849186402	0.0776342806225064	8.75533681548677	0.0979013088196414	4.87505731971728	0.0895748166853298	16.0642780575961	0.117581847138454	6.50190893518523	0.093544821150302	6.11816414821796	96	10.2331536786333	0.128064496564828	10.0554984086128	0.111174461272236	8.51746786151435
415	415	228706	1445	5	288	0.00694444444444444	0.260416666666667	0.732638888888889	62.5659722222222	2.31944444444444	4.84581771053953	0.0774728267256236	71.2604166666667	2.13888888888889	5.43005247666557	0.0762372696962747	46.7864583333333	1.89930555555556	3.24344353399102	0.0693321263110973	107.225694444444	3.44444444444444	9.39541943238787	0.0876597381277604	55.4809027777778	1.54513888888889	3.70210411967195	0.0667546948701177	8.69444444444444	0.986111111111111	2.44590872932641	193	4.82599310119489	0.0774438071448086	5.36894917884069	0.0764841446350939	3.01450150832539	0.0640888732217228	9.12841958070787	0.0869974311923667	3.5901148826279	0.0653733533679766	2.16537509664116	95	4.87716988777526	0.0773895338798479	4.95568265665842	0.0675936615050323	3.62676377139833
416	416	229076	1440	0	289	0.041522491349481	0.595155709342561	0.363321799307958	57.6805555555556	2.40972222222222	9.25320377407646	0.160428093509395	68.6597222222222	2.11111111111111	9.11477131541197	0.132750537224919	38.8645833333333	2.21527777777778	8.74315517413921	0.22490181088796	97.5694444444444	3.07638888888889	11.0393114612918	0.113165472911227	49.84375	1.84722222222222	8.82019136205142	0.176905774421047	10.9791666666667	1.04166666666667	3.47856207062635	193	8.11537725640755	0.135267968778535	8.5407372382835	0.120608932976419	7.86264863282826	0.189710112030986	11.0401533000107	0.111493359159754	8.60823349693907	0.164705964598913	3.61035320419864	96	9.67686243917245	0.182510568597359	8.72343083964303	0.135597370564399	8.14851186499934
417	417	229172	1478	38	289	0.307958477508651	0.00346020761245675	0.688581314878893	71.2361111111111	3.00694444444444	7.78880537919068	0.10956265537046	74.8784722222222	3.25	7.63308174640675	0.102132535057713	44.2083333333333	1.79166666666667	5.15737761166433	0.11661701977709	139.6875	4.70138888888889	10.7448486893209	0.0769314555349753	47.8506944444444	1.93055555555556	5.06905884309766	0.105887821153251	3.64236111111111	0.951388888888889	2.86986255962043	193	7.68414903376145	0.111716818343952	7.76743261954273	0.106192143909595	4.92027325932813	0.115834683953443	8.26466417992337	0.0607094537080464	5.14984866554986	0.10994699031539	2.67571193696234	96	5.65774581607359	0.0747102611200915	6.26067509391591	0.0803294318385361	3.60772502064132
418	418	229302	1461	21	289	0.657439446366782	0.131487889273356	0.211072664359862	76.7100694444444	2.21180555555556	11.786162011265	0.15379964876758	86.34375	2.06944444444444	11.1984518963582	0.12978635699581	58.1822916666667	1.82291666666667	9.0490103137632	0.155692324860247	142.234375	3.67708333333333	18.8608265095773	0.132693384811039	67.8159722222222	1.55555555555556	8.54378578096225	0.126067297595124	9.63368055555556	0.809027777777778	2.39914801294222	193	13.7756375056617	0.180986932511416	13.1509663776723	0.152918213693864	10.6489583077277	0.184294203137684	21.7946482553264	0.154776727132428	10.1012522950108	0.149275780469915	2.58953445379513	96	5.99560328673686	0.0771862566081183	5.49062198886077	0.063216564035816	4.28367719965886
419	419	229657	1774	334	288	0.666666666666667	0.114583333333333	0.21875	76.3958333333333	3.00694444444444	13.4224442188294	0.17602403966226	90.4618055555556	3.375	13.3356396814808	0.147592968575301	50.1631944444444	2.08333333333333	9.02334303952708	0.180229058560497	141.663194444444	5.11805555555556	27.1622091406553	0.192058045039619	64.2291666666667	2.33333333333333	7.87887397108653	0.122787646302647	14.0659722222222	1.22222222222222	5.90637754324205	191	10.5212430598736	0.139108225421283	11.4000430256424	0.129276745110592	7.78771456904225	0.155169359762891	25.7236998736332	0.183630837040811	6.80978823179678	0.108542898462254	6.18286149342681	97	17.8115673928403	0.229903132016701	15.7038474502992	0.165951977631444	11.1036877407147
420	420	229873	1447	7	282	0.379432624113475	0.120567375886525	0.5	69.921875	2.97569444444444	9.4313555858139	0.134277895451079	76.4774305555556	3.26736111111111	9.43810494171583	0.123191186927279	38.3576388888889	1.84722222222222	5.51621461780168	0.143225533764853	139.243055555556	5.29166666666667	14.2640801927777	0.102106120430596	44.9131944444444	2.06944444444444	5.62328414275077	0.125267882791351	6.55555555555556	0.909722222222222	3.91191083286695	186	10.2932715176133	0.149773019031219	10.2671677734869	0.134324625861192	6.26945098817372	0.166113658661013	15.8637837172402	0.114287077674749	6.07345331934963	0.133624593967238	3.67042421927402	96	6.60568601428332	0.0902827245687925	7.61703999238641	0.0989761558296015	3.1672494846863
421	421	229945	1443	3	289	0.352941176470588	0.0899653979238754	0.557093425605536	70.7239583333333	2.67708333333333	9.29451708622913	0.131273357341424	83.6354166666667	2.61805555555556	9.24930507484486	0.110479403456506	52.1701388888889	2.29166666666667	7.61357993225605	0.145784443147287	125.8125	4.91666666666667	15.1414633677894	0.120249599156118	65.0815972222222	2.17708333333333	7.30515024538516	0.112142166201865	12.9114583333333	0.892361111111111	2.61406911969689	193	10.1005523199244	0.143782755402376	10.1090315772606	0.120785185068488	7.83773256838172	0.151601762447151	16.8233802377886	0.13365079385417	7.4972001106504	0.115084675205244	2.67869561353707	96	7.33652243256359	0.102014216907026	7.26705495502121	0.0867492260236304	7.06317823944046
422	422	229993	1445	5	284	0.0528169014084507	0.147887323943662	0.799295774647887	64.8420138888889	2.78125	5.31284154417185	0.0818646301635725	77.6024305555556	2.71875	5.25548323337865	0.0676804624440909	43.9131944444444	2.00694444444444	4.60972229539599	0.10498485420148	136.991319444444	5.34375	13.3918635616968	0.097645423659099	56.6736111111111	1.875	3.52254189449849	0.0621676546133215	12.7604166666667	1.01388888888889	2.85004896050763	191	4.49806914884457	0.0705188547508259	4.83755402099395	0.0627784222047727	4.49084675777505	0.10388176465242	14.4419400880856	0.106096794369951	3.26040737775889	0.0577036517005141	2.96988652267457	93	6.09872801520609	0.0907781218652634	5.8648284871538	0.0743597885896801	4.56066582247297
423	423	230218	1444	4	272	0	0.974264705882353	0.0257352941176471	41.2552083333333	3.14236111111111	8.03586946559967	0.192832509452414	54.1736111111111	3.07638888888889	6.36802283144884	0.116639879471656	23.9184027777778	1.90625	6.31383399167325	0.26364182464463	105.993055555556	7.16666666666667	15.0642386674217	0.138264650499028	36.8368055555556	1.66666666666667	4.69611456086233	0.127364957678189	12.9184027777778	0.940972222222222	3.88837736221185	176	8.40644272095987	0.215644063385649	7.465294159182	0.138173495847727	6.40753412058754	0.295680651605508	17.029203335264	0.160998054738207	5.45097393895044	0.148463542750739	2.77914309880516	96	4.006518810945	0.0859691117234511	3.36583388171464	0.0604980439327103	3.29353433579379
424	424	230224	1870	430	289	0.0103806228373702	0.889273356401384	0.100346020761246	50.2552083333333	2.80902777777778	8.86095006114802	0.176219004106233	67.1319444444444	2.26388888888889	6.66734425622287	0.0992920998685154	30.9600694444444	2.24652777777778	7.11142235778386	0.229580100692531	105.027777777778	4.19444444444444	9.90906850317114	0.0943099225231832	47.8368055555556	1.63194444444444	4.49562989989694	0.0939705656784475	16.8767361111111	1.20486111111111	4.26375919174774	193	10.3701673723175	0.204500082033032	7.61692110019738	0.113976257740587	8.23352361103924	0.2604605895641	11.0528444904413	0.105981666666096	5.06725067082409	0.106163632161208	4.88953978500571	96	4.42420326854491	0.0895096973193492	4.10882661356632	0.0606096120009783	3.7194221160273
425	425	230695	1551	111	106	0.349056603773585	0.0471698113207547	0.60377358490566	75.9340277777778	13.8541666666667	9.03017304137815	0.12497693463717	88.5555555555556	11.7708333333333	7.72064477845913	0.0888876231689658	55.2465277777778	6.61805555555556	7.14176811105076	0.139261850583403	131.315972222222	24.3958333333333	13.1366444943687	0.101051111495144	67.8680555555556	4.51388888888889	5.463856574003	0.0829279491472392	12.6215277777778	2.40277777777778	4.86323279758291	20	10.5884743695059	0.150618412084011	12.785168216171	0.149972647697021	7.18386349653458	0.143247527348646	21.2481578148863	0.168235612152703	9.34654453457758	0.143572112666322	4.60520300712597	86	8.63490356098572	0.118759268550259	6.02870470646527	0.0691107177760615	7.14827330321878
426	426	231267	1540	100	244	0.0122950819672131	0.450819672131148	0.536885245901639	59.484375	5.36458333333333	8.91263808995173	0.150445084327099	75.15625	2.59027777777778	5.2303867244907	0.0697689897646911	38.5972222222222	4.75	8.54493146495677	0.222088120733857	118.515625	4.88541666666667	9.61710806094954	0.0816199779781456	54.2690972222222	1.76736111111111	3.75765875584422	0.0693284488790918	15.671875	4.44097222222222	9.29591318209009	164	6.13954393263321	0.0983478418589418	5.56522410040647	0.0737711568434094	5.6778806428933	0.136916986536465	10.2049695521973	0.0871220721790924	3.5781761145099	0.0656766516821068	6.8426556435475	80	10.1160278265405	0.191909467897377	4.33998191677969	0.0586484042808066	10.0655368284841
427	427	231388	1459	19	289	0.124567474048443	0.207612456747405	0.667820069204152	65.0642361111111	2.34375	6.78774670877937	0.104299170503894	76.7361111111111	2.14583333333333	6.4827407419913	0.08444568982401	46.421875	1.75347222222222	5.15419673127023	0.111004013364416	121.135416666667	3.45138888888889	9.83698346813712	0.0811905818161253	58.09375	1.54166666666667	5.27071351829391	0.0906850155853391	11.671875	1.14930555555556	3.94404100367598	193	7.63456922403713	0.117887179793517	6.98213548203303	0.0902640597516494	5.87835451580385	0.126960879761654	9.91976120422651	0.0818448149972519	5.72854467498197	0.0972733698989547	4.27971426983549	96	4.61052143414786	0.0701553427925495	5.17601375781137	0.0684714511161488	3.25453462326568
428	428	231920	1711	271	105	0.990476190476191	0.00952380952380952	0	60.2517361111111	58.3020833333333	9.5650175347231	0.110159793917509	73.8402777777778	56.9513888888889	9.20950695287312	0.0940202459943294	45.3489583333333	46.8854166666667	9.00361140404329	0.131211547178979	98.5694444444444	77.7916666666667	16.97039007195	0.128767954730073	58.9375	45.5555555555556	9.0755679748396	0.113810418889067	13.5885416666667	1.42013888888889	2.82058108475499	69	4.19525571365844	0.0479021420225769	4.47842226511243	0.0457590902254935	4.16783444845999	0.0617258160428718	9.95625555733342	0.0734268526566915	4.5025331508034	0.0578645534374063	2.92102645775803	36	15.3106457413093	0.179304894823401	14.595063309759	0.148760554686105	14.1494292890685
429	429	232126	1963	523	259	0.0849420849420849	0.293436293436293	0.621621621621622	62.4340277777778	3.08333333333333	8.90741337928441	0.140372379996025	72.3177083333333	4.19791666666667	8.46983354458421	0.115792393140528	44.6371527777778	2.21180555555556	7.63346522793354	0.168289708378855	119.21875	10.4583333333333	27.4164292135825	0.231177730378886	54.5208333333333	3.27777777777778	6.76870004876742	0.12295506470969	9.88368055555556	1.92013888888889	4.54319901265224	192	9.48407173688056	0.147051746223134	8.62632618734079	0.115386277551166	8.43282019077737	0.184786746933264	28.8242662268544	0.234472699044869	7.29810984339184	0.130554093909553	4.96661794868173	67	6.14066971215638	0.101536246474451	5.98320429240919	0.087317509821698	4.59652002951447
430	430	232273	1583	143	278	0.0143884892086331	0.701438848920863	0.284172661870504	58.5104166666667	1.22916666666667	6.5258581353944	0.111143084092363	71.4305555555556	0.916666666666667	6.51835875486123	0.0909781973015073	53.5642361111111	1.66319444444444	6.61157458355309	0.122919663895389	77.0017361111111	1.78819444444444	13.6717281055087	0.17683619845212	66.484375	1.37152777777778	6.56709748234702	0.0984285691229498	12.9201388888889	0.506944444444444	1.57335833742296	182	6.42238823249958	0.104991885234431	6.18866357114316	0.0832596666135463	7.28409926613275	0.131675215180389	15.1273347839263	0.185674057908996	7.11368305967784	0.103882718194766	1.4835732601111	96	3.48776055431139	0.0645134900219449	3.31761645573572	0.0498421251565929	3.65591025936926
431	431	232436	1445	5	289	0.1280276816609	0.43598615916955	0.43598615916955	61.7604166666667	2.32638888888889	8.69376115863724	0.140748247988693	71.625	1.9375	6.34327362947015	0.0885392938380523	40.6736111111111	2.13888888888889	6.00166979840517	0.147565303023575	95.6111111111111	2.90277777777778	10.086677407865	0.105426754823616	50.5381944444444	1.88888888888889	5.77098206100845	0.114171263392076	9.86458333333333	0.645833333333333	3.58212943484266	193	8.13686028210094	0.130119648226488	6.18217079603074	0.0853048519077667	4.86289793626338	0.112940950866286	10.1160259490438	0.102251650160545	4.77569520389268	0.0901162665576152	3.39673087781531	96	9.57791227297327	0.159024486026536	6.36764711840735	0.0909934687953417	5.15700851677649
432	432	232626	3576	2136	289	1	0	0	103.890625	2.68402777777778	9.19780545261615	0.0885848560604548	107.357638888889	2.59722222222222	8.58656896942351	0.0800283292106358	75.421875	2.17013888888889	8.66535235353969	0.114922987938735	160.045138888889	6.70138888888889	24.1783017968131	0.151225581510605	78.8888888888889	2.07638888888889	8.00384825503694	0.101487896880733	3.46701388888889	0.350694444444444	1.60929214955107	193	8.5156249257261	0.0805329091858652	7.68689487136289	0.0707203122401105	7.82860300712572	0.0995205098389714	27.6623573204018	0.176467077505042	7.21313433916343	0.0883782965628836	1.6402812114099	96	9.35891895654021	0.0935989394549287	9.59712584899268	0.0918568376374175	6.22106459834988
433	433	233365	2463	1023	193	0.678756476683938	0.0518134715025907	0.269430051813472	72.9253472222222	0.975694444444444	8.40285015693669	0.110722337699787	95.2013888888889	2.08333333333333	9.19292831013988	0.0990528787325255	51.6684027777778	0.899305555555556	6.35494364427682	0.115522663967734	128.756944444444	2.29166666666667	12.1193065261002	0.0960822444765585	73.9444444444444	2.02777777777778	7.15126170975799	0.099423246649135	22.2760416666667	1.96875	5.00659646903959	121	5.52932328390748	0.0690309654718124	7.09378341122701	0.0730260160590835	4.56424902322447	0.0788737691816853	8.97329984971178	0.0678690637464136	6.01664358259653	0.0803192711268954	5.4488480345465	72	7.6403789982112	0.111020643364522	7.5990589154596	0.0888490162249255	6.05825591971257
434	434	233742	1459	19	288	0.34375	0.03125	0.625	70.4791666666667	2.20138888888889	7.20573179172511	0.102249248916872	82.1805555555556	2.125	7.06482260552532	0.0859779805785461	49.2673611111111	2.27083333333333	12.0832577393606	0.245293453791208	112.21875	3.22916666666667	9.88889106387027	0.0881188312622103	60.96875	2.04166666666667	12.2519286684816	0.200988576926561	11.7013888888889	0.722222222222222	2.93169555891709	192	6.20019202188146	0.0890978869995688	6.45551295169168	0.0792492638570845	9.59432227161762	0.197969895341277	11.0863460194433	0.0993734096980916	10.4427300463166	0.173083923419613	2.9085042229656	96	8.65082264620772	0.119751834756444	7.99549626516802	0.0956470581253745	15.8797979349909
435	435	233763	1445	5	287	0.10801393728223	0.278745644599303	0.613240418118467	64.109375	2.12152777777778	7.09136578022401	0.110712178584795	74.5572916666667	2.02430555555556	7.41893315692429	0.0995527312529115	49.4409722222222	1.65277777777778	5.54758175794005	0.112337258486474	100.194444444444	3.25	10.224819845064	0.102105890589191	59.8888888888889	1.48611111111111	5.82730900799018	0.0973592784546036	10.4479166666667	0.895833333333333	3.45576353369819	191	8.04375606128357	0.123243815795376	8.62110491678544	0.114246238750157	6.42690421766901	0.128122190332406	11.5404305644836	0.113789801136563	6.89614330657522	0.114257752563833	4.12810167965156	96	3.62192095489517	0.0587636321902884	3.42998580632325	0.0472084067967071	2.52843478384165
436	436	233815	1452	12	241	0.029045643153527	0.195020746887967	0.775933609958506	63.9045138888889	2.41319444444444	7.38204149628241	0.115636789119536	73.7013888888889	1.23611111111111	8.06393881840278	0.109586627677629	45.1232638888889	1.88541666666667	4.92749294489517	0.110200983641401	100.166666666667	3.51388888888889	8.6026870259466	0.0872872841551504	54.9201388888889	2.125	5.00744259356019	0.0919461840036576	9.796875	1.52430555555556	2.95067800540197	145	7.9625259763075	0.129580950231716	9.41989823504589	0.132071673185231	4.71259216400216	0.109174926310962	10.2739673997083	0.105819382934913	5.53508489103445	0.104354090391366	3.16640954794028	96	4.43638020217447	0.0657749033835906	3.19209550048405	0.0414557857205721	4.30023204188275
437	437	233892	1447	7	289	0.204152249134948	0.262975778546713	0.532871972318339	66.3003472222222	2.38541666666667	8.9550237308018	0.135016791433729	76.0069444444444	2.46527777777778	9.86708574034425	0.129759181787381	47.9392361111111	1.88541666666667	7.08275830490425	0.147663912142355	116.581597222222	4.56597222222222	20.5123918155119	0.175897016043052	57.6458333333333	1.9375	7.72413083989609	0.133909646834431	9.70659722222222	0.649305555555556	2.45142643000248	193	8.27357024470862	0.119333312699257	9.54533089886945	0.120629181736629	6.78901918688273	0.134858038603167	21.3729211737454	0.176847750762395	7.61960970605049	0.12669808505796	2.8732958454611	96	7.0348053876497	0.116699726492893	7.25863067652885	0.103942205391821	4.93817034090456
438	438	233900	1480	40	288	0.513888888888889	0.0625	0.423611111111111	73.2517361111111	1.99652777777778	9.96594812103793	0.13609260592029	83.8923611111111	1.80555555555556	10.3337993038694	0.123194560787913	49.9392361111111	1.44097222222222	7.17157325352678	0.143680911096745	132.642361111111	3.31944444444444	18.2270477862629	0.137396999488135	60.5798611111111	1.24305555555556	6.28275293301783	0.103734039139433	10.640625	0.739583333333333	5.82296240858287	192	9.62802812681913	0.132050960807863	9.88208043599401	0.118547919007238	7.04696288225462	0.142004289818733	16.920703573554	0.130221864923937	6.154630133224	0.102452660445553	5.35908445659466	96	10.633234683038	0.143955793198652	11.1631393355347	0.131443809175926	7.41831984335035
439	439	234147	2891	1451	284	0.338028169014085	0.147887323943662	0.514084507042254	70.9965277777778	2.69444444444444	10.7085326760884	0.151124193997669	86.2378472222222	2.92708333333333	11.3612510176131	0.131886175720503	49.0086805555556	2.07291666666667	8.36804264804014	0.171145334296659	119.085069444444	4.34375	15.8369528413725	0.133071824815817	64.25	2.38194444444444	9.36459039027995	0.145912309806304	15.2413194444444	1.60069444444444	3.49451760792513	189	8.183788198805	0.121274578138164	8.91943312606411	0.107868752292431	7.48808953330013	0.160695914817046	12.0470203406546	0.106341919778792	8.63126325588105	0.139654888739108	3.58851031511149	95	11.9463151510702	0.153989136954094	12.5570857739962	0.13499186924631	8.18380669671957
440	440	234190	2735	1295	231	0	0.233766233766234	0.766233766233766	61.4375	1.97222222222222	4.30538555934375	0.0693013772007808	71.6944444444444	1.75694444444444	4.25050345220591	0.0588155203941276	40.0729166666667	1.59722222222222	4.09806388572932	0.100750612771762	108.666666666667	3.86805555555556	5.41988864489106	0.0495662645777677	50.3298611111111	1.00694444444444	4.30892079516117	0.0847909279906491	10.2569444444444	0.965277777777778	3.45170765191459	143	3.32282561948534	0.0550276854182285	3.01107643642899	0.0426827845370089	2.82851417979143	0.0732616424035817	5.19237900808643	0.0481867868230489	2.3815378736341	0.0488327955161566	3.1075789898527	88	4.23154299432874	0.0651462182471885	4.48956761235116	0.0598065319235396	3.59261331462518
441	441	234458	1441	1	289	0.602076124567474	0.15916955017301	0.238754325259516	73.7309027777778	2.40625	10.93778937663	0.148349029934582	84.7118055555556	2.58333333333333	8.94915472221899	0.105641112438579	50.6302083333333	1.94791666666667	8.55108245484499	0.168871315392251	130.486111111111	3.47222222222222	14.4738500295868	0.110944557689059	61.6111111111111	2.14583333333333	6.50964335084274	0.105642796967293	10.9809027777778	1.22569444444444	4.12685711344067	193	11.9521457847578	0.168094741416473	9.60581016606405	0.116466978392409	9.41771071137662	0.193528339788723	15.5865684532719	0.122889321928244	7.04181932058016	0.117292752988001	4.48094338582212	96	5.637272187796	0.0713484680327509	5.07193862379157	0.056854986908453	4.31272088170667
442	442	234556	1759	319	285	0.129824561403509	0.529824561403509	0.340350877192982	61.9184027777778	2.55208333333333	12.088542668567	0.195186372474171	80.8854166666667	2.6875	11.3099644243673	0.139835142117248	32.7725694444444	2.19791666666667	10.829889589688	0.330285557309908	137.996527777778	4.46527777777778	14.7340797474579	0.106695447519513	51.7395833333333	2.07638888888889	10.036774487118	0.193996658448873	18.9670138888889	1.21875	3.44382000392323	189	12.8382589879691	0.195522235997274	11.8810902783734	0.140477076172197	12.7602746366735	0.37023210106406	15.7640916520099	0.111676349272082	11.8115908247598	0.221269765673467	3.80554292170847	96	5.3480505548136	0.0979608573291559	4.72948014650028	0.0642556034622173	3.43662867744926
443	443	234627	1788	348	289	0.0207612456747405	0.664359861591695	0.314878892733564	56.2986111111111	3.72916666666667	8.20559098271567	0.145852499785032	69.6111111111111	3.72222222222222	7.41316999593943	0.106566162396861	33.1458333333333	2.59722222222222	6.42450913067803	0.193909466189655	140.725694444444	6.97222222222222	17.6955474908129	0.1258400360453	46.4583333333333	2.41666666666667	5.56060852483561	0.11974782888804	13.3125	1.30555555555556	4.05397787854768	193	7.39416182551476	0.134820333710378	6.83434951793756	0.0976335645419651	5.79003950129855	0.181556072095958	19.4197064859385	0.136758496379848	5.15417524464432	0.109554605970964	3.14355888050998	96	9.02100375634163	0.152628896829185	8.42841372351505	0.12270666021496	6.92554386995973
444	444	234800	1445	5	263	0.254752851711027	0.20532319391635	0.539923954372624	66.8368055555556	3.4375	8.78143023459965	0.130106256081331	79.8315972222222	3.07986111111111	8.30951830767333	0.102813479249063	52.7152777777778	2.54166666666667	7.40197210693846	0.139479735195588	112.378472222222	4.72916666666667	13.9375168350061	0.122026929245534	65.7100694444444	2.17708333333333	6.83750169898658	0.10298149964686	12.9947916666667	0.760416666666667	2.93171544433466	167	9.04294797150214	0.128887284393689	8.80803949650671	0.105709133734576	7.37949629628598	0.132599083438752	15.442465322232	0.130855069454676	6.98847825834506	0.101555505494572	3.06027277559989	96	5.95947572167158	0.0948143303414769	4.97139845833936	0.0650121580166978	4.87689459361108
445	445	234963	1480	40	288	0.118055555555556	0.635416666666667	0.246527777777778	60.4791666666667	2.28472222222222	10.9092971241831	0.180640347942547	72.984375	2.78819444444444	9.9108077149405	0.135906705166311	46.3177083333333	1.76736111111111	7.85450101646034	0.169776065201184	95.5017361111111	4.06597222222222	14.3752173475801	0.150668265379688	58.8229166666667	2.23611111111111	7.41946615528524	0.126191829724334	12.5052083333333	1.26736111111111	4.70662619499072	192	11.6696631186879	0.182472132811147	9.43975888330148	0.122718782963903	8.25372093358891	0.168586640345646	14.0173701376512	0.138764375685952	6.79812846383622	0.109776338524521	5.42044438007502	96	2.97879935780091	0.0559180168848039	4.54508361724174	0.0700028922276925	2.32265728038066
446	446	234966	1486	46	289	0.868512110726644	0.0069204152249135	0.124567474048443	83.625	3.54861111111111	9.92455440231867	0.118603821786796	90.5347222222222	3.6875	10.0150813803857	0.110581436499253	52.7326388888889	2.4375	7.4062349690489	0.140354223347878	145.232638888889	5.38194444444444	14.104469442231	0.0970776076783148	59.6423611111111	2.48611111111111	6.68255567617989	0.112015462584304	6.90972222222222	1.04861111111111	5.39239972715098	193	10.9789133930404	0.132474541097643	10.5198148628941	0.114063161153852	8.27746057839861	0.161124547819559	14.7878564870594	0.100711256642876	7.27597559175018	0.119817686792473	4.84017553636208	96	7.1449896566043	0.0837712514697134	7.97163282048047	0.0913872403589832	3.98878636513247
447	447	235037	1447	7	289	0.0519031141868512	0.346020761245675	0.602076124567474	62.6753472222222	2.24652777777778	6.96246700180687	0.111082751657402	70.9895833333333	1.90277777777778	6.44332118768885	0.0907112150838893	45.5711805555556	1.94791666666667	6.26737876024847	0.137519737431616	111.003472222222	3.75694444444444	8.53462625144337	0.0768741463820206	53.8854166666667	1.56944444444444	5.74198537106617	0.106476340855831	8.31423611111111	1.38541666666667	5.28559362796649	193	7.78277722473662	0.12410774224359	7.16731556085522	0.0992674491026234	6.56716001583448	0.142347471142863	8.69807874384895	0.0788950652111499	5.72873781563412	0.102984947691634	5.32595763199021	96	4.9531909792772	0.0791060279505258	3.69493192492427	0.0538015265877036	5.4769753305935
448	448	235122	1911	471	252	0.103174603174603	0.321428571428571	0.575396825396825	64.7048611111111	2.96527777777778	7.52621002557174	0.117262577373815	74.0347222222222	3.81944444444444	9.28319459511915	0.125989069257326	45.9548611111111	2.11805555555556	5.35842814320948	0.117716318724504	113.986111111111	7.35416666666667	16.0353328923212	0.141206411883319	55.2847222222222	2.59722222222222	6.32294903006941	0.114921251754597	9.32986111111111	1.38888888888889	4.94551992521285	167	7.76121245224014	0.120918227402193	8.18916389565273	0.112373900622351	5.03000161429492	0.109719209716203	14.3999950901402	0.127989737615275	5.19590249954634	0.0952800831694563	3.01183247189418	85	7.08650036301121	0.110422095482301	11.0058298785928	0.146216870847201	5.93097551741999
449	449	235203	1446	6	288	0.5	0.246527777777778	0.253472222222222	72.1354166666667	1.92361111111111	13.9666063596557	0.193504720814973	83	1.84722222222222	13.3129812551262	0.160323587768194	54.7881944444444	1.5	8.97135327246093	0.163663124245819	122.40625	2.99305555555556	26.4840984730812	0.216221237108725	65.6527777777778	1.40277777777778	8.55133478791775	0.130202718420318	10.8645833333333	0.611111111111111	2.64801841923105	192	8.48824866514855	0.105642298807838	9.35127305824042	0.103764920949093	5.29452932696253	0.0883418467695147	19.0106913694322	0.13857977686818	6.29055559228959	0.0902478273720094	1.7182675231108	96	6.28894881462574	0.112637889217177	7.45406988796972	0.108226060079415	5.29879165305224
450	450	235737	1481	41	288	0.0208333333333333	0.576388888888889	0.402777777777778	58.3263888888889	2.90972222222222	6.62330464651695	0.113495075753964	68.8680555555556	3.0625	7.6195053760572	0.110550002433475	42.6423611111111	2.24305555555556	5.38654853770496	0.12628834083841	101.5	4.34722222222222	11.7244003509284	0.115404740458231	53.1840277777778	2.39583333333333	6.10398246363604	0.114696088570965	10.5416666666667	0.965277777777778	3.10374985509283	192	5.36730089040735	0.0900648287850211	6.78888836523345	0.0961258529590577	4.79043538319415	0.111149678981665	9.99142302334425	0.0948740465124677	5.89069049529372	0.108824456374136	3.51646277830495	96	8.08360236484839	0.144646006901295	8.07332080199529	0.12321761478403	6.34904848514064
451	451	235854	1443	3	287	0.0487804878048781	0.449477351916376	0.501742160278746	59.9461805555556	4.27430555555556	9.03279897502234	0.150747997082713	70.5798611111111	4.0625	7.51900040377392	0.106507729918717	40.6579861111111	2.89236111111111	6.58002119531733	0.161850024259177	122.762152777778	9.19791666666667	16.0776461093511	0.130998308919594	51.2916666666667	2.68055555555556	5.33347851138062	0.103903633774521	10.6336805555556	0.829861111111111	4.65857511135924	192	10.0774041276948	0.172033572732053	8.46796138291549	0.120148432273114	7.47368127948769	0.185154426536985	15.885796475733	0.133716480637472	5.76024156207039	0.110210899842303	5.10780113327672	95	5.548725426923	0.0885930950517118	5.12119631880309	0.0723010328854649	4.20919911893514
452	452	236016	1471	31	289	0.0242214532871972	0.823529411764706	0.152249134948097	53.0850694444444	2.94791666666667	8.79979378319072	0.165698488620154	61.5208333333333	3.0625	8.28811114961043	0.1346561795726	27.9774305555556	1.94097222222222	7.84860409964451	0.280411247966036	117.649305555556	4.53472222222222	10.9080710941134	0.0926858916323292	36.4131944444444	1.95138888888889	6.67627803413557	0.183250484553631	8.43576388888889	0.892361111111111	3.51944398548063	193	9.14625514408065	0.174412335026931	8.47683970077339	0.136210978457186	8.55966499655186	0.321091417752091	10.503448524907	0.0884066971350656	7.41612207156212	0.203455800968229	2.95426055729932	96	7.9350916708354	0.145737287239372	7.75682353824739	0.128899958399126	5.27489918420331
453	453	236212	1480	40	289	0.0449826989619377	0.491349480968858	0.463667820069204	60.296875	2.64236111111111	7.78142696016175	0.1289172432634	73.0434027777778	2.56597222222222	7.18884039204082	0.0983327751467151	45.3940972222222	2.12847222222222	5.60232786171996	0.12329216814172	96.3732638888889	4.18402777777778	14.3001370835198	0.148190605892758	58.140625	2.03125	4.9060301736323	0.0843150999155408	12.7465277777778	0.840277777777778	3.13612494969753	193	8.28025083994236	0.13613496993857	7.92441217316183	0.107493080504655	5.9170877881707	0.130873016630409	15.789330159674	0.159965392168876	5.43460891815264	0.0935247009543879	2.56978381583036	96	6.60899672562321	0.111211864269908	5.240028123669	0.0729047391119166	4.90644938973542
454	454	236691	1474	34	272	0.588235294117647	0.0441176470588235	0.367647058823529	76.5711805555556	4.15625	11.0635141694745	0.144094802437132	90.0954861111111	4.21180555555556	10.5627106771072	0.116596619624738	57.2170138888889	3.73263888888889	8.38818033610315	0.14649961804418	125.647569444444	6.50347222222222	16.2131434059336	0.12881857236706	70.7413194444444	3.53819444444444	7.72489931008733	0.108694460314715	13.5243055555556	2.05555555555556	5.54466516645668	187	9.99272635246003	0.129802711024592	8.5933301049791	0.092337684860719	7.29223563746128	0.128403772524036	13.3222382104338	0.103307424646532	6.26001124483525	0.0859046087021495	3.7400741694128	85	13.171386949508	0.172559785867475	12.3649907884672	0.1452092037883	10.3781039702253
455	455	236963	1451	11	288	0.496527777777778	0.128472222222222	0.375	72.3697916666667	2.85069444444444	10.0967421714996	0.139492552307008	87.9756944444444	2.89583333333333	12.5625785486476	0.142790378956923	49.8177083333333	2.03819444444444	5.97361196229827	0.11988851882522	129.645833333333	5.13194444444444	23.6078918804682	0.182105015576785	65.4236111111111	1.96527777777778	8.31779911012473	0.127137572641754	15.6059027777778	0.989583333333333	3.54526615611474	192	11.1859530383074	0.150294120598672	13.9339228088479	0.154365771121043	6.64057735969976	0.130327185225632	25.9891106668697	0.19367006590487	9.32195142443423	0.139567582149982	3.69660576707981	96	5.5723313965505	0.0815960668195314	7.39783485394989	0.0886964088896203	3.38337978535219
456	456	237079	1455	15	209	0.688995215311005	0	0.311004784688995	82.6232638888889	4.14930555555556	13.0292238271122	0.156016258729601	87.4618055555556	3.32638888888889	9.42554067826664	0.108464816746929	65.5815972222222	5.20486111111111	13.3995053166508	0.199437160744909	108.131944444444	4.36111111111111	9.95427529325528	0.0934778727664608	70.4201388888889	4.42361111111111	9.64043479670715	0.136600059153342	4.83854166666667	1.43402777777778	5.33025095721003	113	10.2194628521314	0.124641047198149	6.73209570013698	0.0782640755262838	10.8733805484404	0.165168974589832	7.35809709913874	0.0694391992820008	7.04433315387671	0.100837300023824	5.37264928163131	96	15.5746891777158	0.182582752602358	11.7927832525704	0.134104145018569	15.7788686973566
457	457	237199	1685	245	277	0.0938628158844765	0.137184115523466	0.768953068592058	65.078125	3.82291666666667	6.32026039133046	0.0959925500821657	71.1354166666667	2.83333333333333	5.63059310517614	0.0793646595834415	50.6302083333333	3.73263888888889	6.9328762189886	0.1348032228457	98.4895833333333	5.05555555555556	10.9605665332914	0.111309463620828	56.6875	2.63194444444444	5.35037726819795	0.0946394957401554	6.05729166666667	1.71180555555556	4.4534483866222	181	7.27826300286395	0.109908693769262	5.51246703551863	0.0757482943690307	8.15668386740023	0.160421577746326	10.4536628466876	0.102292965088958	6.0145005870175	0.104786274545208	4.78931181626539	96	3.85868807811807	0.059250488723502	4.02099751960028	0.0595703336237078	3.42115131436618
458	458	237247	1445	5	269	0.00743494423791822	0.866171003717472	0.12639405204461	55.1423611111111	3.45833333333333	6.06720623605686	0.112658140229122	65.1267361111111	2.28819444444444	5.95372769275636	0.0929837871198015	34.2291666666667	3.04861111111111	4.50716260929884	0.136166525370776	104.102430555556	4.33680555555556	9.00165514011785	0.0874010190468039	44.2135416666667	1.87847222222222	4.52259795347687	0.104508104929583	9.984375	1.75347222222222	3.59767135719242	184	5.64801691166466	0.10720395210917	5.91744253527082	0.0917201100572682	4.16652292458165	0.129085741391315	8.71083025846989	0.0854686059594976	4.39934550954238	0.099738735061089	2.86086957424422	85	6.20117906923671	0.109972923197396	5.93010172278495	0.0941637673149114	4.72181302121155
459	459	237428	1445	5	287	0.00348432055749129	0.515679442508711	0.480836236933798	59.0815972222222	2.32291666666667	7.62056109737368	0.128933622292416	75.7777777777778	2.25	7.75314953400833	0.10226831125381	41.5572916666667	1.85069444444444	5.19220964128385	0.124898513707859	117.069444444444	4.22916666666667	16.2371911983641	0.138655534943928	58.2534722222222	1.86805555555556	5.61457280580816	0.0963399734106744	16.6961805555556	0.927083333333333	2.65460059428853	192	7.39380902291672	0.124702330674632	7.82893950980384	0.102443698349508	5.03092259484509	0.12012649399456	16.9452644841574	0.146165181767295	5.71577186327614	0.0968603881508402	2.58848112053069	95	8.0865558316483	0.137699014878399	7.48698011354409	0.100389994465305	5.47794110463052
460	460	237592	1453	13	288	0.583333333333333	0	0.416666666666667	76.4739583333333	2.44097222222222	10.0127477545287	0.130974762833458	83.3784722222222	2.53472222222222	10.0832553437631	0.120968821919677	48.7204861111111	1.90625	6.39106485104897	0.131238978759508	149.538194444444	4.32638888888889	17.4854787382382	0.116948859187474	55.625	1.94444444444444	6.51743173161842	0.117211211359192	6.90451388888889	0.420138888888889	1.68872954948067	192	9.65100971080463	0.121245427237747	9.44525883632449	0.109141170954159	6.36349610504187	0.127976458800465	12.9911871054333	0.0824510089991801	6.2322697900905	0.109981231589832	1.90668401562177	96	7.44379524968938	0.106118851198423	8.13566439129093	0.105686573959936	5.96653680148784
461	461	237769	3917	2477	287	0	0.979094076655052	0.0209059233449477	53.9461805555556	0.739583333333333	2.89048248799843	0.0535689315546655	65.1927083333333	0.628472222222222	3.57919381928309	0.0549055869439439	37.1163194444444	0.607638888888889	2.00827337780274	0.0540942711806088	104.680555555556	1.34027777777778	8.0358759787614	0.0767818492494098	48.3628472222222	0.552083333333333	2.81215464323746	0.0581559578187889	11.2465277777778	0.388888888888889	2.52042169552185	192	2.8258807643354	0.0521500487074584	3.29325408516546	0.0508569761402532	2.03406177050082	0.0547972302421996	6.90478238988442	0.0653868418672162	2.72591787701892	0.0571621048916155	2.36811254471421	95	2.97819624194631	0.0556726963764068	3.97280790972456	0.0601365123364934	1.96571965229017
462	462	237899	1649	209	286	0	0.954545454545455	0.0454545454545455	48.6579861111111	1.67013888888889	6.27147763498911	0.128992636001933	67.3767361111111	2.41319444444444	8.2551634875161	0.122590828050761	32.3958333333333	1.09027777777778	4.56587573197659	0.141004260808261	121.411458333333	4.00347222222222	14.8422635120526	0.122327522677935	51.1145833333333	1.84722222222222	6.64647629649408	0.130064469435327	18.71875	1.09722222222222	4.17831594449347	193	5.37159740877277	0.114314510959659	7.27403184567421	0.108769516248169	3.53130277789284	0.114352589955255	13.1104831718085	0.110595884966958	5.82760482353382	0.114791562659933	3.58344880723288	93	6.67083203206317	0.12828523138583	9.96492211431043	0.145897001988487	4.90258063347205
463	463	237902	1445	5	289	0.269896193771626	0.0311418685121107	0.698961937716263	69.1319444444444	3.64583333333333	7.5653058341666	0.109367884851891	72.8298611111111	4.25	8.75203606782813	0.120101539582257	53.5798611111111	2.54861111111111	5.21590741090991	0.0973079363341917	108.65625	6.65972222222222	12.3326523784083	0.113442502303138	57.2777777777778	3.09027777777778	6.33793957728786	0.11060776194663	3.69791666666667	0.9375	2.3898001489703	193	7.85581215039631	0.110242982987456	9.03074471861051	0.119888136655099	5.48138236916833	0.0997272621841522	12.7516529288544	0.114335378177417	6.57402300706419	0.111365438459	2.7463274267757	96	4.70828869719565	0.0724584345833252	5.52661026784335	0.081348449204686	3.2269255097715
464	464	238485	1694	254	289	0.259515570934256	0.442906574394464	0.29757785467128	63.2916666666667	2.07638888888889	13.8009593593617	0.217973398997461	71.875	2.11111111111111	14.0809265089156	0.195822518698648	39.6215277777778	1.43055555555556	8.15524087146816	0.205713940111224	123.84375	3.95833333333333	17.5745617330177	0.141892676095603	48.2048611111111	1.47916666666667	8.92561855933059	0.185043311595878	8.58333333333333	0.645833333333333	4.3675810386507	192	12.3074336122694	0.20921002687523	13.4998535558601	0.198512053513452	6.59088693393509	0.179955957240548	18.6102023744263	0.153413715851181	8.25397862707829	0.180209676643056	4.16541429695421	97	12.2505435043186	0.169684809355834	11.8965327473569	0.149399750970173	7.66817462384991
465	465	238559	1478	38	289	0.0934256055363322	0.107266435986159	0.799307958477509	65.9895833333333	2.25	6.38786244533573	0.0968264054705772	80.21875	2.34722222222222	6.40988684499411	0.0799196383883385	51.6840277777778	1.64583333333333	5.18034753435532	0.100275983752759	118.795138888889	4.56944444444444	14.0187799700719	0.118010760285188	65.9131944444444	1.6875	5.04275977835923	0.0765298312212265	14.2291666666667	0.333333333333333	1.68888022570068	192	6.95939787657938	0.105387206585948	6.95718762448116	0.0862182936745875	5.69277570648345	0.11048346665772	13.7710928172821	0.116181115252578	5.58073527763972	0.0843236935001831	1.52691815680855	97	5.1017566545455	0.0774808823377037	5.05340890694153	0.0637757824581484	3.99021569665625
466	466	238678	1788	348	286	0.0454545454545455	0.622377622377622	0.332167832167832	56.2152777777778	3.93055555555556	10.4451955544418	0.185398493674074	69.5208333333333	3.74305555555556	10.2147070668372	0.146708493000323	34.2881944444444	2.75694444444444	8.56620424881912	0.251223791546582	103.295138888889	4.60416666666667	16.3499606152802	0.158457768077605	47.59375	2.52777777777778	8.4121241466451	0.177528594003874	13.3055555555556	0.881944444444444	3.40509912290454	192	9.66642030437703	0.171879301578106	9.65061554791984	0.138194972046585	5.6762187226871	0.158130295234464	14.6874951264334	0.138398069507029	5.87655701398097	0.118743311585387	3.41256724230396	94	11.9323044792409	0.211032289943301	11.3228095863953	0.163619385260746	11.7642518113889
467	467	238705	1448	8	289	0.0311418685121107	0.245674740484429	0.72318339100346	62.0659722222222	4.42361111111111	7.97796037767636	0.128597833072032	76.7708333333333	3.88194444444444	8.46696205062843	0.110322454131272	46.1145833333333	3.25	5.68565750540276	0.123332208891496	118.131944444444	7.375	15.649216336094	0.132542744303709	60.8194444444444	2.71527777777778	6.40001434242434	0.105246622565189	14.7048611111111	0.868055555555556	2.80845992239822	193	9.35811807579669	0.152414918871625	10.0645691749339	0.13064715165202	6.65688914909589	0.145008984850509	18.0870657466315	0.156006600335175	7.48535919856931	0.121626058707179	2.9515280284856	96	3.66920267164598	0.0579443093400254	3.47825324179179	0.0456663445311832	2.86538246429105
468	468	238739	1637	197	252	0.166666666666667	0.277777777777778	0.555555555555556	64.9895833333333	3.90972222222222	9.75999861081296	0.150779772555472	73.3993055555556	2.8125	10.140469028745	0.139023893979857	47.5434027777778	3.79513888888889	7.98720360881382	0.168715449238984	108.177083333333	5.20833333333333	12.0059719746347	0.11161753625057	55.953125	2.65625	7.48074004186894	0.134662939535036	8.40972222222222	1.56944444444444	3.70412345584057	193	10.6369852649503	0.166472442112829	10.6306712995837	0.148729217891965	8.82173591825322	0.187057243707193	11.53358278904	0.110050006342252	8.09740397960859	0.147922287559343	3.73678587195597	59	5.27296956803837	0.0781671368126292	6.3594364000837	0.0818156885313865	4.2420896232532
469	469	238795	1445	5	289	0.519031141868512	0	0.480968858131488	74.3385416666667	1.96875	8.62667387320115	0.115963940153269	76.7152777777778	1.82638888888889	7.88469992373527	0.102717196085444	58.046875	1.69097222222222	6.85970696056144	0.118101710449318	108.097222222222	2.55555555555556	10.0586825851074	0.0930226965470733	60.4236111111111	1.49305555555556	6.0974776710113	0.100862632186038	2.37673611111111	0.427083333333333	2.79345967485076	192	6.97231615939259	0.0956408303638906	6.56950355531914	0.0878129130201388	5.2616943634319	0.0922767005643885	10.0680061057738	0.0935833255377891	5.01208998619023	0.0850482790409655	2.40363467320511	97	10.6447234561094	0.137635054017943	8.83228370214573	0.109556460244007	8.90848132505762
470	470	238991	1560	120	278	0.0215827338129496	0.449640287769784	0.528776978417266	58.6006944444444	3.34722222222222	7.9916651384304	0.135584212650046	67.6909722222222	3.11805555555556	6.84045571599686	0.100403732262256	35.4409722222222	2.21527777777778	4.15948328489361	0.116967059801783	127.40625	6.47222222222222	15.2901433614676	0.119006099291338	44.53125	1.95138888888889	3.16591395870654	0.07074952415759	9.09027777777778	2.03472222222222	3.52723973512991	193	5.72910052560345	0.0936968393730588	5.36126845829094	0.0767713913377468	3.31614469382704	0.0905512062689048	11.8666353141384	0.0899163996556362	3.0391089276737	0.0670723868543195	3.40446027160439	85	9.95627696382499	0.184576563124346	8.17101867691461	0.127157925217456	4.84400926612534
471	471	239049	2540	1100	279	0.236559139784946	0.340501792114695	0.422939068100358	64.125	2.70833333333333	10.3073797497665	0.160370229209506	74.2604166666667	1.78472222222222	8.7162641138045	0.117850142367408	43.0138888888889	2.38194444444444	7.15248497439095	0.16538565455454	138.746527777778	2.33333333333333	16.3465955443327	0.118140611254503	53.1493055555556	1.375	4.97650548772361	0.0940107678972773	10.1354166666667	1.75	6.3068624745156	186	8.05510121745005	0.11731648472678	8.26012891725848	0.106582308609787	5.24625494356387	0.113849424746573	16.2369836989399	0.112496422856396	4.70755018780535	0.0857175070907289	5.92345830795389	93	8.58667275733786	0.15472981329828	4.04821340723983	0.0605279496580875	7.10988684042091
472	472	239066	1445	5	289	0	0.726643598615917	0.273356401384083	55.4826388888889	3.1875	6.00059469371167	0.108169402849468	62.5243055555556	2.73611111111111	5.01942593114	0.0802774816878506	36.8368055555556	2.31944444444444	4.50437919687611	0.122277436398384	109.890625	4.98958333333333	9.70158228175713	0.0882934114132518	43.8784722222222	1.86111111111111	3.60288115196098	0.0820902438439549	7.04166666666667	0.868055555555556	2.77902701628595	193	5.91916711133269	0.109867210279593	5.18614010828843	0.0841254867120245	4.43899957026371	0.12479634625796	9.77773004073891	0.0907260527818563	3.80065102140785	0.0876898562022372	2.98953810527673	96	4.76679855050039	0.0812234044813698	4.15974864287854	0.0647012102586422	3.44389556558654
473	473	239205	1727	287	277	0.140794223826715	0.259927797833935	0.59927797833935	64.1545138888889	3.27430555555556	8.24528168832416	0.12889069004886	71.6579861111111	3.09375	6.87574617935701	0.0960793871604647	47.03125	3.08333333333333	6.53670478081377	0.139432251985632	105.725694444444	4.26388888888889	11.3604513356319	0.107580767152235	54.5347222222222	2.89583333333333	6.6743742396279	0.122526453998073	7.50347222222222	1.53472222222222	7.95068644540666	180	7.35821705052467	0.120286901198296	6.35770084423837	0.0918153202794373	6.89366562130221	0.147879848865975	9.15685779581279	0.0910828030087479	6.0383216515414	0.110412220365446	7.08924006104172	97	7.24954080783043	0.104815241967439	5.63587627388771	0.0742872670970387	5.81900547707837
474	474	239313	1460	20	286	0.465034965034965	0.0034965034965035	0.531468531468531	73.4635416666667	2.60763888888889	6.8178430374264	0.0928613729261811	83.6649305555556	2.87152777777778	7.18879514316235	0.0859565789098387	44.7569444444444	1.92361111111111	4.62341100637009	0.103433631713223	139.914930555556	4.30902777777778	12.0083585374452	0.0858447407131083	54.9583333333333	2.14583333333333	5.93142528515574	0.108015767688923	10.2013888888889	0.902777777777778	4.71875299855446	190	6.56769474881116	0.0891584740121549	5.8816793559989	0.0689486104170651	4.39565112542905	0.0976126360251892	10.7889360802281	0.075936205046984	5.07810343562673	0.0896024937564151	4.56213026791801	96	7.29933306254035	0.100076545844598	8.33949991138137	0.103824664958191	5.00298156716607
475	475	239375	4154	2714	278	0.0143884892086331	0.776978417266187	0.20863309352518	55	3.61805555555556	7.0767770154771	0.129260447457466	66.4253472222222	3.84375	6.31909229717354	0.0953747575120388	36.3888888888889	2.13194444444444	5.10228342086138	0.14066191898051	109.541666666667	8.25694444444444	12.8730069516023	0.11775124810955	47.8142361111111	2.44791666666667	4.64463321674596	0.0972075611123523	11.4253472222222	1.23263888888889	4.17724868062103	182	7.52677208225843	0.133541871609576	6.79354826127443	0.101188786607083	5.53470788010299	0.14787387465924	13.2813824089762	0.119227167723866	5.11172307823965	0.106045092925979	4.35177219013441	96	4.86082622389933	0.0940425871612929	4.9175660789003	0.0761429586410369	3.18439175937776
476	476	239750	1444	4	289	0.00346020761245675	0.934256055363322	0.0622837370242214	51.1875	3	6.70971181220513	0.130994171027986	63.9930555555556	2.92361111111111	6.73132749880689	0.105108798744067	33.15625	2	4.41141338470447	0.132954267199874	123.5625	6.57638888888889	14.427843838087	0.116695498844341	45.9618055555556	2.02083333333333	4.28741698980219	0.0932047171696128	12.8055555555556	1.04861111111111	3.0994195237307	193	6.79640464867506	0.135478836727359	7.25838134441369	0.113965798850622	4.47646648137732	0.137463489404268	14.4367347870842	0.116206773737634	4.66341176891178	0.101184763507585	3.20980356820467	96	6.02595810246234	0.112964651012768	5.4887444638527	0.0847682542679954	4.02274236564447
477	477	239910	2101	661	282	0.0106382978723404	0.585106382978723	0.404255319148936	58.7847222222222	1.97916666666667	5.53607291123992	0.0942224974934912	64.6961805555556	2.39236111111111	5.97090972582814	0.0925213771461913	35.7986111111111	1.05555555555556	2.46042090566595	0.0687990773820324	130.539930555556	5.21180555555556	15.0118938568449	0.115224661612147	41.7100694444444	1.42013888888889	4.3796640057441	0.105425970944928	5.91145833333333	0.802083333333333	4.49609114309278	186	3.92317979792204	0.0690883774297954	5.11352094779911	0.0814450159522722	2.01073116403152	0.0570899094046501	11.3108633259166	0.0911652545227059	4.68924149089738	0.113760130077855	4.99080235113635	96	6.19294129875494	0.0989715939205052	6.07539436305716	0.0894399415509104	2.88849806173236
478	478	240099	1440	0	288	0.0243055555555556	0.75	0.225694444444444	56.2326388888889	2.34027777777778	6.9394120364435	0.123519818695657	71.65625	2.94444444444444	8.37339889410961	0.116934436381883	37.0989583333333	1.91319444444444	4.99965034588492	0.134910456255491	114.760416666667	4.04861111111111	11.6241213414562	0.101351668019115	52.5225694444444	2.37152777777778	6.7219398551447	0.128070830793971	15.4236111111111	1.33333333333333	3.94141273156688	193	7.38074810391212	0.131361525641372	8.27337127655908	0.114152177321697	5.40052730426169	0.145837661917239	11.3602399540446	0.098187474748348	6.81148039065389	0.127744214886425	3.88355996432986	95	5.97984670617394	0.106462788059693	8.34025841412205	0.119415907964069	4.09167072439967
479	479	240433	1476	36	252	0	0.996031746031746	0.00396825396825397	44.2517361111111	1.98958333333333	3.98095923437124	0.089078469815446	57.8541666666667	1.84027777777778	4.26196464432567	0.0733767227143588	30.3177083333333	1.81597222222222	3.54908841592829	0.115164857174083	96.9444444444444	3.22916666666667	6.79848804525767	0.0703869756534483	43.9201388888889	1.42361111111111	3.51765788988803	0.0795664471996934	13.6024305555556	1.36458333333333	3.55049356473374	157	4.3142899942516	0.0984654061778602	4.70161431858448	0.0804702330772663	3.95720616682298	0.131044372113733	7.41995226766438	0.0764592088489963	3.85828073502684	0.086105199061722	3.72216107879835	95	2.83447817373096	0.0614363282008765	3.36079764435037	0.0584326091166334	2.43780416312262
480	480	240516	1443	3	289	0	0.692041522491349	0.307958477508651	55.1927083333333	2.02430555555556	6.7123506815745	0.121675302450921	64.8888888888889	1.82638888888889	5.81954830250711	0.089717777628537	35.7065972222222	1.58680555555556	4.40769692643556	0.123480458679709	114.651041666667	2.94097222222222	14.7820738668392	0.129021151506041	45.4027777777778	1.27777777777778	4.12017021200973	0.0907637160813182	9.69618055555556	1.17013888888889	4.14863167225273	193	6.18518638816196	0.110327261822113	5.548780771337	0.0867699472425896	4.10312736154725	0.114851860881598	12.3564774325984	0.102748821391275	3.09220704139841	0.0709036425080068	3.01341810696625	96	7.37295169295627	0.138161890010502	5.94167558622396	0.0890694653774984	4.98654989191539
481	481	240566	1468	28	254	0.37007874015748	0.133858267716535	0.496062992125984	71.0486111111111	6.96527777777778	10.7197378203121	0.151951191827629	76.6440972222222	6.95486111111111	10.0272581408397	0.132040207775068	53.6197916666667	8.99652777777778	13.8939017577261	0.26448707535505	105.310763888889	7.93402777777778	11.9839202435014	0.113795496723218	59.2152777777778	8.9375	13.9595093093821	0.240992004661391	5.59548611111111	0.725694444444444	3.23067677368795	159	11.6883985615926	0.168186006451875	11.826640991707	0.155061921141371	16.6393223660655	0.30817149169533	12.5079705501276	0.122235237705611	16.7143518140539	0.275055054692049	1.96141426727553	95	8.64066792656941	0.119502613629945	5.91840752165523	0.0785044281705176	6.67268671828024
482	482	240649	3445	2005	170	0	0.888235294117647	0.111764705882353	48.9270833333333	7.43055555555556	7.12115089819493	0.149143236749186	68.7378472222222	4.71180555555556	6.88177726581106	0.104083819856573	27.1979166666667	7.21527777777778	5.17263745210597	0.193051233119213	110.654513888889	3.94791666666667	10.8670428799056	0.102162101951222	47.0086805555556	4.35069444444444	4.64948189217311	0.102945027568303	19.8107638888889	10.8715277777778	5.65353371254776	117	6.60529889367628	0.132445581929756	5.64125471763792	0.082824294386201	4.88896759307546	0.172447756523916	9.85436241424158	0.0904566454155237	3.79916925164601	0.0815451848179386	5.84814968181003	53	5.9076713306957	0.137207090502573	7.36513971482333	0.119337329527862	4.0196361279189
483	483	240814	1440	0	289	0	0.325259515570934	0.674740484429066	61.3298611111111	1.84027777777778	4.63522579243629	0.0755800188452994	70.7326388888889	1.66666666666667	4.61637195666591	0.0652578504928804	41.7152777777778	1.45833333333333	3.92230691579773	0.0940234487944214	118.864583333333	4.09722222222222	12.9492334173747	0.108953314825355	51.1180555555556	1.25	2.74637575306236	0.0537156600321482	9.40277777777778	0.979166666666667	3.87029283991104	193	3.77320826412888	0.0605999163665536	4.25152999992259	0.0591597180955343	3.43394678189158	0.0812793388404557	14.2072313679813	0.117505706193288	2.34369998507372	0.0452017684739909	3.57091826480053	96	5.56846344045818	0.0936696145582591	4.50959017082173	0.0658534615757356	4.59056049018364
484	484	241165	1455	15	289	0.00346020761245675	0.525951557093426	0.470588235294118	58.9600694444444	1.71180555555556	6.86169809940526	0.116340906466889	72.3333333333333	1.68055555555556	6.90676359187934	0.0954502045740784	36.8802083333333	1.54513888888889	5.40190295688062	0.146463078575711	97.4479166666667	2.75694444444444	10.2656094514008	0.105278961371711	50.2534722222222	1.4375	5.23211697675416	0.104094851045157	13.3732638888889	0.711805555555556	3.37789561375027	192	7.05920333025906	0.123148013757018	6.17289259317228	0.0875716992677019	5.59519201167122	0.153511984315644	8.95207328253329	0.0948983033484095	4.45070684818901	0.089705617767404	3.24615492775818	97	5.07501713978112	0.0815162547704535	6.81575141521108	0.0896080085762368	4.91231096013599
485	485	241173	1451	11	288	0.15625	0.40625	0.4375	62.0572916666667	4.67013888888889	11.214680328839	0.180487730355163	76.9427083333333	4.68402777777778	11.7692355380055	0.152902374366004	46.7378472222222	3.35763888888889	8.8321492150041	0.188544879839981	107.041666666667	8.55555555555556	21.0453014592669	0.196748906715213	61.6232638888889	3.28819444444444	9.8310840160534	0.159387086051755	14.8854166666667	0.9375	4.26203148839291	193	8.97943101466626	0.134010994883281	10.7563543094809	0.131967222791292	7.25193530241392	0.143949759679717	18.4544057252889	0.158905162174567	9.70455731306107	0.149575112715284	4.93406985528048	95	8.46735381492351	0.162079107881872	7.6516105792759	0.112925742586797	7.27954073591651
486	486	241471	1476	36	289	0.179930795847751	0.162629757785467	0.657439446366782	67.5989583333333	2.84375	7.077894988096	0.104715452624129	76.0694444444444	3.0625	8.47996003659346	0.111492127317934	33.8663194444444	1.59375	3.80660217354676	0.112428004921309	150.40625	5.07638888888889	11.8616198218521	0.0788700563343285	42.3368055555556	1.78472222222222	5.4395113156015	0.128516904039309	8.47048611111111	0.90625	4.47754339433303	192	7.56494387769006	0.1148832733146	9.22604912993601	0.122979827335998	4.22733859294552	0.126642067381111	13.2252178183879	0.0887009404104683	6.11729980412459	0.143760289154458	4.81126956120481	97	4.28154354412926	0.0602684260311331	6.321056558341	0.0809215370409234	2.56027006736973
487	487	241539	1569	129	289	0	0.532871972318339	0.467128027681661	58.3385416666667	2.10069444444444	5.66280442028022	0.0970555377452844	68.1458333333333	2.02777777777778	4.751709561032	0.0697148981185018	40.7413194444444	1.81597222222222	5.54199782639147	0.135985512975644	119.480902777778	5.02430555555556	12.594110358605	0.105406831556236	50.5486111111111	1.6875	4.25854298899062	0.0842150625303331	9.80729166666667	0.829861111111111	2.38186874769732	193	5.1635388047259	0.0862004142645185	4.59831317160756	0.0669792031788875	4.62640890177521	0.107811750548492	12.385915049906	0.105214859358797	3.82774194225672	0.0740902813013285	2.08923602484981	96	5.34140357071652	0.0967317002053925	4.92184532502889	0.0732780941691647	4.62411679570822
488	488	245900	1450	10	289	0.636678200692042	0.0657439446366782	0.29757785467128	78.5920138888889	2.55902777777778	12.1384516261994	0.154476750185902	82.7256944444444	2.47916666666667	12.4661672086912	0.15070999051712	43.9739583333333	1.53819444444444	7.00853032444944	0.159447789007785	153.644097222222	3.48958333333333	14.914267041979	0.0970792850093907	48.1076388888889	1.54861111111111	7.56923540939336	0.157386073337268	4.13368055555556	0.975694444444444	4.11402735392215	192	9.7199314283629	0.116500832401878	10.7862330246537	0.12414319270672	5.0447576811064	0.107394774894382	14.2438091248686	0.0903144332081096	6.45928819715931	0.128091647785023	4.19147609543926	97	10.6599460679603	0.154561250910634	11.4528579545221	0.153804128698414	6.51277491653151
489	489	245906	2215	775	287	0.00696864111498258	0.655052264808362	0.337979094076655	54.390625	2.60069444444444	9.10554059999661	0.167400560643074	66.2482638888889	2.52430555555556	7.2867655258461	0.11003376333357	-3.13368055555556	0.71875	1.67589689241201	-0.541037579440099	18.2934027777778	2.20486111111111	8.74130114752999	0.475683244091981	8.72395833333333	0.90625	5.62410566733893	0.644101487041609	11.8576388888889	1.10416666666667	5.48061879078132	191	9.62099064590244	0.17633712823792	8.35875135211217	0.12580941751406	1.61557587967311	-0.53479201562836	9.17517587302333	0.497716157837959	5.64063417770569	0.636738255284744	5.30353921873832	96	8.0194664476674	0.148336951633154	4.4530691170701	0.0676843944329845	1.78885438199983
490	490	246393	2005	565	269	0.0148698884758364	0.75092936802974	0.234200743494424	55.9131944444444	2.39583333333333	6.3849056311736	0.114801123907874	65.7239583333333	2.37152777777778	7.95778268593652	0.121765844284239	-1.625	2.04861111111111	2.16705751371969	-0.915131037975819	17.4079861111111	5.44097222222222	6.76344087705101	0.447458336430576	8.18576388888889	2.18402777777778	3.73495242420202	0.506913320943665	9.81076388888889	0.552083333333333	3.12921967232136	178	5.38395935587481	0.0985241868351719	6.82913501108908	0.10863145951509	2.56338426085261	-1.12941187730635	7.87169576622589	0.571669459970709	3.66580237154609	0.616159416558266	2.67701564186285	91	7.67298672452424	0.133405004190238	7.78859878683394	0.110917447512033	1.00231721757127
491	491	246953	1444	4	97	0.0103092783505155	0.927835051546392	0.0618556701030928	43.8767361111111	19.2881944444444	9.76607846885298	0.253902334891112	79.9878472222222	3.59375	4.66843056992972	0.0602338075662653	32.3611111111111	23.0763888888889	10.9100902254987	0.409867835737171	101.366319444444	4.39930555555556	7.09904765889272	0.0715287860094104	68.4722222222222	7.45833333333333	4.66566938288366	0.0710582399340109	36.1111111111111	16	9.57635709026532	56	4.98383751376752	0.142905735161793	3.016782064713	0.0395180808477024	5.54790237650418	0.250550429906641	4.9645169524767	0.0493543314998572	2.1631506603149	0.0340079834299928	4.97252189798839	41	12.3323884498522	0.284380161104579	5.94055922472279	0.0751042023477133	13.304180527646
492	492	247872	1586	146	289	0.591695501730104	0.114186851211073	0.294117647058824	77.1024305555556	5.11458333333333	14.7214125512739	0.190784225440277	91.5625	5.22222222222222	15.0834018363672	0.164643568919403	-1.71354166666667	0.461805555555556	0.776956918404436	-0.450884637387313	17.9322916666667	1.01041666666667	2.88073100290727	0.160565334588274	12.7465277777778	0.6875	3.31631323718378	0.260580349523141	14.4600694444444	0.684027777777778	3.01473377956166	193	16.0541623606434	0.201067705100855	16.0181244495362	0.170002640569727	0.753911790536658	-0.39647132308876	2.93776295997158	0.160893374368478	3.2915177268943	0.263813505519352	2.99773230354723	96	9.5976742431275	0.133726665796842	11.3787611865418	0.131752632240745	0.697662136094794
493	493	248811	2911	1471	262	0.0916030534351145	0.110687022900763	0.797709923664122	64.2152777777778	4.66666666666667	6.30997618691189	0.0953520452745943	69.4704861111111	2.29513888888889	5.15271731657134	0.073819550357704	42.6215277777778	4.16666666666667	6.09548028781697	0.13643877278155	114.246527777778	4.5	10.0458696168471	0.0883969047729279	47.8767361111111	1.73958333333333	3.91439987684385	0.0810409140840055	5.25520833333333	3.14236111111111	4.58606230625156	165	5.54470509760117	0.0857267935817272	4.49152935203338	0.0650432107324476	5.72033625400048	0.131897076846014	9.43456086179114	0.0811966692152899	3.66867847784947	0.0768382773350042	4.72325786072716	97	6.73260454189356	0.0979691930038517	5.92706965027198	0.0833950908146769	6.09898307111261
494	494	250299	1476	36	283	0.68904593639576	0.169611307420495	0.141342756183746	83.8315972222222	4.77430555555556	23.0688478575128	0.273112614778954	100.133680555556	4.26736111111111	10.69963290023	0.106905666952588	58.4913194444444	4.25347222222222	20.3750631226836	0.344679470603111	157.536458333333	7.47569444444444	14.4601012871069	0.0916898268972521	74.7934027777778	3.60763888888889	8.27016986498885	0.110665188509709	16.3020833333333	2.28472222222222	18.5734868280409	192	19.9005976290855	0.220543419612376	11.7311683038444	0.11659510893147	16.4712684164297	0.254259811541606	14.4035426852152	0.0897766587313765	8.70577674004275	0.115827671962318	14.1104923257003	91	24.6227060998107	0.340578546144213	8.04908628278949	0.0813309850914772	22.6244327501256
495	495	251926	1514	74	161	0.0186335403726708	0.639751552795031	0.341614906832298	60.4305555555556	8.125	10.4999926057353	0.191862309558891	64.875	7.92361111111111	4.97605290209741	0.0763431024621386	43.5486111111111	8.20138888888889	8.87968230084698	0.23645862560972	109.885416666667	11.2708333333333	9.31690592551222	0.0836319053304788	47.9930555555556	7.92361111111111	3.83975405203565	0.0799845261195161	4.44444444444444	0.472222222222222	10.8610256827791	95	12.2236346984341	0.235690135244822	4.37318511388594	0.0651588120795426	9.92612127362112	0.288021234268175	9.4395821457428	0.0826202601663503	2.99525567372	0.0602475733651069	11.5297657530528	66	5.10578080894565	0.0867614658574698	4.46483280031088	0.071558757848596	4.19156662469187
496	496	252186	1711	271	209	0.416267942583732	0.119617224880383	0.464114832535885	69.0295138888889	10.0868055555556	9.02145441024414	0.128781092257429	81.921875	3.82291666666667	6.68451137389206	0.0795775163558578	52.3020833333333	9.80555555555556	9.37190876529655	0.18124631553132	103.673611111111	3.20833333333333	11.1089354492832	0.102674015340742	65.1944444444444	3.52083333333333	5.16701640411824	0.078698908938982	12.8923611111111	6.88888888888889	10.327432906843	179	9.31129460082246	0.133927017561046	6.74766458411929	0.0798883497954464	8.97773069790399	0.177806350401064	10.183767504343	0.092702114690673	5.4339119803283	0.0830490304370531	10.170546818999	30	6.29394892761677	0.0859829088472236	5.63660042648191	0.0693877771007211	8.46283287261925
497	497	252587	3104	1664	278	0.26978417266187	0.0575539568345324	0.672661870503597	69.9947916666667	2.98263888888889	5.99159325000721	0.0857572426248264	84.1649305555556	2.58680555555556	6.37498882820986	0.0758245366124306	45.8888888888889	2.1875	6.40659434346626	0.139897355076869	130.423611111111	5.21527777777778	11.9258676844501	0.0914237595487846	60.0590277777778	1.70833333333333	5.45642283835245	0.0909349289048607	14.1701388888889	1.06944444444444	4.6151137993704	181	6.39815619542408	0.0926601273301136	5.47366595894194	0.06580323715253	7.11697837677407	0.159942027091645	9.11245479618544	0.069944205848334	5.26318391967977	0.0897697219621219	4.02686649584044	97	4.81870638983925	0.0674966815616473	7.53502702731752	0.0878799593182397	3.78931283382321
498	498	252589	1446	6	231	0.0173160173160173	0.662337662337662	0.32034632034632	56.015625	4.09375	6.42256866782026	0.112148564688675	69.4461805555556	4.64236111111111	9.19832307403718	0.131648861840309	40.0520833333333	4.69444444444444	5.07941450584522	0.122147069628383	98.6666666666667	9.90972222222222	14.3121778227403	0.146242892778918	53.4826388888889	2.92361111111111	7.13807782888962	0.131732522047895	13.4305555555556	5.61805555555556	8.3190089573216	136	5.81545813989804	0.0994970822777875	8.1703239776512	0.124333004471362	4.69547016678266	0.109665798159444	14.8288052132425	0.158372664441729	5.36525881748954	0.107131874787634	6.63686147838151	95	6.88905846540394	0.123950862540412	7.09656636686561	0.0935962522354897	5.11147842078362
499	499	252954	1561	121	243	0.609053497942387	0.00823045267489712	0.382716049382716	76.4479166666667	3.61805555555556	8.80035686729439	0.114455508389667	85.7986111111111	3.24305555555556	10.3632441954928	0.120249658079685	60.7100694444444	2.54513888888889	8.73202381899596	0.143292935441384	115.565972222222	4.25694444444444	13.5101730700744	0.117483969940884	70.0607638888889	3.10069444444444	10.3586699922874	0.147495418265899	9.35069444444444	0.875	3.04121492145543	146	8.20980496092674	0.103019469213176	9.08271183224926	0.100559333245499	8.27800210482128	0.129496229219319	13.4458605803197	0.113153244839857	9.0118931547899	0.120876104786341	1.71409450763525	97	7.96832485726629	0.109650661250508	8.98884857061401	0.112433051108905	7.39787282512816
500	500	255293	1605	165	289	0	0.996539792387543	0.00346020761245675	44.109375	1.48263888888889	3.9642469333479	0.0897788075963909	62.3611111111111	1.54861111111111	5.66024935157719	0.0906568423080142	26.6354166666667	1.19444444444444	2.72698858515399	0.102324032862828	100.581597222222	2.13541666666667	8.24106940351159	0.0818302373343016	44.8871527777778	1.28819444444444	4.7061631860648	0.104742484464592	18.2517361111111	1.10069444444444	3.70074015581806	192	3.40272049434753	0.0774904916278883	4.76541484709584	0.0759617808752512	2.53145568562974	0.0943766003186235	5.33187425503952	0.0539822746766288	4.09438171224724	0.0896989147365895	3.21806026471922	97	4.87379379738017	0.109181985761172	7.09950145870816	0.114794405983446	3.06308948320655
501	501	257301	1522	82	261	0	0.616858237547893	0.383141762452107	56.5625	2.55555555555556	6.96779252173848	0.123386515243486	68.9583333333333	3.28472222222222	9.01884427290229	0.130151407454799	-2.82986111111111	0.458333333333333	0.963250465292357	-0.340661749920468	18.125	2.22916666666667	6.55327079328984	0.352806038995183	9.56597222222222	1.52777777777778	5.4310348102302	0.543311646404785	12.3958333333333	1.61805555555556	5.63297049668854	165	6.74743935991594	0.115466448287298	8.19806098971768	0.111662544436472	1.0681853564125	-0.347634287589867	6.8870734878396	0.326636138399981	5.86620975174271	0.492582498237937	5.89902092669367	96	6.00364472633083	0.113076298553612	5.12972076118372	0.0824603471322232	0.534654339885028
502	502	263213	1760	320	287	0.763066202090592	0.024390243902439	0.212543554006969	78.7152777777778	3.53472222222222	8.14245979836218	0.103434070824147	97.2309027777778	3.94791666666667	9.96621446020976	0.102538216529134	59.5399305555556	3.26736111111111	6.75573245877567	0.113445393228519	137.467013888889	4.58680555555556	11.736385519393	0.0853977294847197	78.0555555555556	3.59722222222222	8.51137233235889	0.10908604739816	18.515625	1.01041666666667	3.87187907569612	192	7.18333829358883	0.0915560908370323	9.23173991266049	0.0948567945644233	6.06017805609317	0.102398502751904	10.7872379007349	0.0779888419980078	8.02045099494434	0.10276453727256	3.76987172325175	95	9.8206993955696	0.123916382332197	11.3548288784016	0.117136360456961	7.96251014122809
503	503	264459	1837	397	110	0.227272727272727	0.5	0.272727272727273	63.2065972222222	12.6770833333333	14.3358966098976	0.241492898482196	69.2743055555556	6.04166666666667	10.5486718942375	0.163729915107398	48.6527777777778	16.6805555555556	13.9784804227465	0.29215900560557	98.5572916666667	17.1770833333333	13.6524261806164	0.156482950908389	54.7204861111111	10.1701388888889	9.60078881941283	0.181458207927047	6.06770833333333	7.04513888888889	5.85650625839577	99	14.2044731806036	0.246018692246283	10.5302814519962	0.166347193832396	13.5766299746196	0.29488511792175	14.2556827193901	0.164488646762194	9.23703524065518	0.17899128769326	5.96445528614652	11	1	0.0135135135135135	1.03572548135463	0.0138938784084157	0.943879807448539
504	504	264942	3411	1971	105	0.114285714285714	0.2	0.685714285714286	63.0138888888889	8.94444444444444	7.73020335800061	0.121000499789813	71.0034722222222	10.5555555555556	8.564215524249	0.120251755823234	3.92881944444444	9.14930555555556	4.03855049614216	-4.41716460515549	29.4409722222222	38.6875	15.225274196512	1.25483029092132	11.9184027777778	11.7465277777778	5.89292429754165	0.918037168014649	7.98958333333333	3.48611111111111	3.0212919634165	70	4.04654595445186	0.0655538571653853	4.30897757996942	0.0620634630859793	3.03468561307203	-2.06240769820429	9.62537407517009	0.782550737818707	4.27385522793143	0.68616941732844	2.38564547823563	35	10.9914405200539	0.161164817009588	12.9178399214147	0.172698394671319	5.41131711704059
505	505	267500	1693	253	240	0	0.829166666666667	0.170833333333333	56.2899305555556	2.71875	6.0528688289085	0.11197784004764	62.3159722222222	2.70833333333333	5.42732991827851	0.0868199147095142	42.1319444444444	1.64583333333333	4.90644518195918	0.122291706685035	87.2378472222222	8.89930555555556	10.459072123244	0.121452356763042	48.1579861111111	2.10069444444444	4.24485700797225	0.0873801940057757	6.02604166666667	1.54513888888889	4.25031789770133	180	6.02460040632289	0.110172515812061	5.30958399358917	0.0837767460419048	5.14674479635027	0.126645804968291	10.5178087868138	0.122895526233462	4.51564629399978	0.0915333708243199	4.41948102595721	60	5.78474518333852	0.110889684025659	4.96527489694779	0.08286967839134	3.72516256802198
506	506	268487	2867	1427	179	0.173184357541899	0.122905027932961	0.70391061452514	67.8454861111111	4.22569444444444	8.77846884625474	0.129063320203663	78.7135416666667	3.64236111111111	6.46929659086024	0.0817280040767862	39.0572916666667	3.07291666666667	6.73084315493221	0.173455359161081	133.420138888889	4.04861111111111	10.8351268978135	0.0803000751338802	49.9253472222222	2.62847222222222	3.6822084701816	0.0737265454320476	10.8680555555556	2.14583333333333	5.76482377401423	132	8.0572064056727	0.115377657360468	6.8163637795123	0.0849070509479687	5.66151403354066	0.141216903330946	11.3882622366523	0.0832687428814105	3.88067300181651	0.0767874136171157	4.85564815358785	47	8.78939525850191	0.139702934443554	3.97820147259056	0.0523447562182969	8.12039380570099
507	507	269436	2170	730	289	0.429065743944637	0.152249134948097	0.418685121107266	70.2152777777778	3.26388888888889	11.7450704196212	0.167356540344666	80.1875	3.24305555555556	9.08435705266814	0.113324089792424	47.6111111111111	2.06944444444444	8.81440977517704	0.185208988296217	125.736111111111	4.375	15.5149374266401	0.123453108928937	57.5833333333333	2	5.63429803100541	0.097861177412138	9.97222222222222	0.826388888888889	6.67002870819078	193	12.3199073283978	0.182650339098232	8.72809990658188	0.112234211604391	9.69649249744579	0.208584825234846	13.8918806507189	0.115770670822952	5.81418798729803	0.102356862314013	7.58277935496702	96	8.11712506360753	0.107274780576311	7.81763077135221	0.0919946744361133	6.16836154991958
508	508	271064	2487	1047	289	0	0.972318339100346	0.027681660899654	52.9270833333333	1.6875	3.72452902977763	0.070379814934336	63.3072916666667	1.55902777777778	3.66723677019126	0.0579301135056176	34.3854166666667	1.20833333333333	3.72672838041309	0.108407096320019	96.96875	2.79166666666667	5.70868428946646	0.0588734168238878	44.765625	1.06597222222222	3.52891132072956	0.0788385414108567	10.3802083333333	0.788194444444444	2.42553457882579	193	4.16849484936154	0.0788280918995471	3.96436114984809	0.063014470591392	4.30852220115649	0.124148221084384	5.63330561254689	0.0586707669970077	4.09618935977784	0.091564112397165	2.42148958922863	96	2.63178946526383	0.049656405004978	2.83985961476601	0.0443079023269197	1.98257209333309
509	509	271124	1957	517	288	0.0381944444444444	0.607638888888889	0.354166666666667	58.2847222222222	2.75	8.4062712507665	0.144133245235504	67.8090277777778	2.40972222222222	6.56877810698575	0.0967924325818315	41.0555555555556	2.09027777777778	7.03706450232701	0.171316532262906	103.243055555556	3.61805555555556	9.57183891288482	0.0926213623260702	50.5798611111111	1.76388888888889	5.21321896289528	0.102991292448473	9.52430555555556	0.819444444444444	4.51459113331931	193	9.10547660649532	0.152800363886062	6.92062697450218	0.099418013105986	7.53530120490911	0.178596725107142	10.3544323984277	0.0982645155576806	5.17923043442931	0.0991953432415259	4.02202082968303	95	6.03353821788275	0.108230009573048	3.86270536297614	0.0600584303572394	5.24159862093842
510	510	277254	2166	726	228	0.741228070175439	0	0.258771929824561	82.5503472222222	2.52430555555556	7.84456090492128	0.0958396681128524	86.2361111111111	2.05555555555556	5.1027846324813	0.0594742304573017	61.2708333333333	2.10416666666667	7.70393198633536	0.128230142567124	152.217013888889	9.24652777777778	7.77207881186797	0.0504651697074072	64.9565972222222	1.61458333333333	4.98890491690128	0.0779196000173648	3.68576388888889	0.84375	5.60575868988477	170	8.51050414613852	0.105697377618611	4.611853853106	0.0545743529881679	8.08921925477099	0.138527981596763	6.09573524406043	0.0396599560446352	4.13682199351826	0.0663139782082135	5.38789815897888	58	3.07970347642794	0.0359112990817894	4.58844652363983	0.0512182252446325	3.01162297744218
511	511	277327	1477	37	283	0.0636042402826855	0.222614840989399	0.713780918727915	64.09375	2.23611111111111	8.16488140294678	0.127759672511	81.3472222222222	2.08333333333333	7.98858136800663	0.0984140922490804	48.8055555555556	1.75	6.11211854706274	0.125652299057007	113.050347222222	3.35069444444444	11.9915599051677	0.10624624943372	66.0590277777778	1.55555555555556	6.05460123588702	0.0918642585114747	17.2534722222222	0.888888888888889	4.18420013408753	187	9.19343116499984	0.144153247346551	8.5221875703611	0.10457014932136	6.92598274338356	0.142466040370996	12.9246054405909	0.115205739901353	6.50383484935508	0.0980424922877388	4.50062128742905	96	5.6840805703143	0.08858307382308	6.82860341222153	0.084783487787541	4.11958043767277
512	512	280373	1496	56	286	0.153846153846154	0.325174825174825	0.520979020979021	60.9982638888889	5.13541666666667	14.1507304623068	0.231091698293824	73.7586805555556	4.46180555555556	8.26668501982679	0.11207736030673	41.9895833333333	4.53472222222222	14.6574617560701	0.34653501382459	118.782986111111	8.85069444444444	24.7038464007238	0.208606692568632	54.75	3.89583333333333	9.51156370902791	0.173500045971171	12.7604166666667	1.375	11.1401484558644	189	16.603509175547	0.274522197023741	8.57580707335237	0.116205014114109	17.7087316938724	0.422488044703596	27.9670626137551	0.233285145820448	11.0274697175302	0.199654351624984	13.4189752083892	97	7.1635142511282	0.114248747510594	7.67103099295299	0.104112215799138	4.77824393687419
513	513	281110	1581	141	247	0	1	0	41.9131944444444	4.25694444444444	6.76235190192358	0.154886954726922	70.6302083333333	1.57986111111111	5.48346587587771	0.0769379726960802	29.7777777777778	4.20833333333333	7.10418223445655	0.224591451671671	95.2274305555556	1.73263888888889	6.86911113596912	0.0718076202211094	58.4947916666667	1.44097222222222	5.740819854913	0.0969030618576854	28.7170138888889	3.45486111111111	4.78933786142206	160	7.04801312383218	0.15970572154272	4.52125918204154	0.0620466136998582	7.47810220434412	0.235902277739562	4.98147511683263	0.050343356410638	4.85602459247967	0.080347873298526	4.30077877984994	87	6.14767479400911	0.143660410174266	5.89376230505839	0.0862501800740252	6.39926151847407
514	514	281539	1667	227	275	0	0.916363636363636	0.0836363636363636	49.3697916666667	2.65625	12.8337984846056	0.260118999356318	63.5503472222222	2.15625	4.79525589489704	0.0756957333733245	29.375	2.04166666666667	13.1876830190428	0.446847317673333	117.927083333333	4.61805555555556	14.2578147700569	0.121665034342807	43.5555555555556	1.22222222222222	3.67204688619839	0.0843690277971891	14.1805555555556	1.34722222222222	11.2789719843855	178	13.7837309812639	0.284299433912512	4.11071620096613	0.0630782313596527	13.9719784227174	0.505593039081865	10.5986327568396	0.0856552386250826	4.03147727126968	0.0909624736070482	11.2079426090648	97	10.768474894171	0.211531402335883	4.13192561384526	0.0688535963825786	10.8588649707789
515	515	281715	2438	998	193	0.512953367875648	0.186528497409326	0.300518134715026	72.5885416666667	4.61458333333333	13.0076223999955	0.18003952403895	82.96875	3.59027777777778	11.8127732854864	0.138534680932057	60.8385416666667	4.56597222222222	12.2324188278511	0.204456294602516	101.880208333333	4.85069444444444	13.6409041480329	0.128543259634312	71.21875	3.52777777777778	10.5501388436378	0.144820540314516	10.3802083333333	1.94791666666667	7.30365101994001	117	13.7266802491764	0.193403370562818	11.9006224962071	0.140700569124518	13.0553526957796	0.222469598806614	13.8912983468527	0.131559163556886	10.5724592032545	0.146249435656275	9.15287524540152	76	11.6313550823897	0.156734572032201	11.6749168823819	0.135237567910536	10.6885329602385
516	516	285366	1710	270	285	0.133333333333333	0.47719298245614	0.389473684210526	56.6458333333333	4.875	16.3276745970294	0.289497776543074	76.859375	5.06597222222222	12.1499282349996	0.158288971794427	37.5538194444444	3.78125	16.3094208299453	0.437105974848073	114.085069444444	6.85069444444444	13.9633198757338	0.122617352167128	57.7673611111111	4.10416666666667	10.9159717088949	0.189282790036204	20.2135416666667	2.73958333333333	14.2430480616851	193	16.4776910602496	0.2997920790562	13.0299140183819	0.169413460357566	16.1102768132107	0.453248312674877	13.0344282223897	0.115832242698278	12.1355706375001	0.211081933402805	13.5384256118782	92	15.671176154457	0.263766594623134	10.1161434990258	0.132350000271668	16.1863992974631
517	517	286324	1673	233	287	0.00348432055749129	0.947735191637631	0.0487804878048781	49.8055555555556	1.90277777777778	7.11406369755213	0.143008775036595	62.3715277777778	1.71527777777778	5.86556175464018	0.0941297373955341	33.8923611111111	1.35416666666667	5.11217697770985	0.150977031549982	97.7395833333333	3.4375	12.3168376879506	0.126211525865532	46.4583333333333	1.0625	3.97029429176689	0.0855140308995946	12.5659722222222	0.805555555555556	3.43084786718826	191	5.46717956134797	0.102961082253743	5.03079521781201	0.0784713668111143	3.87350269741386	0.106944061174624	10.7161117471885	0.104124604146767	3.27499608223594	0.0693408992026456	2.32603011429076	96	4.99735675746724	0.116020858214475	5.79336243002404	0.0986279115591963	3.90051728463281
518	518	286571	1448	8	289	0.0069204152249135	0.913494809688581	0.0795847750865052	53.1961805555556	1.97569444444444	5.97435004966694	0.112283746137331	64.1527777777778	2.13194444444444	6.35614215230917	0.0990629931519899	37.8506944444444	1.625	5.7680562492958	0.15237369799328	113.510416666667	4.02083333333333	8.54364796837151	0.0752732840332714	48.8072916666667	1.73263888888889	5.91036427011563	0.121089981147272	10.9565972222222	0.802083333333333	2.22237300045961	193	5.1691853435253	0.0933782077218628	5.77894550414662	0.0870404621742076	4.54717049373964	0.113268444152265	8.6260027326306	0.0762733553579377	4.8737460191384	0.095225043702542	2.35931897172949	96	5.09255347317954	0.104173265166255	4.95345661696359	0.0830043350023572	5.19513942875555
519	519	286955	2030	590	95	0.536842105263158	0.0421052631578947	0.421052631578947	73.5208333333333	13.1458333333333	11.896784550574	0.160106889404241	75.3368055555556	12.5555555555556	11.4394359252943	0.146600082679476	54.0416666666667	12.8333333333333	9.17671477517688	0.172665459227927	123.880208333333	25.65625	30.37386673631	0.2208923937801	55.8576388888889	11.7291666666667	8.51187169114115	0.149662744893283	1.81597222222222	2.56944444444444	2.66355267977555	52	12.2479874912872	0.165041552098195	12.2228552329335	0.156935425212973	10.4803738146174	0.196814531729904	28.4795910095703	0.203901794368395	9.8734068535601	0.173451742022002	2.30703233398348	43	11.600969906372	0.155888033116874	10.5549765728798	0.134958070958618	7.4209753308829
520	520	288924	1824	384	279	0.003584229390681	0.838709677419355	0.157706093189964	52.6631944444444	2.71527777777778	6.99265455386602	0.132546410797515	78.1423611111111	3.52083333333333	8.81871783042534	0.113060485005453	30.375	2.02083333333333	6.15914115166673	0.201406514453237	121.5625	4.72916666666667	12.5198473206347	0.10330456932118	55.8541666666667	2.63888888888889	7.62577847547076	0.1366030301545	25.4791666666667	2.15972222222222	9.55586123260241	186	6.61957722771186	0.129400038292633	7.55824040142331	0.0938974562292771	6.13198815214551	0.212948057561439	8.96290427304936	0.0720285242941102	7.08238766615916	0.121827809664811	7.48319244286012	93	6.64129698322913	0.118685745472773	9.07636038870005	0.124315392658189	4.43784670797219
521	521	291469	2017	577	234	0.0256410256410256	0.794871794871795	0.179487179487179	53.0381944444444	5.90972222222222	10.3221219491598	0.192398959383733	64.6736111111111	5.72916666666667	8.08853494094704	0.123392475140596	33.4878472222222	7.62847222222222	11.5787740820855	0.357822653883783	118.501736111111	10.0104166666667	18.4395589007155	0.148629285342131	45.1232638888889	6.80208333333333	9.47757649311391	0.214130819676417	11.6354166666667	1.18055555555556	4.13751771710964	144	9.58192702765605	0.182271795506271	8.52615781773168	0.132060527670578	11.435724144683	0.372650888625109	20.7877204634568	0.169187347919391	10.1806430737696	0.238531175174557	3.22901298604153	90	11.2475493238642	0.203105826474274	7.0967629905345	0.105711464605777	11.3627125262877
522	522	294485	1837	397	266	0.0300751879699248	0.860902255639098	0.109022556390977	48.140625	4.76736111111111	11.4282082507197	0.2403845796846	58.296875	5.01736111111111	12.12230960363	0.209507787315026	42.3697916666667	5.25347222222222	13.0220003283726	0.312199376957828	66.90625	7.26388888888889	14.0736107688741	0.210704140514466	52.5260416666667	5.50347222222222	13.5130627784638	0.259716379990705	10.15625	1.09027777777778	2.6733050322991	169	10.7351304698436	0.230408566091386	11.3561823191917	0.2005637801174	12.7558377841983	0.32189586165888	13.9412561179789	0.206546180760799	13.0980947984258	0.263772404782407	2.50814396256275	97	12.4295005055662	0.252653300301743	13.1354953128309	0.218849715792613	12.7433696795776
523	523	295251	2608	1168	90	0	0.977777777777778	0.0222222222222222	48.7673611111111	11.7083333333333	7.71968316155893	0.160307218398778	61.2673611111111	6.25694444444444	6.76375004023224	0.113485738930071	-2.80381944444444	1.03125	1.34247800392082	-0.387253270361776	18.9947916666667	4.15625	3.20129889369012	0.178843513613973	9.69618055555556	6.77430555555556	3.05006088639827	0.38231960971566	12.5	6	2.73188049449546	57	4.64942662269225	0.087580078484289	5.03801339293262	0.0798350746169472	1.48192958274695	-0.406105702964309	2.89617758632457	0.171069556912436	1.64351082124484	0.258071947137619	1.55254661846473	33	3.12067883058099	0.0787327227898875	4.80943674645814	0.0898197015467564	1.00378073182133
524	524	296283	1526	86	289	0.269896193771626	0.00346020761245675	0.726643598615917	70.765625	1.85763888888889	6.50949015898711	0.0920013035967955	79.5625	1.97222222222222	6.23039215686275	0.0783202841815282	53.3697916666667	1.64236111111111	6.17020573965451	0.115633840785951	122.364583333333	3.20833333333333	9.41750999071522	0.0769656803154997	62.1666666666667	1.69444444444444	5.61557639009592	0.0903469118041374	8.796875	0.885416666666667	3.08724696292231	193	5.28608884899946	0.077078811412579	5.58640327531088	0.0716015295613627	4.5171425543865	0.0893521075122061	8.9521190841453	0.0717925281824999	4.66536150944564	0.0777627404199852	3.34287548286727	96	6.56345544423218	0.0873671273774666	6.34822809924155	0.0768318075551171	5.10314660412161
525	525	297044	1635	195	287	0.376306620209059	0.0871080139372822	0.536585365853659	71.8177083333333	3.22569444444444	10.4308245282281	0.145499229142235	74.5173611111111	3.55555555555556	11.7190352062384	0.157601007646803	50.0434027777778	2.10763888888889	6.62692114907699	0.13253842298154	129.421875	6.03819444444444	22.1991348627654	0.171882043478395	52.7430555555556	2.24305555555556	7.86279946386662	0.14928707635153	2.69965277777778	1.12152777777778	3.93902565379929	191	10.1244556307331	0.135579543256679	12.0839079848026	0.157759837668988	6.43467288645587	0.123706343363168	23.5915341803387	0.1820599203412	8.3688790902896	0.15515976570038	3.96286843847709	96	8.30472281612286	0.126307571347876	9.55546481835064	0.136689706833804	4.99788332389805
526	526	297101	2273	833	279	0	0.741935483870968	0.258064516129032	53.6579861111111	1.60069444444444	5.87757044196849	0.109191780084513	76.5954861111111	1.55208333333333	7.40480094761668	0.096670229019936	40.9913194444444	1.48958333333333	3.59304629695551	0.0873222924085877	102.399305555556	3.35416666666667	15.9338895853223	0.155526000360514	63.9288194444444	1.37847222222222	6.42754412934836	0.100559906470487	22.9375	1.22222222222222	5.35344943474919	189	4.83072109124489	0.0944554403316039	6.77761445039369	0.0903809448334443	3.24977159546906	0.0810620075945167	16.8416815663598	0.171788969509526	5.08817888211223	0.0795817451770284	3.63972633451486	90	3.33924569293019	0.0561532347465839	7.56244086655722	0.094556776603244	3.26524084147081
527	527	297389	1560	120	289	0.0103806228373702	0.813148788927336	0.176470588235294	52.5069444444444	1.73611111111111	8.95474734428616	0.170662225171373	67.140625	1.57291666666667	7.24292367011015	0.107880479341433	35.2065972222222	1.30208333333333	6.24444004906253	0.177622359663294	116.972222222222	3.375	16.3672051570223	0.139894779675247	49.8402777777778	1.11805555555556	6.43503863408933	0.129156619574402	14.6336805555556	0.649305555555556	7.63946958751873	193	7.13760701760918	0.12580439766197	5.52985401307053	0.0791561095099467	5.41071148658095	0.142328924207458	12.1060592673444	0.0981297538260174	6.6533288965654	0.130100554917642	8.30694223477463	96	5.37338306972759	0.122412143971013	7.20623511699441	0.116857866762072	3.00378051269081
528	528	300189	1880	440	287	0.153310104529617	0.198606271777003	0.64808362369338	64.6059027777778	2.48958333333333	9.7921554732928	0.150939826029058	72.4704861111111	2.07986111111111	6.82025828699243	0.0940386321579067	47.3940972222222	2.07291666666667	9.95411612185404	0.208756399486453	106.651041666667	3.26041666666667	11.0689442700392	0.103786043500319	55.2586805555556	1.68402777777778	6.51944066998451	0.117818743925795	7.86458333333333	0.6875	7.20895829512052	192	8.03524732707898	0.128531824277194	5.44004887502426	0.075349111528254	8.13509240286436	0.179471187102144	10.0495934294742	0.0939397243650949	4.89255185969709	0.088938643917993	7.40016265268629	95	11.2343657695537	0.161315711624487	8.98496940740255	0.122763137308103	11.5230719432831
[truncated: 5,583 more rows]
[truncated: 153 more columns]
