# Supplementary material for: Severe fluctuation in mean perfusion pressure is associated with increased risk of in-hospital mortality in critically ill patients with central venous pressure monitoring: A retrospective observational study
Source: PLoS One. 2023 Jun 13;18(6):e0287046. doi: 10.1371/journal.pone.0287046 (PMC10263335; doi:10.1371/journal.pone.0287046)
Supplement: S2 File — (CSV) [file pone.0287046.s011.csv]

	X	icustay_id	hadm_id	intime	t_end	t_start	num_mpp	mpp_twa	mpp_arv	mpp_sd	mpp_cv	map_twa	map_arv	map_sd	map_cv	dpp_twa	dpp_arv	dpp_sd	dpp_cv	sbp_twa	sbp_arv	sbp_sd	sbp_cv	dbp_twa	dbp_arv	dbp_sd	dbp_cv	cvp_twa	cvp_arv	cvp_sd	num_mppday	mpp_sdday	mpp_cvday	map_sdday	map_cvday	dpp_sdday	dpp_cvday	sbp_sdday	sbp_cvday	dbp_sdday	dbp_cvday	cvp_sdday	num_mppnight	mpp_sdnight	mpp_cvnight	map_sdnight	map_cvnight	dpp_sdnight	dpp_cvnight
1	1	200009	129607	30/11/2189 10:34:32	1885.46666666667	455.466666666667	42	66.9807692307692	6.90559440559441	10.755680777596	0.158671792293302	74.5856643356643	7.34615384615385	11.2254894949779	0.147334549621584	55.1958041958042	5.89510489510489	9.41817873011202	0.16839655456139	101.897727272727	10.2604895104895	12.568933042088	0.121761085864998	62.8006993006993	6.33566433566434	10.0040642147583	0.15550358883044	7.60489510489511	2.32867132867133	3.02073746293463	27	11.4466432208592	0.159226876333435	11.5293506289785	0.142663825381493	9.38083151964686	0.156347191994114	12.201302998934	0.112167239009607	9.61539601138926	0.139503327408657	3.51836856780488	15	2.13139793160666	0.0352880452252758	2.58751581545661	0.0381264609350188	2.61315354094845	0.0537685913775401
2	2	200030	165426	13/11/2150 14:08:02	1611.96666666667	171.966666666667	25	71.75	4.4027837117513	7.27322996168475	0.101799431289173	82.7916666666667	4.55555852254232	5.5791648314692	0.0675389179189988	52.875	4.04166666666667	7.19212532334265	0.136524778347431	124.5	7.29166666666667	9.08831667582066	0.0732456211784386	63.9166666666667	4.08333333333333	5.15331608449032	0.0807223697445226	11.0416666666667	2	3.07787805693035	17	8.6034343302654	0.1220175632258	6.49392121075709	0.0793269427509287	8.68685196482728	0.165001657432473	9.78847987357047	0.0803690692348215	6.17707455030292	0.0965167898484831	3.62182924208521	8	2.35017289673208	0.0320023543384794	2.47597874798351	0.0294102895083416	2.20389266007736	0.0417799556412769
3	3	200059	199133	10/2/2198 06:05:00	2200	775	44	88.3234503983615	10.5376606067858	13.1480375784475	0.152107007283265	94.6343275913439	10.9699413085402	14.7577583798238	0.159217335393925	65.0529824561404	5.65824561403509	8.43392424818373	0.133008124344116	134.235614035088	19.5652631578947	23.3702730350678	0.177139020420841	71.3638596491228	5.81684210526316	9.5769665096223	0.137483369143028	6.31087719298246	3.00771929824561	2.77132325038772	28	11.514928773383	0.128427805478879	12.6310458832917	0.130819043733001	7.76804947155929	0.119969876008638	20.4391599450481	0.148648435963986	8.32316840362685	0.116175830160295	2.24992651261531	16	14.2697817992801	0.17660165474911	16.1402361708607	0.187836423140884	9.27698765763973	0.151926102888675
4	4	200063	129142	9/3/2141 23:20:49	1899.18333333333	472.183333333333	49	51.5217238962859	4.3146461107218	7.06631609321658	0.143701800609094	69.8307638402243	4.72950245269797	6.92851006354759	0.100368660196255	36.2634898388227	3.13805185704275	4.89585413948394	0.143051194296192	110.470217238963	7.45059565522074	9.30899097245078	0.085196219209953	54.572529782761	3.39873861247372	4.5772841961413	0.0846365757022353	18.3090399439383	0.863349684653118	3.3103373443402	41	6.94784577949236	0.144894037110471	7.28860621023011	0.106535777047927	4.28340530134725	0.129608573693902	9.3407708461347	0.0864886189456917	4.65361123870222	0.0869635646247908	3.25651317343881	8	3.59997519832726	0.0649375458548323	3.46345719105718	0.0479786277549047	3.15096357144468	0.0782848092284393
5	5	200077	113580	8/4/2163 17:36:00	1464	24	27	53.8055464426676	6.7986052831014	6.0404662919469	0.107016135361418	64.857629776001	5.90971787770589	6.90864174292183	0.103687230380447	31.6770833333333	6.97916666666667	5.74183428606756	0.170175110564022	109.114583333333	7.47916666666667	11.0191493510911	0.0983527380097391	42.7291666666667	6.08333333333333	5.49073293360259	0.124999822265826	11.0520833333333	2.3125	5.00797085452502	17	6.74961658831939	0.119482989569874	6.54104519339223	0.0944488510683075	5.99080177291428	0.184165696454869	9.85669375423148	0.0841183703925377	5.47454000216403	0.120866467580245	4.54875548590911	10	4.94025220373941	0.0876449040084594	5.16456678010012	0.0830761242423471	4.89444129146071	0.13671623719164
6	6	200140	193876	18/1/2197 05:39:31	1880.48333333333	440.483333333334	65	73.8975694444444	15.7916666666667	14.7035734471381	0.217137856199927	83.3559027777778	15.4305555555556	14.6025180586721	0.190155999962674	59.4409722222222	10.8993055555556	10.3223699853951	0.185372026260721	109.053819444444	24.25	22.4557711658684	0.225668696008263	68.8993055555556	10.5590277777778	10.2355491472687	0.158049814603271	9.45833333333333	1.60416666666667	1.78804792570428	32	16.5368296196994	0.234461031382535	16.5328363392176	0.20649912679741	11.7501608602578	0.209531985248399	25.0270015473611	0.236801907012287	11.8857018839526	0.181158590276962	1.72242093315419	33	12.3227969940909	0.189625694010259	11.8579023644508	0.161066383217484	8.89077769547204	0.160764747370179
7	7	200166	153978	28/7/2142 03:47:41	2112.31666666667	672.316666666667	31	79.1536455849807	4.89063109954198	9.47450636058131	0.120586984711112	83.127603918314	5.72743739684423	8.83516654862678	0.106668894470811	57.5442708333333	4.91145833333333	7.72845600738366	0.135433655301805	125.393229166667	6.83854166666667	11.9782284578834	0.0956776815754663	61.5182291666667	5.50520833333333	7.38190172775821	0.120378197559445	3.97395833333333	1.90625	3.41533543433617	24	10.1657771899517	0.131595821093766	9.83830709966975	0.119614675868251	8.28607068466739	0.147800591922718	13.1823883389483	0.106166885951262	8.25716092381268	0.135224743890484	3.51394736542204	7	4.67148505905241	0.0562184465573006	3.65329639522513	0.0430764888266481	4.20317340430616	0.069473940567044
8	8	200182	143908	25/6/2191 11:20:00	1660	235	22	69.0683599371659	6.97896439401727	11.2370860475908	0.158947417333698	90.8788862529554	5.68773032740543	12.1649536368565	0.130848718818405	45.2157894736842	8.03157894736842	11.8702399892587	0.25231427996492	136.752631578947	6.2421052631579	13.2691093924673	0.0951500673514605	67.0263157894737	6.97894736842105	12.66937200547	0.182771268275633	21.8105263157895	2.82105263157895	3.35490853160131	14	11.3248427625549	0.150235095701062	12.8861151057909	0.132036506545523	11.4366386362735	0.219032750899902	14.6424416987434	0.102651068493945	13.0012679009767	0.174681142623487	3.92582321457397	8	4.46859168120031	0.0714974668992049	4.23116942850463	0.0498517752990236	5.73211504221111	0.150845132689766
9	9	200282	176395	3/5/2164 02:49:44	3730.26666666667	2290.26666666667	36	56.3402777777778	9.09722222222222	13.3005773236675	0.22369576437843	71.2274305555556	9.37152777777778	13.6708109279798	0.184636726095394	37.4010416666667	4.71875	8.57830412070484	0.220584963103839	107.532986111111	20.3993055555556	20.7906228862918	0.185492546197399	52.2881944444444	4.97916666666667	8.92023738028506	0.166820023735201	14.8871527777778	1.98958333333333	3.54058106611249	27	14.5600241069272	0.246470627515383	15.0654791151381	0.205646074878022	8.79247930379664	0.233428654083097	22.1315672243578	0.195790404671579	9.18905579691115	0.177217504654715	2.54251597131414	9	9.1096712954481	0.150297051620592	8.46971729818127	0.110876299176191	7.10828937071204	0.167035520460596
10	10	200300	142711	28/10/2196 21:14:49	1425.18333333333	0.183333333333333	37	59.9031011052717	6.89204728511342	9.74872656421814	0.16419218792087	74.3715221579033	6.60783675879763	9.92879478469242	0.133692751053072	41.7073684210526	5.55368421052632	8.62822816813054	0.208452133346934	101.661929824561	8.77649122807018	10.8918550994542	0.107609783359094	56.1757894736842	5.79578947368421	8.85966244383039	0.15741056923012	14.4684210526316	1.29473684210526	1.80714298431689	26	10.0640799305696	0.175398994105418	10.0484756872148	0.139276956845302	9.63736717956964	0.236947089048521	10.8376835447149	0.108002978981444	9.75635887314209	0.175973174264096	1.98610558244404	11	7.3546522073385	0.114753438696062	7.95098621670179	0.100299138054724	5.59382776736191	0.129814568440888
11	11	200302	122283	3/8/2102 14:54:01	1565.98333333333	155.983333333333	69	67.5070921985816	8.95035460992908	10.2471587561916	0.148728219221124	78.4893617021277	9.6241134751773	9.87841688756876	0.124019425990219	41.7304964539007	4.95035460992908	6.12038228249572	0.14393537065174	126.746453900709	14.209219858156	15.7212097653978	0.121487677658466	52.7127659574468	5.97163120567376	5.7901642209034	0.108683713613257	10.9822695035461	2.23404255319149	3.10789221698494	54	10.8086883032668	0.156103013740681	10.1622064657028	0.128274695920513	6.4615456608341	0.150462900252282	16.6511563048729	0.129134344458299	5.88843398424932	0.111258024894844	2.96196480391827	15	8.10349718742881	0.119756116070377	8.92988561756852	0.109973960807494	4.551294949164	0.111007193882049
12	12	200320	152643	20/6/2119 12:34:38	1465.36666666667	25.3666666666667	23	69.5555562973022	6.55555407206217	6.70610578491051	0.0966015216786366	76.8993062973022	5.99305407206217	6.58106840261947	0.0860677995806881	44.515625	5.96875	6.13388179938722	0.137772735728424	129.4375	9.125	12.4055323626832	0.0965574430936428	51.859375	4.90625	5.2727954200312	0.102254885885934	7.34375	2.35416666666667	2.58453901058452	17	5.68508718687158	0.0838459912014842	5.95008857968895	0.0795424663350156	6.19416233713837	0.141914770527429	11.7072124576866	0.0937017946236685	5.36121693823553	0.105854457549366	2.91547594742265	6	7.77174369109018	0.105023563393111	6.431692364119	0.0792405630076263	5.72712842531054	0.121853796283203
13	13	200324	185134	13/11/2161 22:46:56	1513.06666666667	88.0666666666666	43	74.0315791347571	6.03508659496642	10.950750754619	0.144938883893162	83.9473686084413	6.40701716908237	10.4819700009003	0.122120037667402	56.3263157894737	4.42105263157895	8.67679789469746	0.150565903741724	109.001754385965	8.61052631578947	12.4371942539523	0.113589724150225	66.2421052631579	4.69473684210526	7.65883850913244	0.112784265716676	9.91578947368421	1.34736842105263	2.89766393098326	24	6.31729187064555	0.0897749936045545	6.35237161628241	0.078390735795578	4.82745769801113	0.089397364777984	11.7072770596484	0.106665479062915	4.8424451842348	0.0748831729520846	2.37132629677932	19	12.1513361718057	0.147997043118146	11.6327828754301	0.126588129801359	10.3041466699815	0.16563349131104
14	14	200345	155908	2/12/2182 10:48:46	1586.23333333333	146.233333333333	54	67.5069444444444	6.13194444444444	11.7375951141446	0.17581973263906	76.4357638888889	6.19097222222222	11.5065684762761	0.150814247019153	45.6875	4.04861111111111	7.97261209866322	0.176587798739875	126.526041666667	10.8020833333333	20.6813111703795	0.168166059810344	54.6163194444444	4.17013888888889	7.68194176041074	0.140475738253363	8.92881944444444	1.88541666666667	2.73145868116365	43	12.8759306558674	0.195503184393467	12.7027957090609	0.167449483595836	8.7072480341263	0.195209418908984	21.8644014033421	0.182592592803206	8.39256909097827	0.153696963761527	2.8368325730679	11	4.10099766132362	0.058358310833842	4.47213595499958	0.0573350763461485	3.49545159002121	0.0739422451735256
15	15	200360	153484	20/10/2154 04:25:01	2614.98333333333	1174.98333333333	24	78.9236103693644	8.51389630635579	8.79118952447485	0.111516146187842	81.8194437026978	8.44445482889811	8.92697019525839	0.109087212162017	54.875	12.4166666666667	11.5663649043876	0.210456980822822	129.916666666667	8.83333333333333	9.50476615757299	0.0733486777433286	57.7708333333333	12.375	11.8486072073313	0.204433194087672	2.89583333333333	1.04166666666667	1.6151457061745	16	9.44851743375908	0.121361711406313	9.59865704118061	0.118991585498566	11.5578256317239	0.216540058673984	11.2182886395386	0.0865441746541066	11.978974636142	0.213196434013651	1.75949803447839	8	7.48731501878002	0.0926743956029956	7.42143682397809	0.088175530644836	11.667261889578	0.20072708627231
16	16	200427	155983	1/6/2124 10:17:51	1812.15	387.15	44	58.4182444227787	7.74666278504489	9.75338155284682	0.170624401683671	75.5761391596209	10.6449122807018	10.60717445994	0.143996202766488	39.460350877193	4.73122807017544	6.84850989178256	0.176064525409543	118.208070175439	18.1122807017544	18.52383685181	0.163156605240644	56.6182456140351	7.2680701754386	7.59328003509234	0.137068439607821	17.1578947368421	4.7578947368421	5.67942021279359	38	10.1640018033607	0.179879883048015	11.289359133586	0.154084045919375	7.18468271521784	0.18706265377066	19.3782674021871	0.172756401474044	8.14088473493056	0.147557176211477	6.02891326555496	6	5.42832079621928	0.0885052303731404	3.9707262140151	0.0521320728317081	2.82842712474619	0.0673435029701474
17	17	200434	100103	13/12/2179 11:36:35	1703.41666666667	278.416666666666	60	49.5859651632476	7.50877142789071	7.27565153398605	0.146596213032657	65.4824563913178	8.15789423490826	8.29363900535708	0.12525527667002	30.6675438596491	3.99824561403509	4.24772288614902	0.137503843090877	109.026315789474	14.7473684210526	14.8490046081583	0.134888762526798	46.5640350877193	4.59122807017544	5.59920166827682	0.117940003544535	15.8964912280702	2.24912280701754	3.27958072282329	39	6.26021432546919	0.12368204594392	7.37569045694023	0.109083021547466	3.44417597955413	0.107889849961937	13.0710195454224	0.115883101221067	5.04915112920044	0.103205919307556	3.59824518634468	21	8.73460712666979	0.18272629595455	9.41324818188314	0.147981192364902	4.97613351528119	0.171731805786204
18	18	200452	199793	23/8/2143 11:12:22	1427.63333333333	2.63333333333334	49	57.2137419717354	8.23801175836931	6.46182992341515	0.111169641837337	70.5979524980512	8.79590649521142	7.06369849344452	0.0990568742023899	41.1561403508772	5.40701754385965	4.46442856914293	0.106710731652685	102.735087719298	12.0877192982456	10.3681386622541	0.100701445877195	54.540350877193	5.85964912280702	5.32482314228357	0.0967790556275574	13.3842105263158	2.41052631578947	2.82602097618244	36	6.75671191874269	0.115490210238514	7.05317927673908	0.0972417651217325	4.44320419202893	0.104477694913809	10.8693540352156	0.105357228128099	4.79550053663071	0.0847927403333524	2.48982054558282	13	5.67834392614517	0.0994858100268022	6.1300018822936	0.0902491783350133	4.09189317353102	0.102494434019081
19	19	200453	178567	5/4/2153 18:26:48	1713.2	273.2	23	70.7291666666667	6.625	9.7761507010502	0.139399545024274	77.8333333333333	6.33333333333333	8.71575738977803	0.112682641913937	59.1041666666667	6.625	9.40859921191432	0.160532479135037	118.833333333333	8	10.6171239117806	0.0898101691691626	66.2083333333333	6.25	8.33204206069471	0.126576596694834	7.10416666666667	1.875	2.13108000231915	14	7.44946343668492	0.0985751305421445	7.19470195795046	0.0878167632182271	7.37571006080763	0.11589218950764	8.87520313960367	0.0715742188677715	7.06018086497463	0.100859726642495	1.98483259736443	9	6.34428877022476	0.102880358436077	5.56277308942621	0.0792167053873986	6.45712354260351	0.127164358607071
20	20	200465	164676	18/7/2132 13:10:05	1669.91666666667	244.916666666667	28	59.4473684210526	3.10526315789474	7.29753165487949	0.119491746395688	68.7736842105263	3.35789473684211	6.98373014745607	0.0991604686251369	41.9421052631579	2.53684210526316	4.68194776996016	0.109063675173781	101.768421052632	5.47368421052632	10.0148038571056	0.0962961909337072	51.2684210526316	2.87368421052632	4.59353122341942	0.0878544223058359	9.32631578947369	1.11578947368421	2.34464378901242	20	5.76080221021892	0.0895229558697579	6.62213195118818	0.0909633509778596	4.07301776134238	0.0909155750299639	9.15653347414609	0.085177055573452	4.85446078093996	0.0911635827406565	2.01246117974981	8	2.79987244607423	0.0529526703749264	3.58568582800318	0.0555920283411346	2.12132034355964	0.0554593553871802
21	21	200547	129605	4/3/2179 09:45:30	1934.5	524.5	45	48.372339465094	4.13829802114067	7.95038364742071	0.15894880540094	65.2322685431081	5.13475192184989	6.72360843765812	0.101673161507917	30.2925531914894	4.09929078014184	6.57983221056525	0.209622973079955	100.358156028369	6.07801418439716	12.0038609108768	0.116743838554021	47.1524822695035	4.70921985815603	5.18191786188017	0.10909300761853	16.8599290780142	2.89007092198582	4.90001030714232	33	6.46260116133795	0.121127894503762	5.80450557527613	0.0846935989080294	4.85738854579788	0.141978584598167	11.2179678654515	0.104870521121785	4.1622514485807	0.0842664403700387	4.99658974610775	12	2.49186578186185	0.0610045306556825	4.20765126369156	0.0707003214704262	3.85607548964205	0.163220126545695
22	22	200570	163213	29/10/2108 14:50:00	1450	10	27	65.350113775995	9.11573692162832	9.37118462388053	0.142627955011211	74.0480304426617	8.70254429181417	9.46082177184963	0.125709741296158	47.2065972222222	6.30208333333333	6.12657329058425	0.129384027255201	107.411458333333	16.0381944444444	16.7919224917417	0.153714835489753	55.9045138888889	6.20486111111111	6.28189865504456	0.110388066180412	8.69791666666667	2.51388888888889	3.27382783877661	16	9.26182310745141	0.135725087362134	10.2168568281452	0.132489299446806	6.04970729319472	0.122758803666602	17.125	0.151255865304996	6.95633703898826	0.119614607870835	3.79253653025694	11	8.62569202544742	0.139090077435669	7.91351880972978	0.109060816839218	5.29837024685207	0.118943005541577
23	23	200641	137614	5/9/2160 16:17:00	1543	103	39	71.7395833333333	7.58333333333333	8.85838501958431	0.124675934956257	76.578125	8.46875	9.91202870710221	0.129982891586075	54.8333333333333	5.04166666666667	6.50827356764519	0.118553325146269	117.53125	14.0625	15.6583375797842	0.133802621737858	59.671875	5.96875	7.54214429859193	0.125487895753023	4.83854166666667	2.01041666666667	3.27815326043801	31	8.99808820793892	0.126791242930048	10.2945856946094	0.134371434329638	6.89132226649176	0.125076692190424	16.1756487629778	0.137570675350429	7.99569776790612	0.131633898462607	3.34213890691549	8	8.87914892961514	0.124401386054153	8.74132222754168	0.116745538932109	5.05505404803662	0.093395917746635
24	24	200643	164221	23/11/2108 16:00:37	1499.38333333333	59.3833333333334	28	68.4809045394262	10.4409701824188	12.9751554805194	0.188094405078549	84.6579878727595	11.5034701824188	13.241152590471	0.155029171755692	43.4166666666667	6.83333333333333	8.82912073854883	0.202885006712653	143.502604166667	17.6822916666667	20.4626708782334	0.14157518769225	59.59375	7.83333333333333	8.83840450420177	0.147438383150223	16.1770833333333	1.89583333333333	2.82093458939975	19	12.5969504504029	0.172395238047075	13.4051716235945	0.151036721581075	8.11269310856045	0.175459498079281	20.5347729616082	0.136229289898937	8.51022776476559	0.137436742482402	3.00097450059416	9	9.36358563462739	0.155149920566517	10.2372718991439	0.130657682496402	7.77058198878594	0.205691876173745
25	25	200686	194291	29/5/2138 00:48:13	3011.78333333333	1571.78333333333	22	81.9375	5.33333333333333	5.88678356823323	0.0722103364935217	96.9583333333333	5.83333333333333	5.97944712149776	0.0617740486841751	61.21875	4.60416666666667	5.2399150715169	0.0857086480099419	130.760416666667	4.5625	5.36059052119547	0.0410630193127787	76.2395833333333	4.8125	5.54341386055896	0.0725491403523481	15.0208333333333	1.875	4.94909148162635	14	5.45070315052699	0.0672629740920034	4.01183003376018	0.0417743551302659	4.38027546928423	0.0724868280969022	4.75325221226547	0.0365233430141145	3.17960533870009	0.0421538586570088	3.30500785522167	8	6.89072876096156	0.0836507285093968	8.61373487933246	0.0877832853944709	6.6319034113249	0.106323100782764
26	26	200705	103985	6/2/2153 16:27:28	3212.53333333333	1792.53333333333	40	63.0704225352113	5.95774647887324	8.88729285885046	0.139135700334254	75.9630281690141	6.41901408450704	9.19461938532671	0.118411067422108	48.6161971830986	3.87323943661972	6.33260792066926	0.130636573917881	101.153169014085	10.0880281690141	15.0041874496969	0.142965101950423	61.5088028169014	4.18661971830986	6.20070302052259	0.0996096870766681	12.8926056338028	0.757042253521127	2.59671883690721	23	8.35288878102314	0.139114005766497	7.78642783938975	0.106536490366427	6.88872596744459	0.146568637605204	12.61531787389	0.129186247150254	6.21199909902795	0.103458348499379	2.72160148157403	17	6.85082648513387	0.0992027685240851	7.23045031548561	0.0862580037636879	5.01395112484685	0.0993440199561729
27	27	200726	121550	28/2/2180 08:41:29	1518.51666666667	78.5166666666667	25	58.6875	5.375	3.95811402901264	0.0675446080036287	67.25	4.08333333333333	3.31260219968129	0.0493240351352188	38	5.5	3.88887301584062	0.102446602103283	106.354166666667	7.875	6.37233604470658	0.059980572709964	46.5625	4.375	3.31813200460741	0.0713269992391963	8.5625	1.625	1.93821223468088	17	4.34538294528531	0.0741681828010546	3.67523508651848	0.0543768463627625	4.14533756519439	0.108919225051475	6.71532487935573	0.0629330335992544	3.61369942433122	0.0767911127670383	1.96850196850295	8	3.24862608321909	0.0554136645325219	2.31455024943138	0.0349366075385869	3.53553390593274	0.0936565273094765
28	28	200799	182314	21/2/2181 08:52:00	1928	493	44	60.0853658536585	7.71080139372822	8.88578573682016	0.147370739698487	75.2108013937282	7.70383275261324	8.88031173861891	0.117655440078058	40.8048780487805	8.73867595818815	9.13927935131161	0.227963884046321	119.313588850174	13.6236933797909	16.9190805132035	0.139800853066846	55.9303135888502	8.56445993031359	9.37677396887783	0.169645581673777	15.1254355400697	1.61672473867596	2.22326731356549	31	9.92130324425759	0.162730370673008	9.98848799734566	0.130816699585009	10.5780255083789	0.259224340521537	19.1746360243595	0.159788633536329	10.8977653820671	0.193932679014972	2.52556817838203	13	5.7356286401262	0.0977236858737098	5.14033821096209	0.0700465374659404	3.88455191621165	0.101200751324151
29	29	200810	162267	16/9/2134 14:16:34	1603.43333333333	163.433333333333	35	66.8243635561731	5.31770425372654	8.09616819181756	0.119808000261255	79.2462385561731	5.12904844019148	7.94344793348239	0.0990043370807224	54.3263888888889	4.47916666666667	7.08092478411679	0.128710655644813	101.314236111111	8.35069444444444	11.8354793493365	0.115888033914332	66.7482638888889	4.26041666666667	7.07932247624651	0.104613167265623	12.421875	1.45486111111111	2.04281894540301	27	8.00018297747149	0.116643836372362	8.21185457928192	0.101065141858005	7.02924294716411	0.125397792912739	12.6082492328613	0.12254237915308	7.39195682083071	0.107562831669323	2.09394732135634	8	7.96420547736311	0.124117483654627	6.20147908730629	0.0807571859915637	6.45865974597561	0.125410868853895
30	30	200820	177351	29/9/2178 13:04:05	1495.91666666667	70.9166666666667	30	57.7105216176886	4.80351185045744	9.00603361409813	0.154007806867396	66.1157847755834	4.19648895263672	9.41527077046538	0.139807692769218	40.1157894736842	4.86315789473684	8.63706261264283	0.21186580407137	101.305263157895	5.87368421052632	11.0599723555598	0.107622176667789	48.5210526315789	4.32631578947368	8.96923220999332	0.180709849764808	8.40526315789474	2.07368421052632	2.861556525237	21	9.44661797050978	0.155672756675323	9.45333315450092	0.134468277962592	9.24971042017764	0.217275076984039	10.7732030873786	0.101134226569044	9.19575471410067	0.176196030105944	2.74729303999756	9	5.32810547037839	0.0999019982122883	4.62780323943334	0.0765629351995864	5.2941267247562	0.144824135327677
31	31	200863	107893	14/5/2111 12:34:01	2245.98333333333	805.983333333333	27	59.0740739636951	5.68287048074934	7.32201494144146	0.124283993332582	67.150462852584	5.30787048074934	6.94328785729443	0.103650261957847	42.640625	5.26041666666667	6.24779163264111	0.146496199810083	97.5	7.8125	10.5053235724476	0.108137146952377	50.7170138888889	4.75	6.10852703719174	0.120430982113309	8.07638888888889	2.11111111111111	2.3357740592447	18	6.31884039406034	0.105346522476867	7.02389874774047	0.104516543775619	5.86065032417241	0.13429879800777	9.73773738667072	0.0993646672109257	6.77757017789856	0.133256431679054	1.83288764636107	9	9.0384979086375	0.159190765514163	7.17828515578601	0.107854034060224	6.87386354243376	0.169029431371322
32	32	200912	125474	19/2/2198 16:23:00	2677	1237	36	67.5963534216086	6.75520949231254	9.32642835680484	0.142096956490985	81.3897561993864	7.35590393675698	10.3382850846958	0.131565993247423	48.8368055555556	5.45138888888889	6.79535030107247	0.143690226630607	110.782986111111	9.5	14.7640369043932	0.137499761624151	62.6302083333333	6.14930555555556	8.15255096896593	0.135343248735427	13.7934027777778	1.41319444444444	2.80758609530317	25	8.98455323268315	0.138153046819802	10.0801770508493	0.130990777539213	6.29497153819353	0.134738260663389	14.6461599062689	0.138852482994586	7.85748051222528	0.133995233837402	2.78268455512538	11	10.3802755646853	0.154929496063978	10.4212108400287	0.126666657768235	7.99005063131074	0.164435092505927
33	33	200914	163939	17/5/2165 10:19:31	1480.48333333333	70.4833333333333	44	61.4060283687943	9.12056737588652	13.2662750578753	0.212221815141434	68.0886524822695	9.56382978723404	13.186552787541	0.192856347898223	45.8271276595745	6.10106382978723	9.46951825060389	0.202951194849767	97.2579787234042	14.8705673758865	16.9165030697818	0.173099101179162	52.5097517730496	7.20390070921986	9.54545706231719	0.18173955462655	6.68262411347518	2.13120567375887	3.48145190970336	35	14.1759649827896	0.222992707594443	14.2103347407926	0.207406887376039	10.0745540176954	0.212799873638708	17.8838103397712	0.181403669581798	10.1026246693661	0.193219597501537	2.76472376178735	9	8.23778557083826	0.141084814724157	8.71779788708135	0.128517904969258	6.37377439199098	0.144858508908886
34	34	200945	103561	15/9/2128 07:18:10	1481.83333333333	41.8333333333333	31	72.8645833333333	4.5625	6.49317259300726	0.0891840276398871	82.3385416666667	5.11458333333333	6.57037993369625	0.0795010842875034	47.171875	3.21875	5.77462003591057	0.122109973474234	125.286458333333	7.30208333333333	12.0150443329428	0.095971753239172	56.6458333333333	4.39583333333333	6.40698543510061	0.1121493780283	9.47395833333333	1.86458333333333	2.03464614767201	20	6.15501507116886	0.0832884312742741	6.0634799804802	0.0729221885806399	4.42362080796168	0.0963751810013439	10.8195729072241	0.0830358626801539	4.62572896104524	0.0838754118049907	2.12441942533409	11	6.91112410275176	0.0975896856614498	7.63008399810787	0.0933603158834111	7.2085807454475	0.14469778868599
35	35	200977	164609	2/12/2166 02:52:21	1567.65	127.65	27	66.1819444444444	4.25	5.53543364525541	0.0840116404844835	77	4.85416666666667	5.28422907556788	0.0689247270726245	48.7923611111111	5.61666666666667	7.98360142654252	0.168932005107091	94.3486111111111	8.40694444444444	8.41396884917408	0.0880531623750776	59.6104166666667	5.28472222222222	7.56246541749998	0.130304126529993	10.8180555555556	1.53055555555556	1.60128153805087	18	6.33675088390777	0.0958903034134845	5.8094047032838	0.0759123663586994	9.06548435197743	0.187993915133173	9.26392257296597	0.0954496887884302	8.17456600754833	0.139339193310483	1.3814835257889	9	3.74165738677394	0.0571245402560907	4.34773248691519	0.0565048265447462	5.1234753829798	0.113017839330437
36	36	201008	136499	2/1/2126 10:50:19	1749.68333333333	339.683333333333	33	57.4973404204592	6.98404256333696	8.19302410204686	0.142547474769197	71.8617021276596	6.48936170212766	7.88242194744583	0.109248183227935	42.1409574417358	5.50531915908164	6.52561096221317	0.154958020999202	104.792553191489	9.6063829787234	13.5418123535287	0.130896252977869	56.5053191489362	4.98936170212766	5.68857174384296	0.100172287911856	14.3643617072004	3.69680850049283	4.95486062645825	25	7.8801395942939	0.132868071681858	8.59399014815974	0.11734011671436	5.84587603499826	0.134239828144173	15.0025553378972	0.142772700208386	6.13134025587663	0.106669106748028	4.71068995613149	8	6.67083203206317	0.128904966803153	3.65474251584744	0.0531598911395991	6.86476510887299	0.182452228807256
37	37	201074	194307	16/8/2112 20:14:27	2805.55	1365.55	26	49.1424763573541	5.36828604804145	6.98312212361507	0.143249810837789	69.4778930240207	4.99328604804145	6.49099820307892	0.0938399598136449	30.2913194444444	4.83263888888889	5.96438145609804	0.198304242785868	118.057291666667	4.85763888888889	9.59230683555058	0.0816678418570043	50.6267361111111	4.45486111111111	5.17687164221791	0.102512309746889	20.3354166666667	1.07916666666667	1.6774522806465	18	7.7121218491614	0.156424659605872	6.92726459090044	0.0998769023134457	6.66862716271454	0.213966646932017	9.55179759665811	0.0830657976035974	5.68077827679143	0.110904565056666	1.73110716772353	8	5.20988072251728	0.109681699421416	5.80024630018908	0.0843672189118412	3.02076149339864	0.109348832340222
38	38	201089	153675	11/12/2144 22:03:19	2156.68333333333	716.683333333333	25	59.375	5.91666666666667	4.9749371855331	0.083753151271601	68.4583333333333	6	5.48543526076099	0.0800092657637251	41.8333333333333	3	2.97657521322744	0.0710739067150774	107.25	14.0833333333333	13.0534797404115	0.121631380361643	50.9166666666667	3.41666666666667	3.63409777890836	0.0712009752920917	9.08333333333333	2.16666666666667	3.39950976857939	17	5.30260757164091	0.0888997324634078	5.48728476731863	0.0808352175428221	3.12720510435531	0.0741457277183266	13.6833948316069	0.127741741975463	3.5188567662206	0.0698022929121939	3.38248081599707	8	4.48608961123159	0.0761968511461841	5.55492059863531	0.079356008551933	2.71240536372107	0.0657552815447533
39	39	201117	119171	1/2/2177 01:35:47	2724.21666666667	1284.21666666667	23	68.0416666666667	8.41666666666667	7.23729635278422	0.106567103786195	70.6041666666667	9.45833333333333	7.0910927816483	0.100551870516591	56.6979166666667	8.52083333333333	6.5363834266661	0.116224830934148	105.145833333333	8.54166666666667	9.19958754875422	0.086966918874372	59.2604166666667	9.3125	6.31274825363993	0.107272412141646	2.5625	3.875	5.80547649312724	14	7.56691758632548	0.115023720096153	8.07281423484584	0.116394849935985	7.68221865846602	0.135625550086412	10.7396768731959	0.103693431879133	7.07301014614517	0.117463988192209	7.33499814602552	9	5.54589437732495	0.0778674717565125	5.1295711321708	0.0709157299378451	4.56739653534824	0.0821310066296387
40	40	201197	189024	30/9/2156 00:04:07	1495.88333333333	55.8833333333334	27	59.2552060286204	8.68402645323012	12.0102663223643	0.220022978204334	71.4374976952871	10.979165342119	11.6775107653794	0.168440636081343	42.3003472222222	6.65625	6.82331974244885	0.17274227196073	104.640625	17.7395833333333	13.6722419313805	0.135692163994587	54.4826388888889	7.01388888888889	5.13541693755309	0.0946782228159326	12.1822916666667	5.84375	5.39652732064863	18	13.5174783973277	0.247522493542115	13.7917518213117	0.199079015864964	5.57568249581319	0.138813672094934	15.3632487373181	0.152868146639981	5.24964984826719	0.0957382951051768	5.04100830250083	9	8.97286340867082	0.164527899144625	6.24227431507023	0.0899127325364533	9.06917857360853	0.23762039930852
41	41	201201	118007	13/5/2179 06:27:56	1592.06666666667	152.066666666667	24	52.3333333333333	5.375	11.4198332115539	0.215892868906888	67.0208333333333	4.45833333333333	9.88133854542366	0.146074607385382	41.03125	5.64583333333333	10.2601796393574	0.247109193521904	99.1458333333333	7.45833333333333	12.13331740722	0.1213331740722	55.71875	4.77083333333333	8.67778168240802	0.154214557851013	14.6875	2.875	3.83632523443305	16	10.6246078359	0.221490195927556	10.3870412052711	0.161430460693869	9.89360062532005	0.26471172241659	13.1990766722525	0.136029131565887	9.41806774237688	0.175219864974454	3.48090026669347	8	4.48807944925857	0.0715231784742402	3.85449644663773	0.0519124100557269	4.27565784412177	0.0858350382759702
42	42	201254	174744	12/10/2192 11:28:47	1531.21666666667	121.216666666667	42	60.9556737588652	7.19503546099291	11.7472412557003	0.194552102815227	71.758865248227	6.08510638297872	10.8723989640488	0.153751096461296	45.636524822695	5.16666666666667	9.64780489918936	0.216457161199761	106.843971631206	7.97163120567376	19.7573550308864	0.179923874956034	56.4397163120567	4.09929078014184	8.82018064028701	0.160645094055531	10.8031914893617	3.01063829787234	3.43345567703718	34	12.7915204198878	0.213926067032063	11.9379336674968	0.170470283366187	10.2635502365463	0.235466064806056	21.5675575006047	0.194560083582	9.42102930822219	0.175035517201942	3.31259143754336	8	5.30330085889911	0.0843467333423317	2.92464894108189	0.0397235849382939	4.89168390521827	0.100342233953195
43	43	201264	158025	26/5/2180 13:04:59	1495.01666666667	55.0166666666667	45	59.8107654651006	8.7951401869456	9.77030960073753	0.164012904573626	71.7743071317673	9.1388901869456	9.83031268824772	0.136799525647013	43.0364583333333	5.52083333333333	6.4115386829394	0.150820303571497	107.736979166667	16.0677083333333	18.0480069690688	0.165865478118676	55	5.89583333333333	6.44857278078575	0.117674685780762	11.9635416666667	1.88541666666667	2.76850979132212	33	10.0754907307341	0.168364178133354	9.89366055409434	0.137421590672218	6.69463828882351	0.157689552841667	18.2081166341727	0.16607734906791	6.51171729432506	0.119248984857229	2.88445415244822	12	9.25630048778276	0.157368032659183	10.0785957818902	0.140986765346237	5.8322509818381	0.136693382386831
44	44	201307	199872	19/3/2132 03:57:42	1442.3	2.3	25	90.2708333333333	14.125	13.4274904580119	0.149393529795415	94.7083333333333	13.9583333333333	14.7548579570707	0.156434032623735	57.9583333333333	10.9166666666667	13.7570285066701	0.237681902326712	150.645833333333	13.4583333333333	16.8681899839115	0.112334776131537	62.3958333333333	10.875	14.8743907438254	0.238677643514529	4.4375	1.45833333333333	3.76474877426547	16	14.2299200630221	0.156965681494901	15.5455982515952	0.164123769069959	8.25933814943223	0.151895874012547	16.1357522291339	0.103725205169202	8.39220868822187	0.143609988247647	4.05740064573367	9	12.5648318731291	0.141975501391289	14.1106736590111	0.150737166683799	19.2772174110039	0.300684500344948
45	45	201322	102741	6/10/2141 18:02:08	1797.86666666667	357.866666666667	35	62.0445600483153	4.84143397543165	11.6536391499322	0.199646290077544	76.0393517149819	4.58101730876499	8.23186587239529	0.110135820238495	44.2552083333333	4.17013888888889	10.7115150479215	0.261986741214013	107.6875	5.54166666666667	11.1680253364669	0.105643482912525	58.25	3.70833333333333	6.23836732573165	0.108953521157988	13.9947916666667	1.84375	8.04796545091737	17	4.25984113026446	0.0663060891758323	4.36484598096919	0.056121807141474	3.20615217429022	0.06996737735935	5.3488591416906	0.0482390479621964	3.20041357621535	0.0539217351790495	1.32842232831014	18	13.6913291392938	0.259187295762611	9.98623214381995	0.138929931506269	13.1296949274874	0.362476240329407
46	46	201341	194289	14/8/2132 17:31:54	1708.1	268.1	22	59.8472208976746	6.13889153798421	5.32451759850252	0.0879975374226158	70.4930542310079	4.76389153798421	7.28633969551823	0.101637625436048	42.9375	4.95833333333333	5.06307616570601	0.115847816584017	105.125	6.33333333333333	7.98917015883626	0.0755639481919165	53.5833333333333	3.75	7.22088871027893	0.131560705280444	10.6458333333333	3.29166666666667	4.27212853868915	14	6.04062828969353	0.102362877969809	7.00903320605959	0.102410645168837	5.26508820877237	0.126109897216105	8.82055541347583	0.0852816131137166	6.31118403756727	0.123316924669842	4.30945803685667	8	2.23207142742853	0.0353595473652045	3.15945293637092	0.0408329943311267	2.10017006114131	0.0445659429419906
47	47	201344	113112	28/6/2158 09:26:26	1653.56666666667	228.566666666667	30	61.7157894736842	4.86315789473684	4.25021973738911	0.0686257223475099	70.6473684210526	5.37894736842105	5.87650689894374	0.0841103086680878	44.5947368421053	2.95789473684211	3.39709138603269	0.0749358393977798	106.3	10.0526315789474	10.8991721714536	0.103834603094191	53.5263157894737	3.57894736842105	3.90343202953445	0.0732809517434502	8.93157894736842	1.12631578947368	3.4334393466503	22	4.10258075254697	0.0656890659068655	6.30003779278158	0.0906480257954184	2.91770235167795	0.0629925924797986	12.1474526572696	0.116041666721637	4.15812978273205	0.0779206603237693	3.59201856935587	8	4.59813626840888	0.0760022523703947	4.73399559417986	0.0667935886304036	3.29230705042615	0.0772388750833114
48	48	201361	124383	20/7/2170 18:11:06	1848.9	408.9	28	62.6006969279713	15.6087893247604	14.574154094779	0.23452664486791	73.0694469279713	14.7986032565435	13.9565429322678	0.192504059617619	40.65625	18.7222222222222	17.4352923115564	0.428235249757526	116.958333333333	15.2638888888889	13.8569792168377	0.120122420455559	51.125	18.5833333333333	16.8697155158972	0.330316108003581	10.46875	2.71527777777778	3.05764719174831	20	16.0591044894632	0.259996342663113	15.3274214758417	0.212095348839175	18.5258709575783	0.463726431979431	16.3800263478999	0.141328958998273	17.8251005754895	0.353322112497314	3.1871452330953	8	10.8565494163371	0.17209852940457	10.6349764521138	0.145518485919989	15.3337862251957	0.359736920239194
49	49	201391	115484	3/11/2122 14:09:47	1610.21666666667	200.216666666666	38	51.7925531914894	7.54255319148936	10.225793677266	0.200402351591599	67.8617021276596	6.34042553191489	6.42413877751072	0.0958450229860257	31.8563829787234	5.90425531914894	8.65199637377282	0.271940332674415	117.063829787234	9.19148936170213	11.1177903900863	0.0963018087128513	47.9255319148936	4.36170212765957	4.48935836719184	0.0938886174756687	16.0691489361702	5.03191489361702	7.67234415709207	28	11.2067510832208	0.213607236439878	7.36096885157534	0.109923801516858	9.62964997962848	0.294356112914408	12.6153408751736	0.108319394205722	5.06518357575366	0.107280741392665	8.02080627701064	10	5.35412613473634	0.113917577334816	2.65832027165025	0.0395583373757478	4.47337804249888	0.15267501851532
50	50	201483	150867	16/6/2144 16:31:09	2908.85	1468.85	33	62.4791666666667	13.5590277777778	17.4897697370361	0.300136454145706	75.3888888888889	16.5208333333333	17.4367091435734	0.243818390566916	42.8116319444444	6.38020833333333	14.4607619565373	0.376939292705948	115.672743055556	19.7690972222222	21.4194779135933	0.192652704047037	55.7213541666667	9.34548611111111	14.2619235070594	0.276361406772142	12.9097222222222	3.82638888888889	3.96886557335896	24	18.6272430805691	0.340612444901835	18.26107714254	0.268463002401813	14.2759901557663	0.418599589173355	22.3562943022214	0.206564413187031	13.7274023794364	0.28937870628588	4.34057366141216	9	9.19918474648705	0.135614517147229	11.0961705105861	0.137272212502096	7.13753770178795	0.143548244281769
51	51	201485	161182	19/1/2115 03:30:52	1649.13333333333	239.133333333333	25	88.9521276595745	12.1666666666667	18.8004432571859	0.221077648838028	98.9060283687943	15.3439716312057	22.3206182710067	0.236748178521497	72.6914893617021	10.3191489361702	16.2576136010178	0.234529913459576	126.863475177305	15.9822695035461	23.2144351643541	0.190157561962271	82.645390070922	12.9007092198582	20.0022498734517	0.254611123643734	9.95390070921986	4.19858156028369	5.23832034148352	17	20.3401226209503	0.229298464559785	24.1455451986733	0.242453791126667	17.723157002003	0.243174874119492	24.4492271019424	0.193229595877741	21.6982989303445	0.259038681050461	5.65555427147924	8	12.8146121952358	0.165884947511143	12.7166931910102	0.153213170976027	9.58793885194161	0.155270264808771
52	52	201499	151514	26/8/2132 14:22:22	1477.63333333333	67.6333333333333	44	58.8324468085106	9.09042553191489	10.5629280628073	0.184468678215329	71.0806737588653	9.00531914893617	9.80186239153023	0.140734849152335	43.8280141843972	8.5	9.50238509060478	0.22472719375792	110.958333333333	10.6613475177305	13.7512444180299	0.126978962097233	56.0762411347518	8.30851063829787	9.23651951829472	0.168949016339625	12.2482269503546	2.21276595744681	3.43183393301063	36	10.3118343941041	0.184002992905947	9.57778307185063	0.139566966438625	9.54923540527705	0.230487746959419	13.8645373823073	0.129642427470925	9.39793754813949	0.173991129716134	3.65180972747955	8	10.5661183574129	0.168384356293432	10.0959680778304	0.135972634044855	8.83883476483184	0.191627853980094
53	53	201517	196583	10/10/2138 08:58:00	1622	197	52	53.8561403508772	6.16140350877193	9.89842835308903	0.181750803093443	67.0701754385965	5.65614035087719	8.91767272766993	0.132415471684419	33.6035087719298	3.86666666666667	7.16714895427254	0.208673989710063	113.836842105263	9.21052631578947	13.8952665095906	0.122425255591106	46.8175438596491	3.15087719298246	5.47226656491312	0.115862321406955	13.2140350877193	2.7859649122807	5.23058069041807	41	10.0051206401717	0.187224986876787	8.67741672248197	0.131573256516923	7.74761961870209	0.226409411523012	13.2721972375412	0.119859049942552	5.70974776257193	0.122181450034159	5.7320238625616	11	8.88921716565535	0.152545068365381	8.16533693565227	0.112554769789693	4.6436662631628	0.133369004947234
54	54	201545	195211	9/8/2197 21:02:14	1857.76666666667	447.766666666667	20	81.5177342840966	4.70920773769947	7.24823133406365	0.0914026588388498	88.8687981138838	4.47518336519282	5.43768605874591	0.0625740589708214	57.5957446808511	10.0425531914894	9.86901050871123	0.178948513303921	136.712765957447	15.5957446808511	10.4961145693362	0.0776339835010074	64.9468085106383	8.78723404255319	8.07122895488074	0.128625162627582	7.35106382978723	1.63829787234043	2.94511191816649	14	6.14755539686195	0.0781942211738818	4.76223587235548	0.0550699065960434	8.34325416788258	0.154709348808419	8.67230022593725	0.06383396591121	6.88564360913981	0.111443942806887	2.59754744850845	6	9.85148998974215	0.121790380355856	7.19155707768378	0.0818255435641505	13.2363136862194	0.228212304934818
55	55	201612	123885	6/11/2173 20:31:48	3928.2	2488.2	32	56.953125	4.69791666666667	4.91007850932568	0.0856720350591177	66.7916666666667	4.57291666666667	4.64679910642626	0.069290573814371	34.59375	3.0625	5.36979305181818	0.155364717593293	99.4583333333333	6.89583333333333	8.57509522189207	0.0856438973472366	44.4322916666667	3.07291666666667	4.05158272538587	0.0914320502202734	9.83854166666667	1.51041666666667	3.77598523780603	20	4.74923816605303	0.0850355983178698	5.06172427455101	0.0760018659842494	5.96723509984667	0.171226258245242	6.39489928318697	0.0655887105967895	3.78918127526806	0.0830960805979838	4.29044225422533	12	4.31435236896992	0.0722067342087016	3.94469340514647	0.0581527283313976	4.39955231882297	0.129082219623168
56	56	201640	185731	5/12/2160 10:41:58	1518.03333333333	98.0333333333334	47	70.6566901408451	9.68661971830986	11.5736790284451	0.166604261665212	78.7024647887324	9.82746478873239	11.3421475401844	0.145095518342044	54.1399647887324	6.71302816901408	7.84214933535219	0.146291335090912	111.411091549296	14.8573943661972	17.3389977165099	0.15765774669684	62.1857394366197	6.91725352112676	7.8099387568504	0.12534304987945	8.04577464788732	2.34507042253521	2.7655873943021	29	10.2898869478248	0.144717129722075	10.3420562790394	0.130286547390157	7.24075765569954	0.132857938636689	16.2603888731303	0.144139164701445	7.28695778048571	0.116078975904469	2.50565862063305	18	13.2720404920845	0.198584147013733	12.8615046030235	0.168736940855993	8.74642784226795	0.167663153525903
57	57	201641	145390	17/2/2103 21:46:32	1573.46666666667	133.466666666667	38	63.9461805555556	9.71180555555556	11.480114540891	0.179746333973572	71.2986111111111	9.63888888888889	11.9731800809884	0.1670267412179	45.6475694444444	5.11458333333333	7.80687955722724	0.172879617234636	108.637152777778	13.0590277777778	17.6306543143043	0.162652309770227	53	5.0625	8.01851520293776	0.151367897521925	7.35243055555556	1.15625	2.07761900049974	20	7.57697342715345	0.129742695670436	6.19401238888688	0.0939198239406654	6.27840911797181	0.14966410293139	9.64419650960045	0.0956765526746076	4.57107611423232	0.0923449720046934	2.11448637535903	18	12.1823026038605	0.174171125392763	13.6918705902969	0.175411865213768	7.93951810328677	0.16295476152698
58	58	201659	118358	27/9/2140 23:43:08	2296.86666666667	856.866666666666	27	62.9296875	8.18229166666667	11.1110683759862	0.180885647363055	69.5199652777778	8.50868055555555	10.650027085556	0.156235116169526	45.7786458333333	5.421875	7.93119449729019	0.177564055909482	110.881944444444	15.2430555555556	20.2792997906732	0.185764578235175	52.3689236111111	5.70659722222222	7.51413672435169	0.146168365675429	6.59027777777778	0.909722222222222	1.63124757807289	19	11.9425403079013	0.200803775088606	11.3306885458906	0.170049828097884	7.61740466308372	0.17945528654506	21.7632462856277	0.203394825099325	7.04071284934278	0.141934794840862	1.60772986587842	8	7.54243945001502	0.1141712688744	8.34068128426655	0.116145257222163	6.27032409734252	0.125563436242153
59	59	201689	137235	23/8/2109 22:52:09	1627.85	187.85	31	64.5208333333333	6.33333333333333	8.90523586472877	0.138377098649921	74.1875	7.10416666666667	9.29793594854394	0.124669556403487	46.5208333333333	4.04166666666667	6.1581312624173	0.132570881343706	121.145833333333	13.9166666666667	17.0976952480648	0.140442117829891	56.1875	4.625	6.48787123163519	0.114470124177969	9.66666666666667	1.77083333333333	3.02995794711582	22	7.59656450033778	0.118276305030029	8.39810326967575	0.112520263052903	5.08307607041861	0.108465250775179	16.5066561413781	0.136162892804769	5.70865523470673	0.0996749326694826	3.48683361490173	9	12.0726964676496	0.186691182489427	11.7910041038827	0.158386622290961	8.53098926137982	0.187723480079262
60	60	201719	175067	21/6/2175 15:29:46	1410.23333333333	0.233333333333333	25	73.4734053916119	3.92907990800573	4.6625200260786	0.0636898270017462	81.9148947533141	4.72695224843127	5.45951575766195	0.0668348444766041	44.9601063829787	2.05851063829787	2.99833287011299	0.066422970095547	155.367021276596	8.20212765957447	11.6786129313374	0.0757564409142278	53.4015957446809	2.6436170212766	3.4377802916029	0.0641137689593977	8.44148936170213	1.58510638297872	2.3473389188611	17	3.89575330186901	0.0546960538125905	4.05043874682271	0.0512014805684729	3.07264974746362	0.0694153431320684	11.8631907224678	0.0786254355875062	2.8381590968132	0.0544260627702475	1.83311050339227	8	3.17105273951601	0.0409608522932394	3.77123897612236	0.0432646907821954	1.8516401995451	0.0393965999903213
61	61	201748	159666	5/7/2191 10:54:21	1505.65	95.65	35	59.363475177305	11.2872340425532	16.1565346979288	0.247474273272433	75.4177304964539	12.2	15.7173029952781	0.194727647729109	44.4085106382979	8.49503546099291	13.0282175980259	0.265727048910785	111.747517730496	18.6609929078014	19.7846812823805	0.167545087075567	60.4627659574468	9.36524822695036	12.3772629710878	0.192023140065636	16.0542553191489	2.4063829787234	3.56688786978652	27	16.7972660914849	0.246749828329756	16.5393427181934	0.200792380121952	13.3800463760647	0.259526761604702	20.8677834823056	0.175087058428295	12.9398124576342	0.196498839345402	2.70063831222311	8	9.41787813530354	0.16855262881975	11.7283234704953	0.1561174505224	7.19126454208755	0.177562087458952
62	62	201749	120636	10/12/2123 11:21:35	1658.41666666667	218.416666666667	39	63.3159718513489	7.78472296396891	6.94741488794514	0.109599885086341	73.2118051846822	7.84722296396891	7.35425438379808	0.100104446309177	38.78125	4.27083333333333	3.9609684743836	0.10166355413028	119.619791666667	14.8645833333333	13.0634675157771	0.109130391585157	48.6770833333333	4.125	4.0658795503825	0.0829120535764275	9.89583333333333	1.9375	2.27555216416189	24	8.07176191182407	0.125130124735494	8.66262161242953	0.116854100671777	4.62345743958481	0.116864643022681	15.2593372460407	0.126743067625879	4.86516566588659	0.0989106107422942	2.33708290861474	15	4.28952211790544	0.0696350993166468	4.6414283515807	0.0641081264030483	2.42015347801392	0.0636882494214189
63	63	201756	166538	27/1/2108 15:30:00	1530	120	35	60.3156068409588	5.75650219207114	8.622183283937	0.140404655028399	68.4946848551432	5.38652828568262	8.32129901900618	0.120233434979909	44.2109929078014	4.62056737588652	8.61435678719792	0.188027744029889	97.8723404255319	8.59574468085106	10.0618465652444	0.10345611920786	52.3900709219858	4.36170212765957	7.95768747287592	0.148424759685935	8.1790780141844	2.40780141843972	2.94857891993055	23	8.82500032649208	0.145310820264333	8.86952776639617	0.129290670540124	9.22650846734688	0.204638085582428	10.0043962668435	0.102861472569244	8.86760324731427	0.167450636033028	3.01969817615914	12	8.43936317728716	0.134581206813882	7.37800662512648	0.104838460037321	7.47559159511605	0.15835322002011
64	64	201797	146575	21/8/2136 11:08:44	1491.26666666667	71.2666666666667	30	61.0580985915493	6.78521126760563	10.8426043442301	0.170213568983204	72.0492957746479	7.13380281690141	10.7690488806163	0.144357223600755	48.0017605633803	5.4330985915493	8.46059153933118	0.169437747783668	99.9577464788732	10	13.7077878695237	0.132956235397902	58.9929577464789	5.52816901408451	8.35044220730084	0.137267543133712	10.9911971830986	3.29225352112676	3.26264119789579	22	11.3297915907212	0.170198303172323	11.7233856271459	0.152566982429583	8.8241907272759	0.169178384313786	14.7140860743822	0.138633787424586	9.09119858846411	0.145618033451919	3.36907247631293	8	2.23506950994498	0.0400460382520938	2.99329608100693	0.0437376596311514	2.13704569106846	0.0487770771142588
65	65	201803	136606	10/7/2144 09:41:18	1578.7	138.7	35	65.9322916666667	2.98611111111111	9.48667796562787	0.143955659569467	68.9982638888889	3.28472222222222	10.9060733985605	0.154445708658555	51.4097222222222	2.89930555555556	6.98398528206983	0.136787624438973	102.467013888889	5.26388888888889	13.4432357799487	0.130516852232512	54.4756944444444	2.98958333333333	8.33255738684361	0.149405485932134	3.06597222222222	0.986111111111111	3.85449644663773	28	10.5859264414759	0.161749489965253	12.1990084383243	0.172033359996515	7.54887075895791	0.150440129004143	15.02031252537	0.145777729882274	9.28345515864323	0.166840015688068	3.92977374579271	7	0.951189731211342	0.0140471057351886	1.51185789203691	0.0217757309552641	1.39727626201154	0.0256045388326723
66	66	201820	113310	12/2/2152 07:53:56	1536.06666666667	111.066666666667	40	52.1543859649123	5.69122807017544	9.76699701900388	0.188279460607304	68.340350877193	6.11228070175438	10.1009012037642	0.148215718323759	39.5228070175439	3.95087719298246	8.53950097623257	0.21085187595636	93.7157894736842	9.50175438596491	12.6668353565016	0.14272490542537	55.7087719298246	4.18947368421053	8.85636812752589	0.155990631924718	16.1859649122807	1.57894736842105	3.0296610625359	25	8.68389313614579	0.167255260711591	9.25508869037281	0.138881883108836	8.52017214223594	0.210270783372062	10.0810052408808	0.112360736077584	8.95023277164715	0.162024488987095	2.49198715887542	15	11.6814871851637	0.22551133562092	11.2482802918406	0.159173777714725	8.87103365427266	0.219218294586639
67	67	201834	158351	17/6/2197 12:24:20	1415.66666666667	5.66666666666667	28	64.3829787234043	7.34468085106383	10.7656002223819	0.17156335015748	75.7471631205674	7.84326241134752	11.2708360839711	0.152161721480806	36.4049645390071	3.42836879432624	5.67867541750314	0.160446934096961	121.922340425532	13.6744680851064	18.3425301607606	0.153082218927361	47.7691489361702	4.18368794326241	5.97437207521608	0.127891756961812	11.3641843971631	2.12269503546099	3.01911897166696	20	11.9555096305559	0.190526049889338	12.2173302277845	0.165099057132223	6.36168630408471	0.184129849611714	19.0771287699502	0.156884282647617	6.31289407316069	0.137836115134513	3.17680740101724	8	7.6857939454183	0.122482772038539	9.20791584918728	0.124012334669189	2.72554057547699	0.0726810820127197
68	68	201868	134270	18/11/2190 19:21:38	3998.36666666667	2558.36666666667	25	73.75	9.08333333333333	7.27827818466245	0.0985682311032293	89.2708333333333	9.70833333333333	6.84348838921594	0.0767207218521966	54.5625	6.45833333333333	5.13160143944688	0.093985374348844	123.9375	15.2916666666667	12.0793211729799	0.0973510732832034	70.0833333333333	7.16666666666667	4.97058011369565	0.0710488867023392	15.5208333333333	2.04166666666667	2.97040962382856	17	7.85203233339661	0.104448004434853	7.91406045852421	0.088338166641439	5.7201912761108	0.103450267759451	12.7463951074527	0.100598290077389	5.83914276544889	0.0837682928376634	3.06306267340002	8	5.20988072251728	0.0733786017255954	4.03334317196754	0.0456389609274969	3.44082631271701	0.0647684952982025
69	69	201903	169594	27/8/2165 19:57:08	1502.86666666667	92.8666666666666	27	56.5390118132246	8.38297182448367	8.8382105922123	0.158875934262515	66.9113522387565	7.53900170833507	7.8790750179531	0.119045887499741	38.4468085106383	8.21276595744681	9.46654026640064	0.249119480694754	103.095744680851	9.21276595744681	10.8036081342276	0.106497780074533	48.8191489361702	7.51063829787234	8.25708708804062	0.170054425154155	10.3723404255319	3.04255319148936	4.33530527124351	16	7.71614511378401	0.138096540347027	7.27706274483614	0.10662361953182	6.37410124383561	0.173740408690579	10.8926580778064	0.102158575172861	6.83587351160528	0.139329905969025	4.17731971484108	11	10.6560557303837	0.192790450514562	8.07652903757862	0.127829937748086	12.8565512129384	0.322145930164745
70	70	201908	189072	5/6/2141 10:31:56	1528.06666666667	88.0666666666666	58	51.0177083333333	6.18819444444444	6.93029855868582	0.134885005504623	68.3729166666667	7.07222222222222	8.31548603059285	0.121638887711068	33.2559027777778	3.68541666666667	4.53330086106302	0.13476752944216	122.585763888889	16.8381944444444	17.1589134900701	0.142173854632009	50.6111111111111	4.67361111111111	5.75166668814093	0.113622843294337	17.3552083333333	2.33541666666667	3.41046572582538	44	7.53718758008159	0.146159653381926	8.9217884231849	0.129814381818828	4.85541479732913	0.141858068447863	16.772006779646	0.142080919966196	6.04331615839142	0.117605444922257	3.76608600612052	14	4.70970473398478	0.0927368020756497	6.16664191659225	0.0917460008844755	2.69411242494476	0.0847585931443297
71	71	201916	130009	9/11/2161 10:03:24	2036.6	596.6	21	59.75	6.33333333333333	6.35535020203263	0.105503837345996	71.3645833333333	7.47916666666667	7.14576131436705	0.0999074484698456	43.1875	4.91666666666667	3.89337043361319	0.0891611549682409	104.75	11.0416666666667	10.4969950348614	0.099948717176191	54.8020833333333	5.52083333333333	5.18388069380643	0.0943340507538432	11.6145833333333	2.64583333333333	3.53755363412143	15	6.7738994888996	0.111412820541112	7.82669424834923	0.109311372183648	4.28813423741553	0.0973101566735747	11.2789310537074	0.106909299087274	6.03698915811832	0.110030179066555	4.07430975749267	6	5.45588367422425	0.0927345667006954	5.71547606649408	0.0801234962592628	2.73252020425589	0.0640434422872475
72	72	201935	144868	8/10/2105 08:08:24	1431.6	6.6	41	59.6763157894737	6.81578947368421	10.365735652126	0.173644601322642	69.0078947368421	6.57368421052631	9.24940670476998	0.133553680188614	41.6710526315789	5.28947368421052	7.78444352382428	0.185559409579532	111.628947368421	7.54210526315789	7.33721719029504	0.0655822770442765	51.0026315789474	5.46842105263158	7.50706983855723	0.145733836828052	9.33157894736842	1.54736842105263	3.55702671122811	25	6.00499791840097	0.0958040510274565	4.26927003908943	0.0604028019112823	4.49703606093317	0.104972830553996	7.42742665171906	0.0653822768637242	2.93938769133981	0.0578164376738752	3.36650164612069	16	13.8123963042865	0.250991869243139	13.7954929234152	0.205806887435565	11.2188457516805	0.276581713446669
73	73	201936	104290	10/4/2127 14:39:00	2661	1251	28	56.0992907801418	2.01418439716312	4.73238868284323	0.0831807175892092	72.4184397163121	2.86524822695035	6.25420493468829	0.0848849918425943	40.3014184397163	1.4113475177305	2.85264195747839	0.0700648901836797	114.762411347518	4.54609929078014	11.3073347923293	0.0969101237175451	56.6205673758865	2.09219858156028	4.21197587133886	0.0732517542841541	16.3191489361702	1.23404255319149	2.1833908874033	20	3.91320302242764	0.0663817306603502	5.20399643998422	0.0681597438111882	2.53968501984006	0.0606854246078867	9.49515111711457	0.078149391910408	3.56702736329935	0.0602029934734068	2.01049875980014	8	1.58113883008419	0.030553407344622	2.44948974278318	0.0365595483997489	0.991031208965115	0.0261658405007291
74	74	201939	129169	25/9/2172 07:38:54	1761.1	321.1	46	61.46875	7.55555555555556	11.1256547329456	0.177516516724071	74.1944444444444	8.86111111111111	10.8812873989679	0.146399303993133	44.6909722222222	5.35416666666667	8.47901644100088	0.184850595396228	104.5	14.0416666666667	17.6964337683032	0.166571711344782	57.4166666666667	6.03472222222222	8.0270075521047	0.139547372409983	12.7256944444444	2.20833333333333	3.14972585265129	38	12.0819864032401	0.191298118051302	11.8057114224689	0.159027661841126	9.09926294046633	0.195793879806184	19.2678211830936	0.180606118637779	8.64212614111688	0.15016039934268	3.12255594325813	8	4.10356987442467	0.0679680310463714	4.92080132847138	0.0658301181066406	3.62530786869986	0.0843094853186015
75	75	201940	156394	15/7/2187 11:41:06	1908.9	468.9	47	49.6956018518519	6.88888888888889	10.6242072373587	0.211793188246512	68.0758101851852	6.33680555555556	8.32339833306533	0.121465448660962	35.8489583333333	5.92013888888889	9.14874484976139	0.256787702561233	102.923611111111	9.59027777777778	14.4063863092703	0.137000099116957	54.2291666666667	5.39814814814815	6.98863848980663	0.129444732619078	18.3802083333333	2.28125	3.67970658042715	33	11.1623220102241	0.227146943270747	8.33395199723732	0.123345978132231	9.67671891132986	0.284609379744996	12.4097965876481	0.11319573061014	6.99219442151624	0.133377119023142	3.97673156491533	14	9.15435403522268	0.174131734365649	8.1446402520409	0.115060508101486	6.56466147031058	0.166344363048594
76	76	201988	109827	26/2/2137 17:08:51	1731.15	291.15	46	59.3697916666667	4.01041666666667	4.80941106400864	0.0832955229459327	70.7864583333333	4.88541666666667	5.13249569676339	0.0738026889812803	45.953125	4.40625	6.39398872281142	0.147652350024762	98.515625	5.98958333333333	6.5882709423385	0.066679969933459	57.3697916666667	5.19791666666667	6.73375662322819	0.122190455490531	11.4166666666667	1.6875	2.59589047207219	21	5.23040561114937	0.0865551755982166	5.15382428512117	0.0710638936228133	6.05215427997101	0.126462925253126	6.55416988314637	0.0651693028153758	5.86920940567118	0.0978978534702897	2.68150632862878	25	2.98775277870621	0.0538527898108545	3.5995370072645	0.0536923777933249	3.57211421989835	0.0904790835840514
77	77	202034	125303	4/1/2164 21:27:32	1532.46666666667	92.4666666666667	32	63.6024305555556	4.85069444444444	11.035088829904	0.164779674548262	74.7309027777778	5.07986111111111	10.6861381418685	0.137001771049596	50.4947916666667	7.875	11.7944316926087	0.215978148305281	100.277777777778	8.92013888888889	11.4057210990942	0.111089050424902	61.6232638888889	7.875	11.0294578983855	0.168027923231771	11.1284722222222	2.36805555555556	3.93072573944172	24	9.58476674850194	0.135553566272273	8.02159675455913	0.0975764430356914	11.1154799683836	0.193242679638686	9.20890302519992	0.0866550372886877	9.24130515752471	0.133891532617321	3.94527785983501	8	6.75594975875762	0.121182955314038	7.1701265181107	0.10967688746632	9.68706796271636	0.211162244418885
78	78	202055	196482	8/10/2100 16:57:00	1623	203	33	62.3174900001204	6.74765044198909	8.59284690083275	0.137541120336052	70.9741801409654	7.49765162400796	7.87199644669539	0.111078625569265	49.4260563380282	5.98591549295775	8.28019039819152	0.167174232572848	100.096830985915	10.8908450704225	10.2878550787427	0.102428486226734	58.0827464788732	6.01056338028169	7.25659313585886	0.125277307603109	8.65669014084507	2.48943661971831	2.72648347165577	25	8.20861134843658	0.132510942259423	7.4513359581928	0.10598334651065	8.13674791711447	0.167629746953327	9.94778032192777	0.0993784247944832	6.94022093788567	0.121972248468992	3.0259984578097	8	10.1198178978534	0.157813924332997	9.39509750576635	0.129364509545836	8.48422906675338	0.161220504831418
79	79	202097	168055	30/8/2134 10:47:01	3012.98333333333	1572.98333333333	35	58.7847222222222	9.75694444444444	10.825817259114	0.181990203683473	72.7465277777778	10.5347222222222	10.1540239157032	0.137801798002951	39.6267361111111	6.88541666666667	7.60561490947711	0.189733800307697	111.432291666667	16.6770833333333	17.342811457307	0.153670481267277	53.5885416666667	7.37152777777778	7.46588881502526	0.137529530803097	13.9618055555556	1.79166666666667	3.53802869672132	24	9.63237295247916	0.170484477035029	9.45431425175906	0.132382463268505	6.60355086737211	0.175121790957935	16.1172672729538	0.147695461836919	7.19790126416691	0.136777221171818	3.68211501918296	11	10.816653826392	0.163888694339272	10.2788396939803	0.130713568362756	7.2950792879983	0.161136289493938
80	80	202119	130177	4/2/2136 04:19:36	1660.4	220.4	41	59.3142361111111	9.77430555555556	11.4944313134453	0.204102071828176	68.5954861111111	10.2048611111111	11.3433659563426	0.171047445461584	40.9600694444444	5.86458333333333	8.17320130133812	0.213576324636624	111.795138888889	17.9236111111111	21.6142243701214	0.199590810624995	50.2413194444444	6.49652777777778	7.68447913083217	0.15920345849627	9.28125	1.94444444444444	3.71483512420134	25	13.114877048604	0.229281067283287	12.5880896088326	0.18588437106959	9.39414711402797	0.237225937222928	23.160904559192	0.217187777186721	8.24277461376528	0.164460786387974	3.9170567181665	16	8.59045012402338	0.156367692814988	9.01017942847607	0.140509620716976	5.41871756045653	0.149740036212961
81	81	202124	148141	12/12/2124 18:11:02	2028.96666666667	588.966666666667	27	64.8793402777778	3.35243055555556	5.8621996396732	0.0928052713404729	69.7178819444444	3.86979166666667	6.3998419674221	0.0946048360911014	52.6154513888889	2.11284722222222	4.12215541218005	0.0806216560151114	92.1493055555556	7.29861111111111	10.4727974858434	0.117159947013785	57.4539930555556	3.38020833333333	5.63357608337542	0.101303066434323	4.83854166666667	1.76736111111111	3.5122901839373	19	6.83793170055979	0.108674782359378	6.76225333564475	0.102745152640744	4.3055791359475	0.0857056087826114	12.0051767586258	0.13561139025796	4.74002492159165	0.089212950480675	2.72630675787075	8	2.61861468283191	0.0410763087503044	1.94569121026803	0.0270234890315005	2.85356919363403	0.0535881538710615
82	82	202127	193130	6/6/2154 02:28:10	1471.83333333333	61.8333333333333	25	46.6956240065554	6.95864048409969	7.62185564557479	0.161252229717667	61.4775389001725	8.13949154792948	8.93709157485181	0.144550755018319	30.9751773049645	7.43262411347518	8.61839118784165	0.276940590868948	92.9184397163121	10.3262411347518	9.42213705412242	0.100107703507463	45.7570921985816	8.95390070921986	10.1968949522228	0.223224495451462	14.781914893617	3.0531914893617	3.1235663378047	16	6.03627283274521	0.131163906497596	6.90464563343603	0.116370423763089	7.23763313061206	0.248502425085393	5.13647090260748	0.0551567345246441	8.61756926284901	0.203064960538415	3.09232921921325	9	9.86593632561061	0.199386450243011	10.7558639949607	0.162329984062165	10.1242283656583	0.292045049009374
83	83	202206	121087	12/2/2176 16:44:55	1455.08333333333	15.0833333333333	21	77.7986103693644	10.0972296396891	11.1118048240341	0.14330475316699	82.3611103693644	9.83333778381348	10.8620120461447	0.132131062564247	52.3958333333333	12.4583333333333	11.5591645768319	0.221076918136129	133.166666666667	10.8333333333333	20.6328448284352	0.155468152636218	56.9583333333333	11.9166666666667	10.8419379747174	0.190368476144703	4.5625	1.45833333333333	1.62275485928508	15	12.4225996668437	0.156719087470695	12.3649666753117	0.148260991310692	12.1153189137122	0.21921566188864	23.8800574299381	0.181735596879286	11.6054174541769	0.195377398218467	1.55226409142382	6	5.52032920349583	0.0753914519845226	5.37345647744251	0.0678276464507289	5.49241901776136	0.122507487385012
84	84	202209	199484	20/11/2193 20:57:09	1502.85	62.8499999999999	62	55.1892361111111	6.49652777777778	12.3023452898147	0.21625897589127	71.9114583333333	7.76736111111111	10.7191935575179	0.147098273697678	38.9913194444444	4.39236111111111	8.28806140933496	0.207788033715636	105.241319444444	11.9270833333333	16.6710799727064	0.154223658356878	55.7135416666667	5.60069444444444	7.21447513732905	0.129127441834411	16.7222222222222	2.34027777777778	6.09082065450731	37	11.5050582947835	0.190038909333477	11.5721395780735	0.155528210820457	7.51065309476545	0.17848051670284	17.2842339935776	0.158925610775937	7.93006216153984	0.141745072452644	4.30866157461509	25	11.6229657718387	0.225776335894302	9.06458309392477	0.12839352824256	8.46010244224816	0.230897992419437
85	85	202212	119359	9/6/2139 16:00:23	1529.61666666667	89.6166666666667	47	58.2968753311369	12.0173604488373	12.6488587472553	0.212332766621607	78.8732642200258	9.46180489328172	11.3651765791997	0.145080792245636	39.1006944444444	8.20138888888889	10.3760023422726	0.260926757670845	116.696180555556	13.90625	17.0805960744106	0.147071176238398	59.6770833333333	7.72222222222222	8.62466398546428	0.147349766381978	20.5763888888889	4.51388888888889	6.23877345093272	32	12.9796997740556	0.223928684990851	10.726350948435	0.13931268137818	10.5584013330465	0.282027414572193	17.5088039490368	0.150714654033403	7.57323118920592	0.134113667988151	7.42047896462999	15	11.5820057478339	0.183841361076728	12.5196987640621	0.154183482316035	8.25025252138786	0.184431874546673
86	86	202247	112198	7/2/2102 13:44:43	1755.28333333333	315.283333333333	30	57.2239583333333	7.48958333333333	8.21303981413129	0.144510964471518	69.9166666666667	8.08333333333333	9.19326340066589	0.13126982485482	39.40625	3.27083333333333	4.45220467148374	0.113047939182829	108.515625	11.78125	13.8703872937334	0.12688264028419	52.0989583333333	4.11458333333333	5.32088165713121	0.101189508534983	12.6927083333333	2.11458333333333	3.29471886718626	22	9.53519341282144	0.16903646662536	10.5817780157224	0.14999943063524	4.6307951875746	0.121210581947223	15.1984883333524	0.136004369873399	6.02650171689372	0.115139416215078	2.88337524679893	8	2.1380899352994	0.0368636195741275	3.33541601603158	0.04860351207332	1.18773493916542	0.0278647493059336
87	87	202253	122982	16/10/2131 21:01:59	1858.01666666667	418.016666666666	43	43.0546882450581	4.33854216337204	5.96963535149142	0.139684916927444	58.9001743561692	4.86979216337204	5.52050463523432	0.0935064455130984	24.3055555555556	2.52083333333333	3.61019382392277	0.147075636597517	101.3671875	8.93923611111111	9.71518545113497	0.0958478775722849	40.1510416666667	2.75	3.0870985062278	0.0755737180573843	15.8454861111111	1.22569444444444	2.58691656611579	34	5.39726950146353	0.131483514834018	5.65733536239803	0.0971134630937627	3.35699047164837	0.142227633689775	9.06941197165431	0.0912442689854258	3.38448936635126	0.082935234923202	1.8874290958339	9	3.01846171271247	0.0614618900778558	3.93700393700591	0.0635000635000953	1.96497102042527	0.0699001548767881
88	88	202256	149115	13/9/2120 20:42:03	1697.95	257.95	30	48.21875	6.88194444444444	11.0869603433571	0.23049813603653	64.5138888888889	8.58333333333333	12.7812722191584	0.200124304057803	31.7847222222222	4.0625	6.8498678567672	0.214729399898658	111.967013888889	17.0381944444444	25.8221369878771	0.234960300162667	48.0798611111111	5.84722222222222	8.7585754365742	0.183746337830228	16.2951388888889	2.03472222222222	3.19140368353243	21	7.53878858526576	0.173972044275364	8.85222597779252	0.151258539897187	4.65423514252393	0.161551963624798	18.3152291562956	0.182025467241934	6.09097693313642	0.138431293934919	2.9089353313377	9	10.2320303187806	0.172773495063837	12.1037184369102	0.15856399699009	5.68868272195867	0.145449274140989
89	89	202280	147884	13/9/2115 02:30:59	2009.01666666667	569.016666666667	29	55.7921875	5.03159722222222	7.12087751275951	0.127669519548702	66.8967013888889	6.49340277777778	8.16305506414697	0.122245596106513	40.6600694444444	3.79097222222222	6.63106772045803	0.160184059886117	103.656076388889	9.72395833333333	12.3859824631054	0.12184311106854	51.7645833333333	4.99166666666667	7.89482121206322	0.150674442349347	11.1045138888889	1.98958333333333	2.72554057547699	21	7.53641951112191	0.131176800442238	9.05880261192972	0.133171056948214	6.47035363720378	0.148418816364041	14.044232844498	0.13872478350633	8.56494794691324	0.158122115943014	2.8560712276032	8	3.15945293637092	0.0614978673746165	3.89138242053607	0.0612816129218278	1.92260983338497	0.0539679953230868
90	90	202301	187043	20/4/2156 08:05:01	1674.98333333333	234.983333333333	45	58.4774302244186	4.75347288449605	10.468219779067	0.170266226300357	68.7743052244186	5.01388955116272	10.6832158302473	0.148347474198431	40.8958333333333	3.8125	9.58905626221892	0.220776429675033	98.078125	6.85416666666667	11.5224857026458	0.114398644593284	51.1927083333333	4.01041666666667	9.3883389953127	0.173965515663608	10.296875	3.48958333333333	6.17399237270195	32	10.5494228553341	0.163556943493552	9.6048962648258	0.12627636831324	10.1441227223675	0.220524407007988	10.1038458822818	0.0961412632271835	8.65815856157759	0.150413178051294	7.03877509505096	13	5.49553245031994	0.101672566608446	5.37801950875516	0.0866705640389363	3.24135932232301	0.0873319610159567
91	91	202326	144037	1/11/2192 10:53:00	1447	37	26	51.1117021276596	3.56382978723404	5.62097719399257	0.109472215014088	57.5957446808511	3.70212765957447	5.85845871040656	0.100674108704938	42.2340425531915	4.04255319148936	6.35718854163113	0.149852132440988	88.7659574468085	5.95744680851064	7.56713541979648	0.0847310598254559	48.718085106383	4.11702127659574	6.44085517494497	0.130727739694433	6.48404255319149	1.6063829787234	2.90781440525089	19	6.42819083622294	0.126303646213274	6.6938044148197	0.113758751235755	7.32016361303745	0.174947306475109	8.76262664564651	0.0977053440535702	7.4653194273284	0.149937705200042	2.57063944078179	7	2.29906813420444	0.0437322742919323	1.90237946242268	0.0337130537644526	1.91485421551268	0.0435194139889245
92	92	202327	189431	22/6/2105 20:10:00	1490	50	24	76.4236105283101	12.375	11.9038510388699	0.155846400825204	82.2777771949768	13.4166666666667	13.1909970119099	0.160363324877437	49.5833333333333	6.79166666666667	7.13216332000245	0.144205492569553	127.864583333333	21.9375	21.4098104121465	0.167073792843933	55.4375	7.75	7.89147402700158	0.14261700048798	5.85416666666667	1.54166666666667	2.75542942285732	16	12.1915985446449	0.162939367370878	13.9152822979491	0.170065832822643	7.30289611501264	0.154456494170789	21.3404691841581	0.166763129155814	8.82037177976832	0.162493895770055	2.58198889747161	8	11.420188682749	0.143650171679247	12.4698881076179	0.150013691089947	4.51139430458351	0.0838354342315171
93	93	202340	129543	18/8/2178 10:15:20	1484.66666666667	59.6666666666667	41	64.3473684210526	8.46315789473684	8.85451517726353	0.137409206005982	74.9122807017544	8.66666666666667	9.3631998908024	0.121715661231103	46.4456140350877	6.09122807017544	6.78277948638872	0.14275870582235	113.105263157895	13.9157894736842	13.209937131735	0.11735805469147	57.0105263157895	6.37894736842105	8.1700673191841	0.136167788653068	10.5649122807018	2.70877192982456	4.42787732000059	33	9.13265038366755	0.142025194467968	9.65905525840123	0.125245117299505	7.16922082744891	0.149642180459085	12.893870401838	0.115373569213843	8.63956280459523	0.142268249776269	4.73982163070606	8	8.14160391358572	0.125255444824396	8.57633787980461	0.112661252936678	4.91172067609712	0.107067480677866
94	94	202365	154012	29/8/2103 18:41:07	3138.88333333333	1698.88333333333	25	52.5208308696747	5.56943655014038	7.2367837385535	0.137025700117068	62.6458308696747	4.95832872390747	5.39639190147571	0.0859115694658	33.125	4.83333333333333	7.77881739083776	0.232342215974844	101.4375	8.95833333333333	8.21644692065859	0.0809661698921816	43.25	4	5.70175411605937	0.131135099265395	10.125	2.33333333333333	3.40342964277702	16	6.19254911748893	0.122271645701147	5.44177786912656	0.0881854649349422	6.05392434706612	0.194503593480036	8.9925895417653	0.0892564718785638	5.30683521507876	0.125791649542608	2.8860295678781	9	7.68836270730855	0.135676990982177	5.0055353255488	0.0772724159853875	9.05538513813742	0.240408454994799
95	95	202383	194603	14/5/2126 10:58:55	1741.08333333333	316.083333333333	34	65.0771929824561	7.36140350877193	11.6243780151444	0.173042404778857	74.4438596491228	8.14385964912281	12.9416933135106	0.166169778194622	44.5315789473684	4.89473684210526	7.15914396041798	0.162111817951523	103.808771929825	11.1824561403509	13.3712334560231	0.125464864772951	53.8982456140351	6.14035087719298	8.19026475275022	0.149273117980974	9.36666666666667	2.92982456140351	5.6863974416609	25	12.3629524578737	0.187886815469205	13.8615109210226	0.177894133996697	5.96517672272443	0.14236698622254	13.7689868908355	0.128947245653076	8.09897112807135	0.149925418883216	5.75412895232632	9	8.74642784226795	0.123189124538985	10.6978710239208	0.137544056021839	6.65415492589238	0.131910560204915
96	96	202385	138907	16/8/2182 09:01:00	1559	139	46	64.5669014084507	6.3943661971831	6.63980093991824	0.102082501081631	72.2676056338028	6.47183098591549	6.4872971378371	0.0879244750561304	49.0140845070423	4.76760563380282	5.55864648315016	0.110404895606609	102.56161971831	10.1091549295775	10.4499959549723	0.101136085404739	56.7147887323944	5.06338028169014	6.10946837824162	0.10339791957289	7.70070422535211	1.59154929577465	2.96973461297429	38	6.93600087284511	0.106707705736079	6.69068693090604	0.0901581926859679	5.77906409311392	0.113725756363713	10.5423348948685	0.102039920021651	6.10045121107143	0.101629612459761	3.04167356793647	8	5.39179270479018	0.0826328383875889	5.31171212645092	0.0740308310306748	3.90741054188796	0.0811929463249446
97	97	202404	169780	8/2/2176 12:08:00	1552	112	44	57.5347222222222	9.47222222222222	9.28387175920896	0.164713853792417	65.1944444444444	9.77777777777778	8.65607242645349	0.132475543222245	33.3940972222222	4.32291666666667	5.45576096393164	0.165098681164369	110.390625	16.28125	14.3237077829437	0.131712255475345	41.0538194444444	4.82986111111111	5.16467714997026	0.122901998160461	7.65972222222222	1.83333333333333	4.40131394949617	36	10.095103323449	0.178498879982399	9.03098721949766	0.136031606653521	5.86731598138338	0.175434697117776	15.5161717991774	0.142531815455572	4.69413683598174	0.108465292744122	4.35889894354067	8	4.34248118673448	0.078242904265486	4.62717130498907	0.0763244751338404	2.49284690951645	0.0797711011045264
98	98	202405	153856	26/6/2109 21:17:49	1542.18333333333	102.183333333333	26	57.5208333333333	11.5833333333333	10.7730611320017	0.188428919900467	70.2447916666667	12.8645833333333	11.5069377066453	0.163263509071093	32.625	5.66666666666667	4.9838585607786	0.15182228773315	128.786458333333	22.96875	23.4691286587295	0.183352567646324	45.3489583333333	7.51041666666667	6.86229945762744	0.148745132053617	12.7239583333333	3.03125	4.16431728636741	15	9.95561578779965	0.169891054399312	10.6895587685679	0.150840434175464	5.139019732354	0.158286028717269	19.2546840312392	0.144554684919213	6.39717199423382	0.143006825504482	3.82597637709582	11	12.0070055308633	0.217410799735796	13.0584351004524	0.186670287335902	4.96624972827952	0.149055244232127
99	99	202432	133161	17/12/2197 09:58:55	1561.08333333333	121.083333333333	29	59.4010404149691	6.27778057257334	12.6300107460714	0.213610215544479	78.1718737483024	8.20139300823211	11.3943330366248	0.146751589001211	44.625	5.10416666666667	9.69399412871122	0.218860124353932	107.645833333333	10.6458333333333	16.6968405022813	0.155269640713855	63.3958333333333	6.72916666666667	8.40855622172975	0.133872155053617	18.7708333333333	3.72916666666667	3.9876657122322	18	13.0650584863893	0.210663834569059	11.3408146711514	0.143824332650832	10.1155093500903	0.215223603193411	17.102535836131	0.156266824898659	8.47834612062851	0.132820043665199	3.66622100678454	11	10.8061882915279	0.198665294789594	11.7454472985723	0.155226172787796	7.37594369925269	0.185029374439634
100	100	202448	136113	24/4/2103 19:49:52	4030.13333333333	2590.13333333333	34	83.3182918363147	11.0995402071211	12.8906521921517	0.152392956788077	94.5231529474258	11.0787068737878	11.9399541786192	0.124641822804144	54.9149305555556	6.67708333333333	8.08175968290276	0.145347701252946	150.184027777778	17.4236111111111	19.6834858893386	0.128489684215708	66.1197916666667	6.67708333333333	7.09995167064468	0.106272664231529	11.2048611111111	1.72222222222222	4.06596674377661	24	14.1514918126142	0.16923965217754	12.6556081658449	0.134524798215898	9.23659918437266	0.165000655321878	22.2352377343137	0.146124234836673	8.08556483467001	0.121701822535014	4.58711964817429	10	9.43209561617778	0.108518832941235	9.30957118198762	0.0931733529633497	4.49196814077947	0.0821200756998075
101	101	202464	145164	9/7/2141 03:54:57	1985.05	545.05	26	83.6354252232446	15.5903008249071	11.2840430704881	0.131838722998466	94.3229252232446	11.2291904555427	12.0061442012909	0.124152088764425	66.5746527777778	13.6701388888889	9.62498751247941	0.142389573442085	127.005208333333	14.0104166666667	13.5122736229525	0.101743154994719	77.2621527777778	9.42013888888889	10.3403801447752	0.131370575990303	10.6875	5.27777777777778	4.24572182863572	19	9.87489213242266	0.117828932707603	9.28447718231647	0.0995888531390329	8.76271006705678	0.13260971029397	12.2586048069454	0.0933147000528698	8.06742420685397	0.106853300753033	3.62576872268618	7	14.164005352267	0.156631970720172	14.1353996692532	0.133173348162547	11.3389341902768	0.15811262815127
102	102	202495	150528	23/8/2134 18:03:07	4136.88333333333	2726.88333333333	39	54.6613475177305	6.15248226950355	7.55314057353739	0.135001137657176	70.136524822695	6.15957446808511	8.34245115227354	0.116406295148003	40.6648936170213	3.23049645390071	5.08948268570561	0.123209078052464	107.507092198582	7.53191489361702	14.1542018672663	0.127485882869142	56.1400709219858	3.02482269503546	5.3679711912278	0.0941325883353795	15.4751773049645	1.64539007092199	2.80927709327055	30	6.88067425191162	0.11994202647144	8.18780983444642	0.11241844166288	4.78275157662178	0.111833630006745	15.1004300768471	0.132848358447335	5.44998154589304	0.093588692831592	2.93296758430343	9	8.16666666666667	0.15943600867679	8.08977406634106	0.119357322290278	2.35112266327765	0.0645125121021306
103	103	202510	154083	5/7/2159 02:29:33	2730.45	1290.45	29	79.3489583333333	7.30208333333333	10.1063312351458	0.129453889496125	99.1979166666667	5.60416666666667	5.87660469647404	0.0593389749992155	52.7708333333333	5.45833333333333	7.91052177038929	0.152631491245036	144.875	6.5	11.7552000860912	0.0818882542629464	72.6197916666667	3.76041666666667	4.16086624175464	0.0571601710141566	19.8489583333333	3.05208333333333	7.26775048032986	17	7.14245797203966	0.0866061237693825	6.78178789544642	0.0680580839566642	4.91845265003011	0.0890454686373929	11.5083090187303	0.0781627060800697	4.65105933537473	0.064230713811024	2.74397736228014	12	10.6500818036409	0.148260999586648	4.42787314701546	0.0451056687302084	8.98483570953152	0.191166717224075
104	104	202571	146005	27/2/2114 13:55:05	1444.91666666667	4.91666666666667	25	62.2447916666667	9.09375	10.4814121186031	0.166689124023586	67.4756944444444	9.61805555555556	11.5856232748466	0.16868991372811	52.3142361111111	8.56597222222222	10.8934230922455	0.208686266134971	105.611111111111	13.4236111111111	16.5380369653314	0.15094958894972	57.5451388888889	9.04861111111111	12.2983738762488	0.212040928900842	5.23090277777778	3.28819444444444	4.86483983977547	18	11.9154154011938	0.186989953985605	12.9791184731425	0.185122133531351	12.2677109529913	0.22954136918279	18.0823280645854	0.160731805018537	13.686618625934	0.228745715196669	5.39213903740369	7	5.43796180304979	0.0895664296972907	6.13731754650732	0.0944202699462665	5.62731433871138	0.11484314976962
105	105	202608	167183	12/1/2195 18:15:35	2924.41666666667	1499.41666666667	67	71.2403523763021	8.26315939384594	12.627583044793	0.173116268697785	79.5298260605126	8.32280851665296	12.7310261188494	0.156189839363131	50.119298245614	5.6140350877193	9.47797322644616	0.184439211783878	112.989473684211	13.080701754386	23.1911340262175	0.191402559713793	58.4087719298246	5.69473684210526	9.88330829751169	0.164844823483516	8.28947368421053	1.0140350877193	2.45087418292241	58	13.0518997511603	0.177368834481559	13.0673831859054	0.158857309742719	9.90225978962978	0.19137989596752	22.4905707203011	0.180522156348943	10.2803414557918	0.170165469302489	2.59816352843853	9	8.91112946249543	0.129529196044235	9.50053103985045	0.123890038562221	5.97796881148698	0.121723346840233
106	106	202639	158759	24/4/2163 00:10:34	3349.43333333333	1909.43333333333	25	64.3444444444444	8.17222222222222	12.372449232064	0.19380402932431	85.0864583333333	8.32708333333333	11.6416278930397	0.137672988328284	48.4864583333333	5.80486111111111	8.26730508287515	0.171024101838543	113.546875	12.3590277777778	14.2481870191731	0.125934126031228	69.2284722222222	5.90416666666667	7.56405975650642	0.109528811996907	20.7420138888889	1.31875	1.98997487421324	17	12.9692793123733	0.196416702280931	12.1810786250885	0.14120582108865	8.53388574345549	0.170577375236618	13.9755563921652	0.120754489792532	7.82647279881482	0.111385548413438	2.16591238756055	8	10.1978201452215	0.172296855674281	10.171520113954	0.125671290983216	6.7981089807597	0.151913049849379
107	107	202678	120917	29/12/2107 20:02:06	1497.9	57.9	25	73.4956580797831	7.92534430821737	14.123547977685	0.192821733809827	84.7404497464498	5.90103801091512	9.43666813352494	0.108759149345228	54.2265625	8.11979166666667	14.4924405582129	0.281297371083324	102.651041666667	5.40625	11.0154058784353	0.101881297432809	65.4713541666667	5.88020833333333	10.7905436996165	0.165906268444288	11.2447916666667	3.98958333333333	8.93550968514574	17	11.8134136186378	0.177227293165318	8.69219928538231	0.104787192038604	11.3413772635996	0.256047029855502	12.4940426980692	0.117217839882548	10.0859358981295	0.16646690317301	9.62266014339559	8	5.94618725379069	0.0681511433099219	4.70372193055669	0.0495780967647609	5.46253473346264	0.0816827623695347
108	108	202679	101812	18/3/2177 09:46:01	1903.98333333333	478.983333333334	50	52.7105263157895	3.26315789473684	4.23787586377122	0.0805067603300004	64.6473684210526	3.89473684210526	4.61810987044594	0.0714435314116018	41.1447368421053	2.37368421052632	3.16306813078694	0.0771668243666002	95.3342105263158	7.02631578947368	8.18735336369702	0.0859384209478012	53.0815789473684	3.11052631578947	3.74232548023285	0.0706232398609709	11.9368421052632	2.10526315789474	2.50713268211203	35	4.46687152003173	0.0836492794013433	4.87395754853014	0.0744602855515299	3.53386973360899	0.0857735372235191	8.46041201293243	0.0873365050737753	4.17867736704033	0.0784622896171736	2.96987677643819	15	3.09646495831864	0.0608741472801829	3.3746251996474	0.0537931753397566	2.07880460155075	0.0513285086802654
109	109	202751	122541	24/9/2190 14:36:16	1463.73333333333	23.7333333333333	28	88.4236279593574	5.03472222222222	9.92562166854241	0.113273837748529	97.2396001815796	4.95833184983995	7.9068796605135	0.0818911031555623	67.4965277777778	6.79166666666667	10.5572732520532	0.157865768255002	138.585069444444	11.40625	12.6661836791793	0.0921536034862989	76.3125	6.93055555555556	8.90415974960922	0.117463591514279	8.81597222222222	1.95138888888889	3.48466026218585	18	11.2533369547768	0.129596941589033	8.9694567283176	0.0931085285081192	10.3983171715427	0.161006201365823	11.6605025732786	0.0826660284832673	8.72159254210997	0.117726783470551	3.97418138074482	10	7.26910431327058	0.0816294652141741	5.94317528713471	0.0613014436281556	10.0360461448831	0.141352762603987
110	110	202768	130079	29/10/2182 16:52:04	1687.93333333333	247.933333333333	48	62.6788194444444	12.5381944444444	9.98720369215791	0.158579483037903	70.1128472222222	13.9756944444444	11.276800228977	0.159812935043075	48.1345486111111	7.70659722222222	8.14297656731778	0.169277988406779	109.7734375	25.5052083333333	20.9470557478502	0.191388346035369	55.5685763888889	9.05381944444445	8.98617436884206	0.161367889900643	7.43402777777778	2.75	3.43222112399123	36	9.38992198693018	0.148980692608853	10.5285326612971	0.148115348107345	8.15343923927636	0.166680188877881	19.3601773817795	0.179792695922627	8.70791466298205	0.15284491851163	3.62487000314253	12	12.0667336345036	0.192043506119421	13.6781178928575	0.198233592650109	7.94679275881252	0.174017359682026
111	111	202791	175745	12/12/2129 14:11:15	2928.75	1518.75	64	66.5496453900709	4.52482269503546	7.1994681240937	0.108415519986352	79.0070921985816	3.73758865248227	6.05497303154179	0.0771948753025248	46.0372340425532	4.20212765957447	5.00793021909901	0.108279572304844	110.652482269504	8.36879432624113	12.8117377822058	0.117488353354517	58.4946808510638	3.5	4.161306075497	0.0714004259602703	12.4574468085106	2.80851063829787	3.76267698523778	41	6.2853876221738	0.098963476385993	5.99369587515937	0.0778155575938993	4.01004835443141	0.0904356339558239	12.5199353228283	0.11876847483479	4.28112704559066	0.0739992448858419	3.57156794153151	23	5.75899365385467	0.0804719647865476	5.41444415739943	0.0668808891622916	4.86741200277345	0.0980301891977141
112	112	202798	123892	8/6/2124 14:13:42	1966.3	526.3	23	61.6145833333333	9.72916666666667	9.20195030023871	0.148888397400978	74.3645833333333	10.2291666666667	9.47724547630702	0.127211348675262	43.5729166666667	7.0625	6.96554195332691	0.159331143636518	115.208333333333	14.625	14.1104830259384	0.122260730682458	56.3229166666667	7.39583333333333	7.61972943613104	0.135070348386138	12.75	2.16666666666667	3.44350221575091	15	10.2502032500174	0.160829548901946	10.9574936306925	0.144685215194003	8.18360730799252	0.183488953094003	16.2269616907875	0.137750099242678	8.68331733843696	0.153415500679098	1.96396101212393	8	5.75038818565445	0.0988251460477672	5.72549124529939	0.0793141644370479	3.70749723051626	0.0881425790315901
113	113	202807	124978	24/5/2190 17:12:12	1667.8	257.8	34	59.3563829787234	7.24468085106383	10.3751812045254	0.178430025773326	73.7765957446808	6.75177304964539	10.864954536336	0.148416413915398	43.241134751773	4.8936170212766	7.42142439878975	0.17583862687028	115.927304964539	11.9964539007092	18.6027282226614	0.162302478719653	57.6613475177305	4.40070921985816	7.90208573743556	0.137992252220241	14.4202127659574	1.08156028368794	2.88087924784114	22	9.67435132673367	0.177659206334007	9.98537892159292	0.144240535965229	6.93320013192062	0.175322302186498	20.1947230688326	0.184044700710156	7.16729585479279	0.131950216573591	3.32281891488621	12	8.18488999574364	0.126083029459465	8.60760762877288	0.106926802841899	5.77547059606926	0.1226648622174
114	114	202833	154571	22/1/2201 02:34:04	1465.93333333333	25.9333333333333	27	66.4986111111111	6.11805555555555	9.92851945536184	0.148268819300204	72.021875	6.82430555555555	10.2570939943035	0.140793867740821	41.7736111111111	5.71527777777778	8.43679365514454	0.201944528979524	132.170486111111	8.24236111111111	15.1757040792839	0.113314162096423	47.296875	6.02569444444444	8.06702690443779	0.169238326666527	5.52326388888889	1.58263888888889	2.96561491007713	18	8.76639453838432	0.126236081352734	9.79078531703065	0.131813115711707	9.11366136793615	0.208709802319148	15.4217400237287	0.114423462665753	9.00490062655428	0.185668054155758	2.91547594742265	9	10.7470926301023	0.173340203711328	11.1579568022107	0.159399382888724	5.54526825320471	0.14592811192644
115	115	202906	176418	4/4/2186 10:10:23	1489.61666666667	59.6166666666667	46	66.5611888111888	7.14335664335664	15.3710350922364	0.228123121226932	76.8898601398601	6.85664335664336	11.8872368936681	0.153793530335742	50.4632867132867	5.54195804195804	13.4399541349574	0.264091367026074	117.863636363636	11.3846153846154	14.9486076129256	0.125298095880936	60.791958041958	5.44405594405594	9.70594220102623	0.159625792365823	10.3286713286713	2.32167832167832	5.31173161536078	31	13.8297637576134	0.185795309419725	11.2834449097897	0.136983274800658	11.2926848527175	0.19644962426164	16.6256700083277	0.135487847071019	8.36171510934763	0.127817144176418	5.15063416076744	15	3.40587727318528	0.0645052513860849	2.51282425057657	0.0376171294996493	3.49421290271841	0.0937624213609591
116	116	202914	139880	15/9/2153 04:53:00	1447	7	28	54.8888857563337	7.66320049762726	7.53713289521759	0.138598771984887	66.5555524230003	9.57291917006175	8.71914795068097	0.131917949166678	36.4609375	4.265625	4.60014952598018	0.126278614438672	98.0208333333333	10.6875	11.5036657373563	0.117491388161947	48.1276041666667	6.015625	5.85923952665257	0.121705272066967	11.6666666666667	2.875	3.38687163484232	19	6.9438354423813	0.127862585647854	7.96002907883341	0.121397102464245	4.68261685223074	0.127372541435052	10.9931531056689	0.110924009032241	5.85821760011459	0.121979325372249	3.61850345467045	9	9.12140080587281	0.167251502038636	10.5819546487702	0.157460892605367	4.61052539787435	0.129066029800526
117	117	202993	164511	14/5/2157 15:38:40	1641.33333333333	201.333333333333	26	63.0321180555556	3.18229166666667	5.34372385283752	0.0866730007322367	78.5581597222222	3.10243055555556	4.39335162052145	0.0565480901651276	47.7022569444444	3.67881944444444	5.80477257223611	0.125248204878124	112.885416666667	5.55555555555556	9.43389959340577	0.0845797894581207	63.2282986111111	3.58506944444444	4.80272358627413	0.0769857048354669	15.5260416666667	1.21180555555556	2.00959238117125	17	6.32470064392728	0.104034746924783	4.78258944137022	0.062373625242266	6.77188717289006	0.147120871487707	8.91122474582412	0.0823319677603316	5.14549345944356	0.0831101081335302	2.23277722078291	9	2.16666666666667	0.0342405618964003	2.86986255962043	0.0360485178458951	3.60073295007805	0.0767020036703017
118	118	203011	169346	11/9/2125 19:31:00	2549	1124	34	69.0438596491228	8.80350877192982	10.7790977501178	0.162307052038975	81.0122807017544	9.09122807017544	11.5370054842525	0.147078435119829	47.0666666666667	5.52280701754386	8.93090929412926	0.201895555851326	112.389473684211	12.5473684210526	15.8931649340873	0.145533963845669	59.0350877192982	5.97894736842105	9.25827663631357	0.164548565412787	11.9684210526316	1.15789473684211	2.69100965751279	26	11.2630095718411	0.172867915506416	11.7839525822849	0.152429237382789	9.52607756876637	0.222132750482445	16.8497432073562	0.156127342619836	9.68496058528178	0.17596713851665	2.60295689848768	8	8.34950811211569	0.118432739178946	10.5483580306537	0.128442715746164	4.80884601541784	0.0988965761525519
119	119	203055	100380	28/3/2130 03:18:42	1601.3	161.3	26	55.8923611111111	6.71527777777778	7.5219678276366	0.135530951849308	69.1597222222222	5.20833333333333	5.95934947404884	0.086463775851155	43.3958333333333	6.875	7.20683436319037	0.169726171596875	109.628472222222	7.35416666666667	9.68615189131053	0.0870214060725894	56.6631944444444	4.95138888888889	5.38387907053584	0.0963391987845367	13.2673611111111	3.57638888888889	3.38435313669336	20	7.70150361259	0.138640929119532	5.63914887194867	0.0820836808143912	7.65093733507622	0.180873223051447	9.56968899016165	0.0854436516978718	5.27631250820216	0.0951544185428703	3.54334067765079	6	7.58067719050658	0.137000190189878	7.47440075635945	0.107288049134346	6.06630035524124	0.141076752447471
120	120	203071	184445	19/6/2152 02:35:18	2124.7	684.7	34	83.1475694444444	4.55902777777778	8.63051213720516	0.10227863808469	90.7135416666667	5.41319444444444	10.8068853076858	0.116979974677274	61.8159722222222	4.5	6.95055108806543	0.111366040053829	134.333333333333	8.51388888888889	14.6660994866835	0.106868277442614	69.3819444444444	5.35416666666666	9.26419515894171	0.131571693986641	7.56597222222222	1.92361111111111	4.18511069329731	20	6.55824109924219	0.0807665160005196	7.48050096830701	0.0842398757692231	5.46640457223653	0.0907287065931374	10.0518393184636	0.0765854424263892	6.63543121194253	0.0977955963440313	3.43970622980632	14	9.40101701302156	0.105714247535985	12.9124269303167	0.132435148003249	7.84219357067906	0.119728146117238
121	121	203109	184002	25/8/2101 08:53:00	1567	157	39	64.4982254352975	5.70567375886525	7.36863082422054	0.110792240347965	73.0177289813968	4.42553191489362	7.81911798984669	0.103587931367995	47.8971631205674	4.29078014184397	5.41780067025025	0.109564027036432	111.641843971631	8.9290780141844	12.9014221563834	0.112324023685445	56.4166666666667	3.19503546099291	5.73830442306975	0.0982198255429977	8.51950354609929	2.38652482269504	2.77666194412586	31	7.01418639445335	0.102921953326095	7.73398916663674	0.100329334336083	5.20375174831242	0.102913112725796	12.722577509869	0.108025171954516	5.77494588719236	0.0970579140704599	3.03244108347239	8	5.06892134142593	0.0842771851022582	4.47917535048515	0.0646617815729055	4.05101398241407	0.0897731630451871
122	122	203121	120729	29/3/2153 12:48:16	1451.73333333333	11.7333333333333	35	59.0638322823577	8.6056700931655	13.8999964987464	0.246724636177733	69.33917950458	8.19108808437983	13.4187507007248	0.197348383771257	44.8717013888889	8.45659722222222	12.3326273550688	0.29184716526532	97.8440972222222	10.8145833333333	16.5812489012755	0.172618593558787	55.1470486111111	7.91006944444444	11.2958124166109	0.209514273758018	10.2753472222222	4.54791666666667	8.0218189852385	25	16.1208152683295	0.282029648887345	14.7601434890088	0.209423142587483	14.4525084327946	0.340059021948109	18.1427671538826	0.184979273591788	12.615202468979	0.225997894463973	8.95693399923582	10	5.50647688114734	0.101439546575011	6.26475895292216	0.101398847452167	4.12344246689314	0.0990022200934727
123	123	203150	144742	23/12/2109 08:44:01	1650.98333333333	235.983333333333	36	54.1051236749117	8.10777385159011	13.373095473363	0.232800501470536	68.1280918727915	8.29505300353357	11.2839610854424	0.160119274369699	39.3038869257951	5.18374558303887	9.46072709377335	0.227740672267362	108.0574204947	16.0335689045936	18.4465927941798	0.167379291894259	53.3268551236749	5.34982332155477	7.77647806600849	0.142506088254673	14.0229681978799	2.6678445229682	4.81358856993771	28	11.5877147132268	0.189518698580812	11.0001803737015	0.151056915381875	7.44663554582745	0.166538175146301	17.7613049922143	0.1595241506919	7.59185375163691	0.134624385716171	4.28652990475263	8	11.4048861709106	0.256289576874396	8.40068024456523	0.134950686659682	7.24291525758596	0.237960254869354
124	124	203163	110599	15/10/2121 12:14:16	1485.73333333333	60.7333333333333	35	62.9631578947368	2.97894736842105	5.68973718581952	0.0928828365222404	77.8315789473684	3.55789473684211	4.68718976564419	0.0608951899768177	49.1052631578947	2.48421052631579	4.53872228716409	0.0953513085538674	113.568421052632	4.58947368421053	7.83838861848874	0.0700928977125973	63.9736842105263	2.89473684210526	3.61997260772402	0.0571746576129697	14.8684210526316	1.10526315789474	2.72862202425702	29	5.71748678812761	0.0949096261337726	4.51188905638679	0.0593669612682472	4.59867190080261	0.0982043336695698	7.69460177993144	0.0697759385922489	3.51036466745581	0.0560884712706439	2.99589209721046	6	1.47196014438797	0.0222462490335714	1.86189867250253	0.022798759255133	1.211060141639	0.0235920806812792
125	125	203182	131946	5/10/2128 18:22:51	1897.15	457.15	22	69.7916666666667	13.1666666666667	13.2348091471004	0.192569974362572	76.6041666666667	10.875	12.5363540616949	0.166545766520101	52.6041666666667	11.9583333333333	12.8901452340865	0.247023689154969	115.4375	13.4583333333333	14.7031963424278	0.129855608002173	59.4166666666667	9.66666666666667	12.1896982976916	0.207564522096915	6.8125	2.79166666666667	3.87577669914625	14	10.304431992173	0.151059736010913	9.00579788827151	0.122053407972702	12.1558108023997	0.233444926246358	9.0638758902495	0.0809274633057991	11.2701589836383	0.195517008390256	4.50152599278692	8	18.078697013731	0.259658125870463	17.5697589218358	0.225614881821326	14.9660329699337	0.285747646203985
126	126	203191	145912	6/10/2186 19:01:03	1498.95	58.95	28	68.1770630611314	12.3518076605267	13.7322862731549	0.212707402865855	78.6180352833536	12.9224151770274	12.9859146564251	0.172188949024095	54.328125	10.2048611111111	11.2953817176821	0.220936561715054	101.552951388889	11.0607638888889	12.369316876853	0.126864788480543	64.7690972222222	11.5069444444444	10.7724633027208	0.173799465558157	10.4409722222222	2.40277777777778	2.64874933050922	19	16.2409029157288	0.249792691039765	15.4584270637997	0.20363543883285	13.4334508723254	0.263265153763985	13.4518852349501	0.137559644490878	12.8173744471829	0.206995422436444	3.03488489333442	9	6.43563032840099	0.101200939698377	5.4459244215295	0.0732270694574448	4.94974746830583	0.0964236519799837
127	127	203201	196672	11/2/2191 17:54:47	1505.21666666667	85.2166666666667	22	51.6619718309859	2.56338028169014	3.92240760060468	0.0759621190257949	60.5070422535211	2.30985915492958	2.61365047991671	0.0432333162091485	36.4647887323944	2.73239436619718	3.67305621946384	0.100882942357309	106.838028169014	3.95774647887324	3.65977313421739	0.0342617059373543	45.3098591549296	2.73239436619718	2.65351192594372	0.0586706154480018	8.84507042253521	1.26760563380282	2.71917991202116	14	3.0427359001796	0.0611166464885429	2.45509114443283	0.0410648459044919	2.85164305828554	0.0818094319999951	3.36758954456438	0.0318986831014218	2.41333292858151	0.0538004156053204	2.51151195650992	8	3.18198051533946	0.0579859775004914	2.61520280557469	0.0424373680417799	3.48209706929603	0.0889992861161925
128	128	203222	132686	23/8/2145 17:38:00	2962	1522	24	60.9166666666667	6.25	11.6076405371884	0.189383666140396	75.2083333333333	7.08333333333333	10.5857437629338	0.140518722516821	34.4791666666667	3.54166666666667	5.66197589313949	0.163326227686716	136.979166666667	10.5416666666667	16.528412077302	0.120498751474862	48.7708333333333	4.29166666666667	5.22102077864229	0.107189477063657	14.2916666666667	2.41666666666667	3.32943612756518	17	12.0961223733306	0.186770281877039	11.5427593805661	0.148207635551076	5.7885536139157	0.158974816537265	17.8613944518536	0.12651821070063	5.89616026599964	0.119043615821845	3.53345356806157	7	3.02371578407382	0.0572054337527479	3.33809184158512	0.0482781877915203	1.98805959477601	0.0653352918470989
129	129	203230	134527	20/11/2108 09:23:55	1476.08333333333	51.0833333333333	40	58.5736842105263	3.52631578947368	6.71985195197113	0.112654684861209	70.0052631578947	4.41052631578947	8.50098033562404	0.117579257754136	44.4684210526316	3.08421052631579	5.93036514636584	0.130051867244865	107.336842105263	7.26315789473684	11.4038904742512	0.104192695059399	55.9	3.71578947368421	7.70198109712773	0.132222851452836	11.4315789473684	2.25263157894737	3.81326967850762	32	7.31044050126808	0.122031349003953	8.95058116693025	0.121984070418129	6.5166505101139	0.142537810200714	11.7059055953161	0.106356893540634	8.18904657887399	0.138357703550141	3.8013951174154	8	3.66206421103103	0.0624659140474375	4.62910049886276	0.068075007336217	2.74837614393871	0.0609058425249576
130	130	203258	126041	7/6/2179 02:03:44	1496.26666666667	56.2666666666667	29	99.5364583333333	11.3020833333333	12.8621911271421	0.131663799042401	109.234375	11.2395833333333	12.9231338754406	0.12000348459423	70.1041666666667	7.14583333333333	7.31874575380693	0.105646404609458	159.90625	15.6875	19.8855716687032	0.126409815517842	79.8020833333333	7.25	7.90070770665577	0.0996609497577283	9.69791666666667	2.10416666666667	3.17355141307472	16	11.1562762604733	0.107207459560104	11.0391349298756	0.0972075723049036	6.75277720645365	0.0931417545717745	16.0934769394311	0.0965126053339195	7.33939143707887	0.0895047736229131	3.50238014308365	13	10.4709610657774	0.11654323104033	11.6090150645621	0.11555681151555	6.08802944836033	0.0932207100455645
131	131	203346	126907	27/9/2117 18:44:56	1455.06666666667	15.0666666666667	25	54.1875	3.79166666666667	6.39009650422694	0.117465009268878	70.5416666666667	4.66666666666667	7.05738384011148	0.0996242778107211	41.2083333333333	3.41666666666667	4.96554797244641	0.120056769159729	94.1041666666667	5.95833333333333	8.69386757049665	0.0920960547722103	57.5625	4.29166666666667	5.61990510002912	0.0972301920420263	16.3541666666667	1.625	2.0631690833925	17	5.72533071225636	0.100134384885142	6.82932689819084	0.0929532083821011	4.65105933537474	0.107138223172589	7.54886045159447	0.0769368271445479	5.66529683558541	0.0948867450295094	2.14373231428136	8	2.56347977784662	0.0528552531514768	3.41216311785605	0.0522936876299778	1.77281052085584	0.0479137978609686
132	132	203359	127682	30/6/2122 17:06:00	2634	1224	50	63.3297872340426	12	13.7374209622432	0.22071691777383	81.0833333333333	10.9468085106383	11.7119161366463	0.146179682184802	42.6063829787234	11.0425531914894	11.6075274661554	0.276369701575128	111.413120567376	17.5780141843972	18.8948108630656	0.171646174264767	60.3599290780142	10.8475177304965	10.782904080449	0.180075218444372	17.7535460992908	2.76950354609929	4.1778815059251	35	12.427132148866	0.214578009477212	10.0676701968865	0.131382720690167	10.2089925757523	0.260433484075313	18.51422346706	0.17400585965282	9.44759984637066	0.163130732423766	4.58624175609814	15	11.3808527590778	0.157338978236099	11.5044504845899	0.130337429961366	12.374320568169	0.254965396322163
133	133	203377	126645	4/8/2122 10:28:00	1832	392	44	62.9635411103567	8.00347259309557	10.4731692153801	0.162814551150706	74.3628466659122	10.0381948153178	13.1152258907608	0.172809925737524	45.4913194444444	3.67708333333333	7.23305777218248	0.15419309204265	113.241319444444	16.9756944444444	18.8027763232721	0.164870896417691	56.890625	5.67013888888889	10.2264787100747	0.17487954265188	11.3993055555556	2.63888888888889	4.92925640541851	29	9.07567131521633	0.138135657658905	10.4025697633185	0.130181758244192	7.59066707220026	0.155678461876809	14.8005000914045	0.123942969289844	8.41547366725932	0.133652100958664	3.02819265221291	15	12.675435561221	0.205547603695476	14.6280877896242	0.214697961687244	4.96655480858378	0.11461280327501
134	134	203407	108435	18/3/2183 13:00:02	3179.96666666667	1764.96666666667	36	52.2067137809187	5.0565371024735	10.8753398049448	0.208695220137533	70.0212014134276	5.11660777385159	11.2214364018442	0.159672612832566	31.143109540636	3.15547703180212	6.33809344925022	0.204454627395168	116.779151943463	10.0035335689046	20.2133069480918	0.174587104158183	48.9575971731449	3.14487632508834	6.77600809579547	0.137817113812789	17.8144876325088	2.08127208480565	2.77231208303003	27	11.4859011804005	0.211974936343687	11.4516200224947	0.157510820482606	6.71987315034258	0.208787773370828	21.171326628841	0.178021120828	6.76992679664329	0.133519374367691	2.84700072100678	9	5.53273089089928	0.120567985515965	6.72681202353685	0.106774794024395	3.16666666666667	0.115384615384615
135	135	203446	143321	24/7/2102 21:11:25	1548.58333333333	123.583333333333	60	70.2230968174182	6.05087651704487	11.9668819521966	0.177630710987054	86.8476582209269	5.84853870994166	10.0400359715173	0.117263505696393	49.3649122807018	5.61754385964912	10.0552147979428	0.21780248659804	108.285964912281	7.75087719298246	12.6402275734001	0.118418870232494	65.9894736842105	5.35087719298246	8.09748164799081	0.125704760382781	16.6245614035088	1.48070175438596	4.05732231980399	28	6.51068260265333	0.0865823424161208	6.9580569780323	0.0774500510871549	6.82548910974896	0.127409130048647	8.74965985733432	0.078010022609572	7.26410323214062	0.106489471465936	1.39348446055166	32	11.4841125205298	0.189754700878632	10.9327475896085	0.133444853875288	7.6808832657407	0.193534066538348
136	136	203476	122522	29/4/2188 19:52:43	1447.28333333333	37.2833333333333	32	54.563829787234	5.40780141843972	6.58273569833953	0.122291751725321	68.6932624113475	4.73049645390071	5.98887998441628	0.0882136522445666	38.5390070921986	3.66666666666667	4.44398379109149	0.116468043664969	100.18085106383	7.51063829787234	8.47095369197665	0.085808964274534	52.6684397163121	2.83333333333333	3.7565802482165	0.0719392985894242	14.1294326241135	1.5	1.60518313697404	18	6.13571991077896	0.107644208961034	5.24092742379036	0.0738736833423857	4.40439471556053	0.110416580612938	6.79508665245551	0.0660073177248782	3.45134244981317	0.0641116244547338	2.04284179866653	14	4.7180096846674	0.0948343655209528	4.48272018084781	0.0700816108675258	3.49646603376534	0.0973171460690154
137	137	203487	129635	2/11/2160 03:16:23	1783.61666666667	343.616666666667	24	59.7534739573797	6.24305208524068	7.35580410685439	0.122200711430621	70.836807290713	6.40971875190735	7.51695376286221	0.105398375904851	40.678125	5.14375	6.60447668773542	0.161166690905592	107.9015625	8.071875	8.61997070340359	0.0792489166373056	51.7614583333333	5.31041666666667	6.94384176128727	0.133268454434942	11.0833333333333	1.5	2.57601816088656	16	8.33276810016681	0.136207342861616	7.9165106090433	0.108646891795108	7.67565143815168	0.184816287449852	8.34010141824826	0.0762741484378235	7.43184308678989	0.139647080902687	2.38659450542679	8	4.72995798810179	0.0812300446341972	5.91536517063761	0.0866984790626592	3.87067731245358	0.0970702774283029
138	138	203529	199137	5/3/2155 02:09:58	2330.03333333333	920.033333333333	24	71.9893617021277	5.46808510638298	5.61426108550643	0.0780209994511606	82.5106382978723	5.78723404255319	5.76282438805281	0.0697819300268756	58.2127659574468	6.51063829787234	5.59486695390374	0.096117972006936	93.4893617021277	8.12765957446809	7.43559301456588	0.0796315182282825	68.7340425531915	6.19148936170213	6.06964411725638	0.0881788491611096	10.5212765957447	1.76595744680851	2.26144432493542	16	6.08242002276506	0.0857433659596837	5.92030404624627	0.0729775537287676	6.13969326052477	0.106430219034016	7.84405294899688	0.0842880101974144	6.57140269146043	0.0968162459147024	2.45543614591515	8	4.14039335605413	0.055951261568299	4.40778532015472	0.0515530446801721	4.49602999481606	0.0758823627817057
139	139	203555	118631	10/9/2126 09:40:00	1580	140	44	64.1145834989018	5.9861107799742	8.77411633465474	0.140752670530816	80.4427084989018	7.47569411330753	9.11893386847534	0.115468297293183	53.1440972222222	4.35069444444444	6.67910661063881	0.127829791591173	103.078125	7.84375	13.0981616772533	0.129422661980495	69.4722222222222	4.61111111111111	6.75902810231983	0.0981185207859032	16.328125	2.13541666666667	2.37321202309316	31	9.56544077182259	0.156328263654369	9.76430961501328	0.125088613297272	7.03187825747552	0.13464374674598	13.7639860443099	0.137951363522019	7.2265936591162	0.104586556224371	2.30567322755374	13	5.96463939202724	0.0916552152439174	7.23240570679579	0.089119691173787	6.01920004907373	0.115072942114645
140	140	203615	173382	13/5/2179 00:23:03	3576.95	2151.95	39	70.2894736842105	5.86315789473684	11.2627345828356	0.164235052806352	81.0105263157895	6.42105263157895	10.9197631874586	0.13621326221362	49.2868421052632	4.40526315789474	10.2831374093589	0.219328607582717	110.744736842105	7.94210526315789	15.3250542396884	0.139124095751362	60.0078947368421	4.81578947368421	9.54900705636367	0.163302466651253	10.7210526315789	0.957894736842105	2.56205046088139	31	12.1750229073994	0.181019525241909	11.9868655718065	0.15093128867831	10.7244068938942	0.237214851024418	16.8567174957399	0.151818199409627	10.1824749299433	0.17748480338951	2.570301852488	8	3.97256214551768	0.0539109366652102	4.41132875997374	0.053108547900361	4.53360468375568	0.0849387294380455
141	141	203656	112265	27/2/2150 11:25:09	1894.85	476.85	40	68.1269393511989	7.07334273624824	8.79462977165684	0.13229980852436	82.3258110014104	7.89280677009873	8.75155663809265	0.108378410378856	53.0049365303244	5.40197461212976	6.65832811847939	0.129918597433744	107.240832157969	11.9866008462623	13.8585112235526	0.131766210825316	67.203808180536	6.05218617771509	7.01002030063998	0.106982377728195	14.1988716502116	2.92524682651622	4.02547974525859	33	9.0523519461837	0.137188341779133	8.63737035599763	0.108192530555294	6.69159638062638	0.132348025508343	14.0904814206849	0.135268621638575	6.63731702367209	0.103049382160046	4.10122856685357	7	7.62592695380449	0.110864981675247	8.57529674621901	0.100801137235152	5.86657196893268	0.107643522365737
142	142	203746	107080	11/9/2172 17:12:00	1968	528	23	76.4166666666667	7.5	8.91882585015845	0.117352971712611	85.9583333333333	7.41666666666667	7.15304186379042	0.0835975421073068	55.625	6.16666666666667	7.07665538113869	0.127457379613305	128.708333333333	14.5	12.93293739122	0.100662456852136	65.1666666666667	6.25	6.089581590928	0.093560705805841	9.54166666666667	2.33333333333333	3.8709417101424	14	9.64535987057855	0.122759125625545	6.89680607715876	0.0794693704363973	7.74312882212636	0.136873489280011	12.9532125083206	0.0999145868410407	5.50773681607653	0.0850146807332651	4.31773750277355	9	6.16441400296898	0.0856168611523469	7.53325958665968	0.0900389592031038	5.94652092497042	0.110347810978833
143	143	203760	144261	15/5/2115 08:40:31	1699.48333333333	274.483333333334	35	57.1210526315789	6.28421052631579	7.64253906508462	0.129660139252526	71.8421052631579	6.42105263157895	7.23588164588651	0.098619882245338	42.1701754385965	4.77543859649123	6.67781980222021	0.152561157361428	100.384210526316	11	9.52793328088741	0.0939373703749463	56.8912280701754	5.50175438596491	6.19677335393187	0.106473768967901	14.7210526315789	5.25964912280702	5.62183617840352	25	8.65120415510658	0.145447279003137	8.05543294925853	0.109093078944455	7.48888064622032	0.167912122112563	9.99032865658917	0.098757697277473	6.83422758376297	0.115912950877934	6.49281654343218	10	4.27395211328656	0.0742005575223361	4.75628239512986	0.0658764874671725	3.49761823721991	0.083875737103595
144	144	203773	199894	10/12/2188 14:08:00	1852	442	23	77.968085106383	7.95744680851064	8.4416153409888	0.110379279614976	90.1755319148936	7.98936170212766	10.3033054291717	0.114981089214434	58.5106382978723	5.46808510638298	5.59926590332398	0.0973417352807645	127.313829787234	13.0957446808511	13.3240250776098	0.105273987215742	70.718085106383	5.96808510638298	7.82541718697461	0.110759750954102	12.2074468085106	3.18085106382979	5.11952011090961	14	8.67008244887727	0.112078628147998	7.47927539535485	0.0834341478366278	5.72444152465817	0.0986972676665202	11.4584773550722	0.0907345491917485	4.69743909656465	0.0668334830812043	2.86701590853281	9	8.38815302144108	0.111676593480724	14.1784264916026	0.158319898789607	5.65194165260439	0.0995449606133846
145	145	203801	164295	13/8/2104 11:38:06	1581.9	171.9	25	55.0957446808511	5.17021276595745	7.71189557329022	0.138107012415656	69.7446808510638	5.1063829787234	7.79422863405995	0.110399839009348	36.0957446808511	3.42553191489362	4.62781445897161	0.127137759861857	99.9893617021277	8.48936170212766	13.889684421661	0.136763336172322	50.7446808510638	3.36170212765957	4.54312667664022	0.0888023197154069	14.6489361702128	1.12765957446809	1.50775771705315	17	8.58092960821708	0.149004906373535	8.85462657398413	0.122680237781361	4.78355024444988	0.127261900087086	16.1507147902281	0.154857389415611	4.90198039211765	0.093950018789177	1.7698454568624	8	3.52288437018791	0.0675853116582813	3.19597961731387	0.0475238604805037	3.22656385117578	0.0952491173778828
146	146	203862	126253	27/12/2187 12:15:47	1424.21666666667	14.2166666666667	22	64.0851063829787	11.1489361702128	13.6814604230455	0.202075951196375	74.2659574468085	12.5744680851064	13.8130882472533	0.178915479210817	48.2553191489362	7.91489361702128	11.1100360230244	0.216301586288971	100.340425531915	15.531914893617	16.813160301007	0.163559375026378	58.436170212766	9.17021276595745	11.2622227973727	0.185040255072592	10.1808510638298	2.87234042553192	2.65024706844655	16	14.9899966644426	0.217246328470182	15.0138824647946	0.191564688546024	12.3524626424585	0.233616314750989	17.7150771472589	0.171418950321223	12.4686272968064	0.200299233683638	2.75378527364305	6	9.61119139337054	0.149590527523277	10.4423017896758	0.140953454978751	5.81950742474538	0.12294733995941
147	147	203878	112133	15/7/2179 01:29:11	1470.81666666667	30.8166666666667	33	51.9427083333333	7.98263888888889	8.04579694529066	0.157386662237458	64.6458333333333	5.64583333333333	7.57575378787784	0.118877734189239	37.2621527777778	5.39236111111111	6.80838943265341	0.187386865118901	82.2899305555555	12.1076388888889	12.9261451048922	0.159761343993049	49.9652777777778	3.55555555555555	7.52885862008393	0.153840454775709	12.703125	3.04513888888889	3.18138525193226	26	8.25627966133378	0.160676101193621	7.79190901858114	0.121602421658529	6.90607313557033	0.188809570478263	12.6299400083842	0.156594392092508	7.89206027502422	0.160182331889641	3.46143589591638	7	7.73366173358544	0.154232570185465	7.11470643238691	0.113965549260202	6.87646088374785	0.194093653976754
148	148	203909	126013	22/11/2143 18:31:09	3928.85	2488.85	38	73.8402777777778	11.6597222222222	16.054251020148	0.232227460512228	88.5885416666667	11.21875	16.0062443362736	0.189305099526422	58.6302083333333	7.88541666666667	11.7183640880033	0.21449799390372	116.1241319461	17.6892361077997	26.2601688229897	0.234760898980443	73.3784722222222	7.82638888888889	11.3565015749904	0.162113846675295	14.7482638888889	1.64236111111111	3.77496432019916	28	16.6964812691922	0.251344879321173	16.6103811486902	0.202919141432515	12.1273554958512	0.231154495496142	28.4928239175986	0.261346394007776	11.6184377279433	0.171129014404214	4.38371203626917	10	11.700427342623	0.152547944493129	11.8175951680346	0.128312651118726	8.2334008094401	0.13564087000725
149	149	203911	187307	14/5/2181 16:29:14	2010.76666666667	600.766666666667	38	54.1067375886525	4.35673758865248	5.686261549781	0.105558348261689	66.1599290780142	4.18652482269504	6.54522509547975	0.0985804810258543	32.895390070922	2.47446808510638	3.90862925407408	0.11997408049662	113.962765957447	7.75248226950355	11.8151059371998	0.104001395787258	44.9485815602837	2.1113475177305	4.95269227185448	0.109802979189306	12.0531914893617	1.63971631205674	3.41488666350859	25	6.06300255648965	0.111288593180794	6.47379332385581	0.09796902729806	3.55340212566305	0.105379659717172	12.9578804851205	0.113307804172092	4.67903123876442	0.10324429035226	2.16024689946929	13	4.88850037306288	0.0927744596347699	6.90410505906933	0.103046344165214	3.73136394942612	0.12280438314567
150	150	203979	185604	20/8/2135 15:58:42	2101.3	661.3	23	58.125	6.16666666666667	4.89171276292269	0.083962233990464	67.4375	7.125	6.10481569775512	0.0908219670429287	37.0208333333333	3.45833333333333	2.70484852322581	0.073018211307739	106.729166666667	13.5416666666667	12.4230437417839	0.116292228759068	46.3333333333333	4.75	4.64170814953445	0.100906698902923	9.3125	2.125	3.22600598643368	14	4.31200725804197	0.0758393236339039	5.86665001662639	0.0881256440265767	2.31098665955893	0.0634388494780883	10.272121665775	0.0989062608809144	4.72077475481666	0.10230781202389	3.729891139442	9	5.17472489875334	0.0856112575161398	6.68539037337719	0.0979943214338676	3.1224989991992	0.0821710262947158
151	151	203980	155663	16/12/2157 07:22:00	1718	293	34	63.970172761616	4.32631578947368	10.5087124452454	0.158633814495121	72.5438569721423	4.96842105263158	10.9188341485761	0.145110240650626	50.5842105263158	4.2421052631579	9.77870107184008	0.187310330390176	101.331578947368	5.77894736842105	12.2628665740597	0.117381042657103	59.1578947368421	4.71578947368421	10.0507180861044	0.164211636197765	8.57368421052632	1.54736842105263	1.85864075456917	26	11.1338391368838	0.162690046495367	11.4485625481903	0.147479420780112	10.8820953864594	0.203403652083352	12.754003896213	0.1189397780852	11.0770726485628	0.176689502369714	2.05949956580196	8	1.45773797371133	0.0246551877160478	2.07019667802706	0.0306695804152157	1.19522860933439	0.0249005960277999
152	152	203985	128863	30/11/2153 20:08:16	2311.73333333333	886.733333333333	38	67.9578947368421	9.41754385964912	12.6959184086452	0.183858574515441	74.0368421052632	10.4736842105263	12.4781459030502	0.163845730586009	49.5070175438597	5.54035087719298	7.89709779775529	0.159452559147025	106.615789473684	17.9122807017544	20.5189431264631	0.189990214133917	55.5859649122807	6.54736842105263	7.37937612770479	0.130304968797761	6.07894736842105	2.24210526315789	4.36069343409664	31	12.5721145602531	0.17828707747843	12.2819038137547	0.158245643485618	7.89065051763147	0.157609643071247	20.3197028172325	0.184562199629126	7.19766987384829	0.125918603887865	4.77042862301825	7	11.9841164721913	0.191526975582966	12.1066687644219	0.173661232276543	8.07111250961459	0.171205416870613
153	153	203992	108881	11/4/2120 12:28:03	1591.95	151.95	26	73.875	6.08333333333333	6.40576663279628	0.0864745235995344	81.75	5.20833333333333	7.1459509783244	0.086901181214422	66.1666666666667	7.58333333333333	7.45777859274875	0.112082221625126	107.416666666667	7.08333333333333	6.91186271231179	0.0643424384246712	74.0416666666667	6.75	8.48890678836436	0.113651687176866	7.875	1.79166666666667	4.76396731888293	18	6.58479135008718	0.0868960735348749	5.73944043183551	0.0672590675605724	7.40605652169995	0.108029997885413	6.53097196221526	0.0594926595748354	7.10334543295406	0.0909389884730961	5.00848952482297	8	4.13175853256559	0.0588150680792255	4.68279525802393	0.0622298373159327	5.60611910581388	0.0904212759002239
154	154	204124	116479	22/2/2126 05:16:10	1423.83333333333	13.8333333333333	35	72.3829787234042	4.63829787234043	8.41667013339918	0.119506472482341	77.0691489361702	4.86170212765957	7.78082106660912	0.102920913579486	42.968085106383	3.25531914893617	5.0231397325885	0.119761505885966	143.031914893617	9.06382978723404	15.293377486938	0.110319087395472	47.6542553191489	3.22340425531915	4.7636579405736	0.101108567568269	4.68617021276596	1.15957446808511	2.20274847414228	22	7.0687716378118	0.0973781941339133	6.68671228722466	0.0867891860288746	4.35765733957794	0.100596496821317	11.9348882877704	0.0841562635676116	4.58706066464414	0.096018396405491	2.28300705476817	13	9.49696307733729	0.142235622126019	9.10902623634157	0.124518760328539	5.37801793629186	0.135755792566591
155	155	204131	168881	28/11/2135 04:15:17	1604.71666666667	164.716666666667	27	70.7604193488757	4.43749678134918	11.5134494012826	0.166088928645506	80.0052110155423	3.7743053038915	11.0449391559246	0.140357705502846	46.671875	4.15625	9.1101208550876	0.198365534747875	129.536458333333	5.73958333333333	18.8042851393277	0.148411487507117	55.9166666666667	3.5625	8.32426857408189	0.150539351306236	9.24479166666667	1.23958333333333	2.4360773662741	18	11.140297641704	0.172618652181434	10.008141839885	0.135891275937912	9.5026656047012	0.222140234915093	16.2381178277606	0.138196747470303	8.07238494453842	0.155570587796244	2.90818093313832	9	3.55121262544375	0.0450153713084419	3.45607355888795	0.0389294893992385	3.30823887354653	0.0633492550253592
156	156	204136	129429	26/11/2114 10:09:23	1610.61666666667	185.616666666667	41	67.4649122807018	6.90877192982456	8.12951563072757	0.120895952433743	79.419298245614	6.91578947368421	8.20046102213831	0.103867439576049	46.7684210526316	5.28421052631579	5.88559630814406	0.124966053150651	115.898245614035	11.3473684210526	13.1894728902239	0.1139899638489	58.7228070175439	5.03859649122807	5.91278070029289	0.100549153343844	11.9543859649123	2.55438596491228	3.12445117131813	28	7.94125255003844	0.118906455294693	7.53571742019544	0.095087916974075	6.34408027198226	0.132464017610368	12.2744195651516	0.106800418839106	5.55920515044749	0.0921051740902543	3.39369942204606	13	8.76692502300404	0.128489318262742	9.78421019964152	0.124945709818605	4.50071219435438	0.0991682347908593
157	157	204216	178087	30/1/2189 15:10:14	1429.76666666667	4.76666666666667	29	62.3842105263158	5.25263157894737	8.09989965272635	0.129777397750864	69.4473684210526	4.74736842105263	7.56173280112866	0.107127626396058	46.8263157894737	4.62105263157895	6.86983124107049	0.145738921719857	101.547368421053	6.44210526315789	11.2677883449767	0.109359391567712	53.8894736842105	3.50526315789474	6.79865243094889	0.122918279611919	7.06315789473684	3.64210526315789	5.45808028468698	22	8.93700900022652	0.144569263238958	8.51126068462002	0.120184682324545	7.651641591686	0.164551432079269	12.5371309987434	0.120181647918238	7.54510247966	0.135947792426306	5.442338432976	7	4.60848079502294	0.0716874790336901	3.53216512583861	0.0505626909629249	3.02371578407382	0.0615291002573161
158	158	204246	163261	19/1/2125 21:52:00	1688	248	33	61.9062498013178	5.22222479184469	7.18518599050662	0.113287691615401	68.0208331346512	4.5624996026357	8.90703229861445	0.126205266988899	47.75	5.41666666666667	6.24059899028737	0.127754197691987	97.8229166666667	7.14583333333333	11.5778818652139	0.11439224597367	53.8645833333333	4.27083333333333	8.1317279836453	0.14520942827938	6.11458333333333	3.125	3.44711121920598	23	7.89406140928716	0.123260972446439	9.21868698477826	0.127268787905102	6.61923177181551	0.13296273428101	12.426702092719	0.120851648259	7.87199971078762	0.135318380678711	2.9960448235933	10	5.29150366351255	0.0853468343326938	6.7228177664698	0.10139996747861	4.90011337737313	0.1049274813142
159	159	204268	164464	22/1/2162 05:03:28	1616.53333333333	176.533333333333	23	51.1458323399226	6.79166467984517	6.85067094444003	0.132259739166098	54.4166656732559	6.91666467984517	7.54391281942139	0.136478761813242	29.5104166666667	4.02083333333333	3.97844985403948	0.133291109457987	104.395833333333	13.8333333333333	14.5931314722375	0.137501853282041	32.78125	4.22916666666667	5.13590015048299	0.154110506798576	3.27083333333333	1.54166666666667	2.59141178120399	15	7.55316101636997	0.144635004055369	8.69899273548065	0.157717440829064	4.51136131920077	0.152582682723814	15.8705327422809	0.146317142676222	5.96417878432803	0.183513193363939	2.78943585352888	8	5.68205194324324	0.111412783200848	5.23722936566382	0.0943644930750237	2.92464894108189	0.0962847388010499
160	160	204270	161745	29/12/2126 18:44:17	3915.71666666667	2475.71666666667	25	63.7187477747599	6.4375	9.68462341587993	0.152321858151534	76.2812477747599	5.35416666666667	7.78261954189009	0.102322110971256	41.78125	4.02083333333333	8.81868281925746	0.212703396508863	134.375	14.8333333333333	14.7213563686684	0.109468741587362	54.34375	2.89583333333333	6.6541340533536	0.123361773328765	12.5625	3.375	4.93389636426763	17	10.8762346974966	0.174870109788924	7.41608955990343	0.0997154174020117	10.1033264760846	0.252769021476731	13.618623710372	0.101010734326494	6.54733892958227	0.125555286861702	5.75798678052545	8	6.05427330808625	0.0910131940211081	7.76818525237811	0.0975341100005012	4.05982054494319	0.0909763707550296
161	161	204290	101409	6/8/2144 10:50:00	1450	40	39	74.1347517730496	11.8156028368794	16.895008006703	0.231682599248037	85.4131205673759	11.3510638297872	15.0090391118395	0.173901522686198	45.6258865248227	6.96099290780142	9.95299343276205	0.221809567930126	134.448581560284	16.6205673758865	22.789211880573	0.169291288255686	56.9042553191489	6.70921985815603	8.62590330500293	0.14806788243623	11.2783687943262	3.56382978723404	6.07243723122154	30	18.599962921728	0.257617214982382	16.0910126982478	0.184741822023511	10.9181384460189	0.246088770383597	24.8985297077798	0.18466153058922	8.84320636706928	0.149210456137277	6.0306687454412	9	9.65660395791398	0.128185008290894	11.0113577727726	0.13160985385784	5.85472269008343	0.125757766612771
162	162	204332	132449	12/8/2173 18:34:53	1525.11666666667	85.1166666666666	23	82.7916666666667	9.83333333333333	13.4430433689609	0.160952627530505	90.625	10.4166666666667	12.882871552827	0.141299974113029	60.6875	6.625	8.79678345814458	0.144828933097584	124.125	15.9166666666667	20.4546157223211	0.162170341817782	68.5208333333333	7.79166666666667	8.67461883068689	0.126838037575206	7.83333333333333	2.83333333333333	3.32495653631434	17	13.0101770119531	0.150457829389934	11.3604059579494	0.12093105903891	8.41173899625853	0.134778098903294	19.1286280680217	0.146217031095489	6.72571885508509	0.0962434516300055	3.06426269799979	6	11.839200423452	0.157505992329739	14.7467510546109	0.17696101265533	8.8090862182181	0.157305111039609
163	163	204348	161387	12/9/2108 23:50:06	1449.9	9.9	24	75.2100679278374	9.03819747765859	11.6560842723139	0.15282492783708	83.3350679278374	11.0104226668676	12.1853960799634	0.144741159798595	45.25	4.45833333333333	5.93316489339155	0.130578594627599	136.213541666667	14.8645833333333	16.7208403982332	0.121514055884208	53.375	6.5	6.79270575317932	0.12731350103577	8.125	2.83333333333333	2.44801013543417	15	6.97728808402923	0.0942876768112058	7.17082088885772	0.0874490352299721	3.75119028728597	0.0862342594778383	10.3051073791222	0.075513732626689	4.69041575982343	0.0910760341713287	2.26778683805536	9	16.7222017672356	0.208882479753278	17.6912192196315	0.201418068753187	7.60345316287277	0.156235338963139
164	164	204396	194451	15/8/2126 18:03:17	1556.71666666667	116.716666666667	26	74.9331597222222	10.0086805555556	11.2989448111828	0.150421180282003	85.3067708333333	10.303125	11.0252158534599	0.128718281180942	56.0215277777778	6.66527777777778	7.13431577227007	0.127486055037128	129.092534722222	20.8982638888889	21.8549413528946	0.168164686349588	66.3951388888889	7.12638888888889	7.08519583356734	0.106544298249133	10.3736111111111	2.83611111111111	4.17833238726427	17	12.7153508429309	0.162710548987448	12.8599640928965	0.146576861937138	8.42331323662803	0.14770121198832	23.6325268122013	0.17320670653478	8.57600105629932	0.128734673692793	4.83553026473586	9	4.37876821847322	0.0631047461429287	4.74414844249676	0.0580521223419046	3.18634238238419	0.0590671090452271
165	165	204397	149903	3/1/2168 20:06:26	1673.56666666667	233.566666666667	23	44.4166666666667	8.66666666666667	15.1894492194066	0.344533858033878	60.2708333333333	7.375	13.1145756645673	0.218893498029788	31.6041666666667	8.625	14.1901262783129	0.454558362675761	95.1458333333333	12.4583333333333	16.0290003978707	0.16919091746261	47.4583333333333	7.75	11.4910172857267	0.244263768550567	15.8541666666667	3.54166666666667	5.12260741413663	14	10.3435492452548	0.203957309061362	11.5416112917041	0.179936033500955	8.65739853827635	0.226548746796017	12.8552806954279	0.131463790895538	9.79487419212521	0.189665613678773	2.5933134645227	9	16.2540593220415	0.481205703613071	13.2853302555864	0.249099942292245	14.5945195193264	0.717763255048841
166	166	204399	198793	1/8/2159 21:30:59	1469.01666666667	44.0166666666667	33	50.6035087719298	3.16491228070175	3.79767672200366	0.0761381116805109	70.5263157894737	4.69473684210526	4.91827143815731	0.0708437177910044	33.6561403508772	2.0280701754386	2.55396305234184	0.0776066120877356	106.450877192982	5.70175438596491	7.91754381105656	0.0754051791529196	53.5789473684211	5.34736842105263	4.62392493647786	0.0881510819779142	19.9228070175439	3.5719298245614	3.71728150913834	26	2.82733905887606	0.0553545297671517	5.07300548150548	0.0726311357484264	2.15442299967728	0.0649072977886551	7.05364063118091	0.0658745173889021	4.74536210825492	0.0913245113357719	3.47916877782832	7	3.77964473009227	0.0831997267630374	4.25944329025016	0.0627707432247392	3.71611676478603	0.116649405172656
167	167	204405	104923	29/8/2178 18:02:55	1437.08333333333	27.0833333333333	32	64.4078014184397	5.73758865248227	8.70946833679745	0.134249993630789	80.9007092198581	6.58156028368794	10.2193680759119	0.124436749782794	50.7517730496454	4.85815602836879	6.65562762121335	0.131388083824076	95.2553191489362	8.27659574468085	11.6810778888406	0.120501125868117	67.2446808510638	5.78723404255319	7.659526537208	0.11279560478171	16.4929078014184	1.73758865248227	4.23503056316808	23	9.44193823473012	0.142683692114844	11.3156298216613	0.136404342713946	7.37236587915484	0.143213188530879	12.9680361070714	0.132975849515222	8.58231475082413	0.125728177878315	4.85195857116326	9	5.61496017597434	0.0912177645916409	6.74536878161602	0.0843171097702003	3.90867979985286	0.0804991263127591
168	168	204410	169117	26/11/2106 18:14:17	1545.71666666667	105.716666666667	22	67.75	7	5.97396950848527	0.0885628902875174	71.0625	7.375	6.49891765880525	0.0914754884796645	49.5625	7.375	6.79635756787974	0.138701174854689	130.25	8.33333333333333	7.23043710844792	0.055521681111991	52.875	7.75	7.52556968834913	0.143096398568436	3.3125	2.375	3.81299895606608	16	5.49507355122143	0.0808842473040873	5.7373048260195	0.0806650942146854	7.00357051795725	0.142566320976229	6.83099553505929	0.0523698747297311	7.61331071216721	0.145535210746327	4.18280209110273	6	7.52108148251744	0.113668737771044	8.86378399255457	0.125135774012535	6.83130051063973	0.140369188574789
169	169	204468	157900	20/2/2111 02:03:00	1437	12	25	67.6529833770217	4.6926433897855	6.89964045413978	0.103432544602301	71.8143868857936	4.72913461785567	5.14160323383551	0.0722676598884125	50.0126315789474	4.38315789473684	6.50973629778247	0.130927922320645	107.095087719298	8.48350877192983	8.82855216518163	0.0839854658027172	54.1740350877193	4.38877192982456	5.01398045468867	0.0925771871249755	4.16140350877193	1.34175438596491	2.59935889531759	14	3.86471411662801	0.0556073912572271	3.82014496282273	0.0524333567441486	5.10978376351584	0.099356906512808	6.03833904824319	0.0553976059471852	5.05627669989826	0.0922918823971	1.54954796669832	11	8.36709982180662	0.132492475715236	5.93007926164687	0.0859809455333526	7.64674618859076	0.160830225763859
170	170	204481	148457	13/5/2178 11:26:37	1653.38333333333	228.383333333333	46	61.755557361402	9.78013375934802	11.8431169720106	0.19730187990491	70.9520485894722	10.629255816811	11.6348017075412	0.16698066858309	45.2938596491228	6.55614035087719	8.75289462127859	0.200664416934371	101.406140350877	17.3105263157895	17.5682966820685	0.176855596318011	54.490350877193	7.47543859649123	8.55161227276869	0.160528122647362	9.19649122807018	2.4140350877193	2.77462623151978	26	13.2782381942502	0.205537314505936	13.646803449177	0.186876864877502	9.68537755905976	0.205819220707441	20.9726286823124	0.201921253745648	10.1118551900537	0.182258741727137	2.33534711635041	20	5.85359033536903	0.108249479496613	6.34681438720764	0.097157514399003	4.56272079494588	0.116544592463496
171	171	204515	135744	5/7/2173 23:08:12	3891.8	2466.8	32	71.5368421052632	6.23157894736842	9.01695311889704	0.131215325058984	82.6736842105263	5.91578947368421	8.21381360093883	0.102392690000017	49.6210526315789	5.03157894736842	8.5146931829632	0.181646787903215	137.289473684211	8.17894736842105	11.8319891709693	0.088339629834582	60.7578947368421	4.73684210526316	7.8852659660178	0.135079502629855	11.1368421052632	1.47368421052632	2.51447422837485	24	8.800526993443	0.132007904901645	7.71209759244282	0.0986096655400254	8.53286485353516	0.190147406206912	10.3838468479807	0.0795951211598649	7.72301285355863	0.136892399176815	2.88894695222215	8	6.91659495086171	0.0923752247193551	6.9230463979791	0.0802672046142505	5.19443383412888	0.0982398833877802
172	172	204541	158497	11/11/2189 18:46:38	1573.36666666667	133.366666666667	33	82.0642361111111	11.7256944444444	13.4667801150337	0.163564130951826	86.4496527777778	11.8645833333333	14.2980317568962	0.164459758793159	60.2222222222222	7.45138888888889	8.83562005850081	0.146153113749637	133.017361111111	21.6875	25.558459430976	0.19090746066596	64.6076388888889	7.38194444444444	9.79138458652361	0.150496362997335	4.38541666666667	1.35416666666667	2.03007687569021	21	7.32120208708925	0.0903852109517191	7.44631580364539	0.0879981046013242	5.25945859969491	0.0884296481934292	14.8007400072397	0.112288851210995	5.78709566107872	0.0917200067038892	1.28359613882991	12	20.5131147997538	0.242280883461659	21.5786089365456	0.23712757073127	13.1067875083057	0.210833043029046
173	173	204549	127652	19/6/2144 01:00:46	1559.23333333333	119.233333333333	40	53.6736111111111	6.53472222222222	9.10690601573812	0.167521839792837	67.4878472222222	8.21180555555556	9.56253875473963	0.140858608060978	35.2586805555556	4.52430555555556	4.76976320435732	0.13277002656527	105.286458333333	13.8958333333333	18.9658557913276	0.177936960631665	49.0729166666667	4.39236111111111	5.19467182645982	0.105048975257024	13.8142361111111	4.01736111111111	2.34233611199129	26	10.3257147266126	0.18912897702848	10.8700895191275	0.161452343614576	5.15990459065043	0.142266722541793	21.4765793723875	0.201113295041266	5.81893461039046	0.118753767558989	2.10822564841038	14	6.59211983780968	0.122237983747464	6.73069073737591	0.0976473267598577	4.04643378465858	0.114676261103684
174	174	204569	145214	25/10/2141 13:09:59	1730.01666666667	305.016666666666	24	68.9499841589677	7.42979138022975	6.2992392888159	0.0929491310937225	77.1184052115993	7.88593248066149	7.63638182831511	0.101395952630534	49.5605263157895	5.5	5.29749051883073	0.109132851890075	116.186842105263	12.3736842105263	10.4355987377099	0.0911240202674324	57.7289473684211	5.68947368421053	7.10888401115519	0.126755732739766	8.16842105263158	1.95789473684211	3.48885388763636	16	7.10603710670308	0.105161045328196	8.76568558867428	0.115893949797472	5.99965276773026	0.12483022663678	11.4781949074466	0.0989766200588228	8.36560418220545	0.149053081197424	3.99113601204803	8	4.68024418284317	0.0686588366268084	5.12230179813089	0.0686022541804608	3.67423461417477	0.0742269619025206
175	175	204571	188685	30/4/2171 04:30:13	2309.78333333333	869.783333333333	46	48.1638888888889	8.33541666666667	10.5532981313557	0.227005711499818	72.1302083333333	8.23263888888889	9.10009422895419	0.129378561128695	26.5427083333333	5.01736111111111	7.79635118420403	0.314313895243984	96.5239583333333	13.0715277777778	14.1462341995665	0.150700966461339	50.5090277777778	5.21111111111111	9.00177116227529	0.185022999760797	23.9663194444444	2.74375	5.4649078117846	31	7.61891392931864	0.182524213144419	8.42158644671952	0.124141312338709	8.93886043108693	0.352550475017423	13.8139714221368	0.147463193555868	9.3660333463618	0.182035757828976	4.29227863890248	15	8.97576101031471	0.159427371408787	8.47475241947684	0.112248376416912	4.70055721114402	0.198615093428621
176	176	204573	113071	4/9/2190 04:00:26	1739.56666666667	329.566666666667	26	55.2606382978723	3.77659574468085	4.56676960393062	0.0817741113651488	70.8191489361702	4.93617021276596	5.02440199273659	0.0704988946633304	40.6223404255319	2.0531914893617	2.7712812921102	0.0675922266368342	98.468085106383	7.61702127659574	8.00960961307392	0.0809680598522247	56.1808510638298	3	3.0485810066072	0.0540307472200321	15.5585106382979	1.67021276595745	1.74752572337181	19	4.837112859828	0.0860535059332697	5.03206095222431	0.0699920630250818	3.10630372098698	0.0752803197688171	7.86732081728623	0.079215206957307	3.06365221790606	0.0537979594641544	1.76549116801175	7	3.89138242053607	0.0709366587076887	4.96175852083187	0.0713189109770494	1.49602648308619	0.0371354091546218
177	177	204576	198342	31/10/2171 10:41:26	1818.56666666667	391.566666666667	31	54.0550105115627	4.26138752627891	4.01448988443838	0.0745204709087364	66.8423265592151	4.11072179397337	4.49707192670725	0.0670236681384254	33.7431674842327	3.06306937631395	3.27453518001583	0.0976063370966256	121.619481429573	8.77785564120533	13.3166562369588	0.1100550102228	46.5304835318851	3.33286615276804	5.03792071804334	0.107707270523685	12.7873160476524	2.24597056762439	3.78338188590891	23	4.05544576048127	0.074980106504075	4.87795719570827	0.0723825906459936	3.19027672979136	0.0944354759140298	15.2805127906836	0.127015465914609	5.58336037198731	0.118575520365381	4.13889294167036	8	4.09703725705714	0.0769396667991951	3.28416112359219	0.0495722433749764	3.64250698597232	0.110798691588512
178	178	204600	180230	3/12/2106 07:45:04	1784.93333333333	359.933333333333	52	57.2368413557086	8.25614035087719	13.9689596939533	0.254470451597679	70.70877118027	8.58245539079633	12.604529514079	0.182242606626472	43.2842105263158	5.82456140350877	7.14350716176135	0.168808167421763	103.773684210526	14.7754385964912	15.3141900058555	0.149786114982505	56.7561403508772	5.52631578947368	6.36605670559758	0.11250125698932	13.4719298245614	2.02456140350877	4.02499730661405	38	15.8422915607627	0.292449394854984	14.1563781732269	0.202348079963371	7.96347681704714	0.186970725392519	16.5425063505644	0.162790428932137	6.087686076324	0.104274091007578	3.6179574253605	14	6.74659051050851	0.118658627069245	6.78232998312527	0.101228805718288	4.34501103325652	0.104519165748439
179	179	204626	105261	28/7/2135 03:29:58	2250.03333333333	810.033333333333	25	72.6701374053955	5.72916666666667	8.47735680162541	0.117719269153061	89.2690957387288	6.40625	9.75613892833242	0.110097868098804	51.5729166666667	4.64583333333333	8.02558409089332	0.15711793443409	131.46875	8.4375	10.8538779552134	0.0829553497035568	68.171875	5.51041666666667	9.24986486387774	0.136670580140038	16.5989583333333	1.63541666666667	2.16024689946929	16	8.17210815694032	0.119810997046527	8.40634779686587	0.100274529065616	8.09011742807235	0.169871232085509	11.0513950853878	0.0870188589400613	8.39444260607378	0.132718460175079	1.36014705087354	9	3.15348132140408	0.0400300872956795	5.10990323891863	0.0526191409041964	2.04803428790742	0.035790890468285
180	180	204636	116754	26/12/2142 14:23:29	1896.51666666667	456.516666666666	25	53.7005181014538	7.37673495213191	9.70288102694522	0.181588551544598	73.6744764347871	9.26215161879857	11.6831938705365	0.159621018006531	36.8932291666667	5.421875	8.93998508574446	0.244529132542244	110.197916666667	9.53125	11.7314747581027	0.1068829697349	56.8671875	7.390625	10.5483806024116	0.187293689673501	19.9739583333333	2.42708333333333	3.81094913811944	18	11.3363364520167	0.215057867445176	13.7076744142141	0.188229997010831	9.63449684268798	0.280616412893825	13.4140936517057	0.121333510417439	11.8754428881979	0.218120379579145	4.39101876010955	7	2.62769136406122	0.04752930115873	3.48466026218585	0.0469992713589613	1.88982236504614	0.0446917451193343
181	181	204703	121444	17/8/2185 21:28:44	1831.26666666667	391.266666666666	24	87.1666666666667	5	5.24127985255067	0.0603023568845715	93.2916666666667	4.16666666666667	4.14916614636543	0.044514969831368	54.7916666666667	3.5	4.11694976436668	0.0754250338509926	153.75	6.33333333333333	7.23805863154086	0.0472175610646863	60.9166666666667	2.91666666666667	3.11116502713806	0.0511074337106868	6.125	1.5	2.07425558499527	15	6.06943945007241	0.0688665595696566	5.06810756453672	0.0542623936245901	4.38286707641514	0.0781724211013402	8.26178811499925	0.0534397678848593	3.71611676478603	0.0605888602954244	1.83095083286825	9	2.66666666666667	0.031413612565445	2.08832734769028	0.0224819929775269	2.02758751009941	0.0389089287652338
182	182	204716	173813	7/11/2150 13:57:58	1442.03333333333	2.03333333333333	31	68.5815995335579	7.52777405579885	14.8302588843756	0.211147279906491	75.6232662002246	7.30902405579885	14.2900956650247	0.185094548518935	53.8307291666667	5.86979166666667	13.6746960415198	0.247397477261228	106.786458333333	13.5729166666667	18.1740539384899	0.167055796024666	60.8723958333333	5.453125	13.2330841503042	0.212607208426758	7.04166666666667	1.9375	4.05367217033101	22	15.6813055956552	0.21681493902114	14.584629165057	0.181260799640694	14.407790100651	0.249191338218806	19.1469171729926	0.171966596368988	13.1890187826925	0.199971339227592	3.95565243002796	9	11.7440169433702	0.180317582105646	10.338068607629	0.149306157386536	9.74821921059317	0.198717945402805
183	183	204737	165310	6/8/2193 21:04:25	2455.58333333333	1015.58333333333	24	51.7083333333333	4.25	4.55382463876023	0.0876437781317125	61.5625	4.29166666666667	5.20799274248698	0.0841129379674883	30.0416666666667	2.16666666666667	2.98789829677719	0.0990463523793545	101.729166666667	7.95833333333333	7.06478816979377	0.0691214496840809	39.8958333333333	2.45833333333333	3.82568550265405	0.0953441869820325	9.85416666666667	0.875	1.48848235130448	16	4.73110276080887	0.0899021902291472	5.79655069847578	0.0927448111756124	3.24294105198763	0.1050345279996	7.37987127259006	0.071605785543627	4.46467617340086	0.10956260548223	1.66833250083229	8	4.13823633931171	0.0817429400357869	3.84521966676993	0.0632957969838672	1.83225076262581	0.0637304613087238
184	184	204758	101330	1/8/2196 18:13:04	1486.93333333333	46.9333333333333	26	79.796875	8.30208333333333	8.82723059628557	0.11034038245357	89.6041666666667	8.83333333333333	9.37984746472662	0.104578059212218	57.9322916666667	5.26041666666667	5.89563071591679	0.101716256545346	128.848958333333	13.3229166666667	15.373153422569	0.118782166117918	67.7395833333333	5.77083333333333	6.40588671577828	0.0946862163787579	9.80729166666667	1.69791666666667	1.97523124254819	18	9.67595902257425	0.118400586272153	9.76337694713078	0.106316264397068	6.52120723415915	0.110633110475839	15.7974309154815	0.118332815846304	6.49408982185949	0.0940415259802662	1.71117052778599	8	5.11126207506522	0.0671430157644035	6.66413642460254	0.0785170712766131	3.57571171736681	0.0641383267689113
185	185	204762	105446	17/1/2111 17:39:11	1940.81666666667	500.816666666667	27	66.6539337105221	10.965285036299	10.9055499598421	0.162829413088055	77.1886559327443	10.8680575158861	10.7774843393784	0.138876272337344	47.2604166666667	11.2708333333333	10.4672872590802	0.220106507784397	115.975694444444	14.0347222222222	15.3230177117587	0.13159080095976	57.7951388888889	11.2013888888889	10.6012954108196	0.182199220937065	10.5347222222222	3.76388888888889	4.55013227320962	18	9.89699822403313	0.141087088342839	9.78007760490369	0.121519599419187	10.1879398136747	0.201741382449005	15.0119777885588	0.125331911036205	10.1009609327383	0.166043193414877	3.83482494423685	9	10.508523258113	0.173323252898529	10.8808072601347	0.151433932151244	8.77496438739212	0.210599145297411
186	186	204763	171430	19/12/2131 12:10:45	1549.25	109.25	23	47.7465277777778	5.00694444444444	9.47661986737212	0.195306681854443	57.4878472222222	4.60763888888889	8.30614801587716	0.142995063147586	27.3090277777778	5.46527777777778	10.7941574007467	0.383125957125269	94.4375	5.875	5.80309308283636	0.0612815155671425	37.0503472222222	5.81597222222222	9.79432763159068	0.259527114661965	9.74131944444444	1.71875	2.55531686269525	16	10.5798550714711	0.208470050669382	9.16515138991168	0.152752523165195	11.8208854716275	0.381318886181531	6.20181425068504	0.0652393346554639	10.6301458127346	0.264103001558625	2.76887462097269	7	2.43975018237133	0.0561784581467083	3.30223589477825	0.0614777959134249	2.81154084173819	0.129478854553733
187	187	204783	113429	16/1/2198 09:26:53	1593.11666666667	153.116666666667	46	74.6892361111111	6.42013888888889	9.5864235723346	0.126935948280769	85.5763888888889	7.25694444444444	10.0983568759577	0.118259780115595	46.5138888888889	3.53472222222222	6.91749165675363	0.143270876276752	134.482638888889	13.0763888888889	16.1911289601692	0.121977060623614	57.4010416666667	4.35069444444444	6.77238638821681	0.116459728545037	10.8871527777778	2.23958333333333	3.36391766085104	36	10.4690018626419	0.136552198208373	11.3191437782641	0.132603051095838	7.1967254458439	0.145144042605255	17.9162735283556	0.135302254462094	7.56537643709291	0.129815801589774	2.71313676601662	10	3.02581485810939	0.0423783593572744	3.40750805004348	0.0398538953221459	2.59058123036339	0.0594170006964081
188	188	204842	179324	16/4/2183 23:24:07	2555.88333333333	1115.88333333333	24	57.4375	6.45833333333333	6.65819207736833	0.115543463381663	71.4583333333333	5.5	6.1771845282177	0.0865454925144337	40.0625	4.375	5.08175908149125	0.126385718088902	106.791666666667	9.08333333333333	10.0346320600065	0.0939645608428232	54.0833333333333	3.25	4.57288004260531	0.0847483560019517	14.0208333333333	2.70833333333333	4.49395729551506	16	6.91857403419712	0.119285759210295	7.26636084983398	0.101627424473202	4.87852436706019	0.118267257383277	11.3356002634767	0.107637747308978	5.15751878329105	0.0942012563158183	3.91578004149024	8	6.49037749287359	0.114116527347228	3.48209706929603	0.0489574280393115	5.13913555821544	0.134796998248274
189	189	204868	104810	9/9/2101 04:22:38	1477.36666666667	67.3666666666666	20	55.6276588034123	8.89361856338826	6.94390245053877	0.12627190780333	71.8297864629867	9.35461011846015	8.59039997567954	0.118829743067022	33.7367021276596	6.31382978723404	5.28522020653624	0.154425718233345	113.731382978723	15.3670212765957	15.2604364633726	0.135377568980906	49.938829787234	6.71808510638298	6.8026213987504	0.132025645778756	16.2021276595745	2.91489361702128	3.59970759046372	14	7.74491390764134	0.141336689489635	8.9558437015658	0.121828483004048	4.94474968532781	0.148874184074386	16.7583012068843	0.144557126861602	5.63251939413214	0.108466673339546	2.1989008243131	6	5.18830715915267	0.0935766872367558	7.61479936448155	0.109653115533421	5.74818812032684	0.157125871170665
190	190	204878	179058	5/6/2146 05:11:30	1668.5	228.5	25	53.9430555555556	8.25972222222222	7.83007024234138	0.14685052967632	63.678125	5.98402777777778	6.33955834423819	0.100246020623627	40.3236111111111	9.41805555555556	8.01394617734193	0.204646225161949	107.386805555556	6.17777777777778	11.3522391330228	0.105074408858041	50.0586805555556	6.97152777777778	6.20429958442799	0.12641197197286	9.73506944444444	3.27847222222222	3.7296112397943	17	7.25633597380289	0.136457645525054	6.68459598849562	0.106005719966815	8.00826778655512	0.202289082275538	11.6230627734386	0.109956631690849	6.75571653359974	0.136560262867058	3.78949787143984	8	9.47081984684687	0.176612025116026	5.95069023607466	0.0935275479147294	8.49789889998026	0.222167291502752
191	191	204892	166773	21/3/2194 08:07:36	1672.4	262.4	46	69.7757112083706	5.24645560514842	9.75229815070133	0.144758214650319	77.5416686551791	5.46631413994106	7.92396879329115	0.103317051863284	50.8475177304965	5.0709219858156	7.63579955097098	0.154292457432315	116.28634751773	11.0124113475177	13.8783404387316	0.122546052439131	58.613475177305	5.32624113475177	6.33013840084978	0.10762756105677	7.76595744680851	1.95744680851064	5.45304949475709	33	10.6208622277604	0.16211306823131	8.45888369398986	0.111568010352384	8.23149899821264	0.169774666838136	13.7479337290439	0.12436453208839	6.51324408300875	0.110792296257365	5.35306482590142	13	4.73101565218414	0.065638420462032	6.09592512120198	0.0772388133047058	5.3051136433851	0.101946012363646
192	192	204923	189751	18/9/2100 19:52:43	2287.28333333333	847.283333333333	28	79.5416666666667	7.20833333333333	6.5145340155036	0.0825370825493668	90.6614583333333	7.88541666666667	6.10316944289418	0.0675983957282583	58.3211805555556	6.26736111111111	6.89873847834462	0.11997806049295	140.965277777778	9.59027777777778	7.70453037892566	0.0547252284652254	69.4409722222222	6.55555555555556	5.76524893114731	0.0837276815726788	11.1197916666667	2.46875	3.15306183602525	20	6.39469352378657	0.0819307306058497	5.43478077803173	0.0602525585147642	5.94248751742373	0.10716839526463	6.58866650512753	0.0465301306859289	4.62715099340723	0.0684489791924146	3.19991776210116	8	6.70687280758647	0.0826733165804188	7.96420563700935	0.0880022722321475	6.75991335531962	0.107942728228657
193	193	204935	178995	21/3/2124 23:14:41	1425.31666666667	0.316666666666666	42	61.9216411423265	5.60702567518803	11.2161606606396	0.176148090115039	77.3233955282914	5.8807091361598	10.5073244715523	0.134531327571652	44.2614035087719	3.78245614035088	9.11196326619351	0.197472888121841	109.774561403509	11.7491228070175	16.1113692624865	0.145475117494235	59.6631578947368	3.95087719298246	7.73381191198076	0.127680857037418	15.4017543859649	2.57894736842105	4.59662048255315	21	4.68552236002413	0.0798560530642429	5.58137457441947	0.0741750005834157	2.57066787690151	0.0621935776669721	13.3447421427745	0.124219674201359	3.34147814454564	0.0577064482199494	1.88603893309307	21	13.5440185600845	0.197220168773076	13.3429114772227	0.164808025076872	10.7248598614443	0.210487903822739
194	194	204938	133424	12/4/2111 18:28:18	2251.7	811.7	24	71.703125	11.9479166666667	10.8862489713706	0.150198318662198	84.8802083333333	11.65625	10.7288509521581	0.125148200657008	40.6145833333333	6.4375	5.48251502638094	0.134265674115451	139.677083333333	18.5625	18.7657059823097	0.132834963449471	53.7916666666667	6.0625	5.23297792571443	0.0967576812150588	13.1770833333333	2.02083333333333	2.47157756345495	16	11.9669249043631	0.166423988239731	11.7195971915989	0.136224885627013	6.03185985690428	0.150326725405714	20.1760739078081	0.140998987781144	5.84807660688538	0.107798647131528	2.39095517872391	8	8.95923306666688	0.121687376117716	9.12512230837796	0.107196737837039	4.16619044897648	0.0986080579639404
195	195	204954	115583	17/2/2197 22:45:42	1814.3	374.3	35	62.1359943217701	7.15856913725535	7.96499300751484	0.128349337766114	74.2314804328813	7.2592628399531	9.41330498515638	0.126912820020884	47.4392361111111	6.07986111111111	6.19948493387783	0.13166381837726	97.7760416666667	9.03125	13.0723905601838	0.13254161923709	59.5347222222222	5.76388888888889	7.36765586473584	0.124453646363781	12.0954861111111	2.58680555555556	3.26092217714225	22	7.47958602318999	0.11900980807289	7.92322774306664	0.10515444131475	5.11681719253465	0.10423146132941	13.5800496655111	0.139023309744646	4.87617229772044	0.0791703251290404	3.08220700148449	13	8.87448513824451	0.14615917834897	11.5915207376786	0.160593010332081	6.57501096811018	0.150484405960268
196	196	204983	165554	6/8/2177 15:26:46	1833.23333333333	393.233333333334	25	61.8020833333333	4.0625	6.03103086821261	0.0981293665508072	72.96875	4.0625	5.56911123968627	0.0766461772596515	45.21875	2.97916666666667	4.5287967496897	0.100684676516	100.53125	6.60416666666667	7.590948557328	0.07566735005311	56.3854166666667	3.64583333333333	4.2935998882057	0.0764257723069722	11.1666666666667	2.25	3.21455025366432	17	6.60603556472056	0.106498439639876	5.76085931090146	0.079460128426227	4.78854331282735	0.106065454486078	8.8774333863686	0.0882809988700007	3.98249847679156	0.071604943527717	2.57676267482144	8	4.74341649025257	0.0787289044025323	5.50324579550235	0.0753869287055116	4.20671232335045	0.0942680632683575
197	197	205058	118357	19/11/2170 11:55:52	3844.13333333333	2404.13333333333	23	48.8958333333333	3.625	5.01578535892421	0.101551992302163	62.3333333333333	3.75	4.9447540773405	0.0787599333648418	33.9583333333333	3	3.71036365050278	0.108160157112248	100.4375	6.04166666666667	9.72548097716273	0.0960026019204905	47.3958333333333	3.04166666666667	3.58576456420126	0.075180113925824	13.4375	1.20833333333333	1.33957694932469	14	2.82064601750095	0.0607523757615589	3.38467782160193	0.0563442205736349	2.6269942712345	0.081728710660629	6.15192277634837	0.0634218842922512	2.86030045298019	0.0624714607515174	1.44686094473747	9	4.12310562561766	0.0763538078818085	3.96862696659689	0.0592332383074162	2.39791576165636	0.0636614803979565
198	198	205139	176617	25/8/2173 13:27:48	1602.2	167.2	61	61.3554006968641	5.39372822299652	8.65971768491985	0.141203629719356	70.9459930313589	5.69686411149826	8.1298209741075	0.114822662519231	45.3536585365854	2.79094076655052	8.09631232253572	0.180641935506466	107.468641114983	9.49477351916376	12.5248168949237	0.115672040967501	54.9442508710801	3.17770034843206	7.8789683383361	0.145113849226601	9.59059233449477	1.36933797909408	2.27014358853538	42	9.01167135850145	0.15212628499078	8.42056550030624	0.122290370336398	7.7866439151339	0.185606722154156	13.5529460306302	0.12669123821199	7.70221019005887	0.149350336095324	2.64069817959681	19	5.68109617953873	0.0861459117408108	5.51658848728195	0.0734514234466412	4.33670584013484	0.084770998932677
199	199	205186	122593	17/7/2199 18:54:09	1505.85	95.85	35	70.7656039731722	4.43900633467005	9.03664362332766	0.12935008746961	77.1843982994134	3.72340349779061	8.68464864023015	0.113538952262578	48.0567375886525	3.53191489361702	5.92771584390231	0.124681523159003	132.790070921986	4.34893617021276	14.9679910576711	0.114835529815539	54.4755319148936	2.72269503546099	5.58614733217866	0.10311980834718	6.41879432624113	2.30425531914894	2.78742675225012	23	8.94712524296532	0.122917198334621	8.41384744468948	0.105565135450132	5.9828476834332	0.12113159922444	14.9075212467841	0.109965679498408	5.48083257285785	0.0973429723364715	3.26013166881703	12	6.32635181385981	0.0984646196709698	5.34846338737217	0.076044503137993	4.02266307087956	0.0914241607018082
200	200	205189	115342	10/1/2169 07:46:14	1843.76666666667	408.766666666666	44	51.8205574912892	3.1184668989547	5.93677042919499	0.111346077955916	64.7926829268293	4.19163763066202	5.88629935397161	0.0896494190289896	35.1219512195122	1.9581881533101	4.01865365104024	0.110443947936146	110.498257839721	7.60278745644599	9.9804248152371	0.089803413470436	48.0940766550523	3.01045296167247	4.68229538404242	0.0960918828814676	12.9721254355401	2.09756097560976	4.67523501122115	36	6.22150647810825	0.115035558917256	6.00845964466662	0.0908842635327724	4.04812321790007	0.109081164554193	10.5958961807398	0.095363065626658	4.72169931745388	0.0960888498746974	4.90181372328425	8	2.5319388392523	0.0507656910125774	5.15301576055919	0.0809904245274529	1.5526475085203	0.0468723776157071
201	201	205192	122846	25/4/2103 02:19:11	2560.81666666667	1120.81666666667	43	44.7135419150194	2.88541716337204	4.44651570011356	0.0987434189372002	59.4687502483527	4.00000049670537	4.89038204457868	0.0804975475197432	29.5625	2.8125	4.98747045831211	0.163585987572403	98.09375	7.0625	7.83530641251975	0.0811264569560196	44.3177083333333	3.61458333333333	5.91832561397983	0.128076497937158	14.7552083333333	2.40625	3.32612731620244	21	3.58686626119759	0.0822017353713219	4.11565667162153	0.0711152953705746	2.61315354094845	0.0938055117263547	10.3966569718576	0.106919586880025	3.71355304129027	0.0882178889899271	2.98169015668567	22	4.84567017867699	0.10451445483421	3.93700393700591	0.062000062000093	5.45108115095397	0.165184277301636
202	202	205221	116867	16/11/2168 15:36:16	1943.73333333333	503.733333333334	31	67.59375	8.70833333333333	8.89641706301699	0.135389754027259	79.7760416666667	8.67708333333333	11.5389010117576	0.149292959667982	54.875	11.6458333333333	10.5220710173722	0.197687394871841	106.661458333333	9.42708333333333	12.8942764663783	0.123906562448149	67.0572916666667	11.4270833333333	12.602696417404	0.194466694345208	12.1822916666667	2.80208333333333	3.92236487804987	22	7.66280723485947	0.120415542262077	9.46124471278232	0.127697781399516	8.28496787203744	0.163911234878439	11.8146764698226	0.116296591649261	9.21696159004587	0.151097730984359	3.30551159828655	9	10.0967541539073	0.142654297307953	12.9368122468834	0.151999099506462	12.9206982955429	0.216145510520234
203	203	205239	138589	27/12/2112 10:58:59	1441.01666666667	21.0166666666667	39	65.6285217547081	6.76408538684039	9.19346088326949	0.140946723006181	72.1883809096377	4.39436707698124	6.98975340906948	0.0955207784040581	49.4656690140845	5.6637323943662	8.29408435920595	0.167905159620572	104.017605633803	7.63732394366197	8.60134471487939	0.0832078491579551	56.0255281690141	2.98767605633803	5.96387573354628	0.103997833046414	6.55985915492958	3.64788732394366	6.65680782495286	32	9.79394452806811	0.151124112752291	7.57121046025606	0.103501060768853	8.91558473739538	0.18062596492349	8.77138803062953	0.0855093425682086	6.44938028405731	0.111768301700424	7.16897155984081	7	5.87164291116128	0.0874500008045297	3.63841933236058	0.0496470474201249	4.99523582550223	0.100768446047595
204	204	205250	151223	5/2/2171 20:06:33	1613.45	173.45	22	71.3958333333333	7.20833333333333	6.6169139168913	0.0926031209743057	79.4375	7.79166666666667	7.69001714148698	0.0963990752778995	48.9166666666667	5.75	6.48758387912978	0.133016631258952	119.520833333333	11.125	12.5076599906441	0.104072813840457	56.9583333333333	6.25	6.36140962896845	0.111425964838619	8.04166666666667	2.75	3.96876331507464	15	7.30622695931028	0.101007745981248	7.26701615585956	0.0879074534983011	7.4622861299815	0.154179465495486	11.4994823900076	0.0917511892819756	6.82920897601583	0.116274840681314	3.08606699924184	7	4.75594865605671	0.0683606583006098	4.23702501200795	0.057590631231176	4.0355562548073	0.081408915803029
205	205	205266	179519	18/5/2142 05:57:05	2222.91666666667	782.916666666667	22	75.9999933242798	5.50000445048014	6.20772990501184	0.0821062542706128	81.2499933242798	5.25000445048014	6.89217052370376	0.085168187783603	50.9166666666667	5.33333333333333	4.83695192203767	0.0956091125649854	131.416666666667	7.08333333333333	11.561336521549	0.0882851105428939	56.1666666666667	5	5.30865502569325	0.0949515533050825	5.25	1.08333333333333	2.23364667957524	16	6.99087257534437	0.0922380163058537	7.73637326994664	0.0945141097347495	5.44938834488178	0.107509511119739	12.9895791566419	0.0983593310488741	5.81377674149945	0.102445405136554	2.01556443707464	6	3.85093608744869	0.0512698672533297	3.13169219779819	0.0399224278248712	3.01109061083632	0.0598229922682713
206	206	205289	143655	17/7/2197 12:29:00	1561	136	40	54.1842105263158	5.77894736842105	11.1734288748134	0.21072001649813	66.3631578947368	6.81052631578947	12.6855207184189	0.193009063802494	36.5052631578947	4.44210526315789	7.11877258218881	0.19940539445907	118.131578947368	10.4526315789474	16.092182367017	0.135942406479552	48.6842105263158	5.45263157894737	8.62851563429551	0.178275116411064	12.1789473684211	1.87368421052632	2.77534936585723	31	12.2330418060251	0.22559446519142	13.5044397319222	0.199636448111391	7.79674594377859	0.21389303031605	16.583123951777	0.137050611171711	9.03600920570533	0.181187765444285	2.59196442296041	9	4.7551142058957	0.0972636996660485	6.09188896083236	0.10305827189378	3.05959329178097	0.0924038242484185
207	207	205328	177338	23/1/2198 12:41:17	1818.71666666667	378.716666666667	25	58.5625	5.20833333333333	4.83114893167247	0.0824991279315653	71.7291666666667	5.70833333333333	5.84037670017954	0.0812517626624866	44.1875	3.45833333333333	3.40245009760124	0.0771880693648193	103.895833333333	10.2083333333333	10.8417403277026	0.103967590407582	57.3541666666667	3.875	4.10284454169706	0.0714781279041299	13.1666666666667	1.83333333333333	3.30050501186308	17	4.61296127934171	0.0792925599077948	5.91048420431116	0.0820230461006447	3.12367619019265	0.0719546005870936	10.9346319769157	0.104903354180343	4.07376830898544	0.0711027322923537	3.65517360978204	8	5.50162313711664	0.0926589159935434	6.07100838882165	0.0849092082352678	3.74165738677394	0.082234228280746
208	208	205331	169784	3/1/2121 18:59:54	1620.1	180.1	27	77.15625	7.10416666666667	13.3185815830596	0.170024445741187	96.046875	7.46875	16.155847115252	0.165921594565159	51.1041666666667	4.375	7.617456335657	0.147118255409685	147.463541666667	11.1354166666667	24.5406227557934	0.164009112476837	69.9947916666667	4.42708333333333	10.1148673402344	0.142835469762725	18.890625	2.05208333333333	4.81569135128936	17	8.33269605406388	0.119138631555161	12.7354299680297	0.144334872971003	4.05477206148363	0.0867058176669456	20.174241001832	0.148340007366412	7.86980454200813	0.120964445944067	5.78537710398329	10	5.4609726443393	0.058973786655932	6.33245607959503	0.0560890706784325	3.19895816373602	0.0530507158165178
209	209	205333	155657	1/6/2108 15:56:00	1444	19	64	69.8701754385965	6.59649122807018	9.97197213065716	0.145809051030856	75.7754385964912	6.63157894736842	9.21475481763928	0.123222797394257	51.6754385964912	3.70175438596491	6.11776277158285	0.12063990675745	129.785964912281	13.3929824561404	18.0071617559228	0.14014207483177	57.580701754386	3.52631578947368	5.5486160776345	0.0971710025909449	5.90526315789474	1.2	2.81502311868485	48	10.9704430433495	0.162876976826717	9.92686018796928	0.13460149407416	6.70674180495253	0.134555321478671	19.786960993407	0.154121562301588	5.92774721599509	0.105401691560572	3.13348139834256	16	5.17687164221791	0.0724037991918589	5.85234995535981	0.0751505612245241	2.57471681290713	0.0482948054003683
210	210	205368	156500	16/7/2108 20:00:01	1559.98333333333	119.983333333333	22	53.4375	4.70833333333333	6.63129142581036	0.126201047896045	67.7083333333333	4.25	7.06754670661726	0.105557384620217	42.2291666666667	4.95833333333333	6.91256463141935	0.166385581937884	107.875	4.5	10.4591557687004	0.0979155008133657	56.5	4.58333333333333	7.31910268197298	0.130804434608778	14.2708333333333	2.20833333333333	3.92378693306656	16	5.85910971621685	0.112810776726197	5.46770823410808	0.0813798434843994	7.00208302340573	0.167966009556959	7.84750491132904	0.0753661936262092	6.50608689356872	0.114267168273435	3.89015852290538	6	8.79583234643923	0.162384597165032	10.9300808170236	0.164775087693823	7.30524925424634	0.177455447471571
211	211	205375	112505	27/6/2159 23:59:10	1500.83333333333	60.8333333333333	43	58.7934027777778	5.10763888888889	6.54583888012211	0.115427956467193	73.2725694444444	3.82986111111111	5.06707501123037	0.0697341096120678	43.9427083333333	4.19097222222222	6.8040726192623	0.163770009867494	104.963541666667	7.26041666666667	8.59736754374096	0.082574671516833	58.421875	3.93402777777778	4.76220237165237	0.0828209108113455	14.4791666666667	2.28472222222222	4.12860802307447	22	6.03834249497162	0.106232334977509	4.81053362593317	0.0676457269226781	4.57814543067557	0.103887776663087	8.090532118267	0.0810157972698562	4.21840176132068	0.0723060683670081	3.04227073999196	21	7.18729036961377	0.127048062089132	4.92080132847138	0.0662415563448071	7.8032349823952	0.200572747405507
212	212	205383	131539	13/2/2112 19:54:23	1985.61666666667	545.616666666667	25	52.1527777777778	8.94444444444444	7.44244583453585	0.14356569896867	69.828125	9.98958333333333	6.96706537934014	0.101030530442868	28.0659722222222	7.26388888888889	6.21208499619894	0.218427742482382	115.960069444444	14.5381944444444	11.2475182447803	0.0981801522763647	45.7413194444444	7.95486111111111	5.16462325182906	0.113358719311437	17.6753472222222	1.73263888888889	3.53930313291567	16	7.2203416354999	0.137530316866665	6.60176744011279	0.0944796771393601	5.59426789967493	0.195007159901523	11.0423427465975	0.0941777632972064	4.55292945988258	0.0988424306080343	3.98120584747888	9	8.12403840463596	0.160342863249394	7.69740215917033	0.114317853849064	7.53325958665968	0.269044985237846
213	213	205409	157978	28/3/2194 11:53:00	1447	37	42	65.153073581398	9.09810815635302	9.51460719859915	0.144778756402136	73.353428191327	9.3711578017431	8.68003914770049	0.118781962595998	45.0904255319149	6.02836879432624	7.28784328165923	0.157615560159468	109.681737588652	14.5656028368794	12.2679861558675	0.114272658803823	53.290780141844	5.89716312056738	6.15078628251279	0.114763671197484	8.20035460992908	1.89007092198582	3.32632829563072	31	8.61653212144024	0.12760150963046	7.97288189103816	0.106979946638754	7.19460670164797	0.151671409555312	10.6991859804922	0.0976663031199231	6.11247622419898	0.112288452118618	3.61478445646026	11	10.4743292067393	0.17278323198373	9.65759529762765	0.139995887610889	6.74570570470914	0.15737595493489
214	214	205459	128586	30/7/2105 23:48:31	2471.48333333333	1031.48333333333	47	64.9618055555556	8	11.425866106393	0.172065269785477	71.2378472222222	8.12152777777778	11.9324726604667	0.163649318658282	46.2708333333333	5.71527777777778	8.5184134234342	0.177309756820818	110.809027777778	12.8055555555556	16.7944255321423	0.151620822130366	52.546875	5.84375	9.08129590119953	0.166466812541489	6.27604166666667	1.49652777777778	2.46605071023649	37	12.2941916020187	0.182758171665204	12.5712384448007	0.16926339972985	9.15285609931538	0.186587149132049	17.9665605305327	0.161311026360037	9.42203665747352	0.16808840710054	2.50554939639548	10	6.94102137857086	0.109826287635615	7.75241897732572	0.114174064467242	4.00138864784603	0.0903248001771114
215	215	205515	195129	7/5/2132 07:41:59	1843.01666666667	433.016666666666	53	63.3918439716312	9.01063829787234	10.7627805688537	0.174495983526842	74.7996453900709	9.15248226950355	10.3827687440515	0.142082815242636	47.9007092198582	6.72340425531915	8.27476272247172	0.180255825849158	110.301418439716	14.7517730496454	16.6755950927729	0.155901665182037	59.3085106382979	7.02127659574468	7.99659760739715	0.139552082052041	11.4078014184397	2.45390070921986	2.8375207396159	43	11.7082000776675	0.190918696753774	11.3007315593417	0.155299283174079	8.66357811905841	0.192027762432738	18.1093026882269	0.169799392846436	8.27302652508913	0.146274728856428	2.90567855841426	10	5.13809303146605	0.0812989403712983	4.9486249493055	0.0665137762003428	5.43752394630742	0.110294603373376
216	216	205541	149694	6/3/2150 16:59:38	1440.36666666667	0.366666666666667	32	73.6736116674211	8.52083370420668	10.6512613808543	0.141819845352013	80.4965283340878	8.22916703754001	10.2601464233827	0.125251023646441	53.6302083333333	6.13541666666667	7.70994788380361	0.14142638709184	129.373263888889	12.3923611111111	16.0503790403439	0.122448952030279	60.453125	5.80208333333333	7.27302725164878	0.118592036714783	6.82291666666667	1.22916666666667	2.03893552240284	20	10.9966231890646	0.143061011210666	10.1668242917646	0.121226043527764	8.2533486027124	0.147447049624161	15.8465295885251	0.117971558447981	7.3779097738844	0.117156169493996	2.53397960362331	12	9.78712821965048	0.135618404891231	9.98483698900336	0.126925893928009	6.28791529744786	0.120727973710999
217	217	205566	134977	18/10/2188 02:01:16	1558.73333333333	148.733333333333	28	70.8031914893617	5.45744680851064	3.46925269845168	0.04888730526253	71.4787234042553	5.14893617021277	3.79414056744115	0.053735931152429	61.3829787234043	5.85106382978723	4.2238927355308	0.0689213266869827	103.228723404255	5.67021276595745	5.93616839704664	0.057552879195743	62.0585106382979	5.73404255319149	4.94359721651688	0.0811375862030906	0.675531914893617	2.43617021276596	2.73812974443405	22	3.40008912539158	0.0474330759407829	3.61095015736316	0.0507934165357989	4.27111510526516	0.0692953778140366	5.95364488745235	0.0570968559389501	4.80552531915852	0.0787204445431775	2.90580848366215	6	2.42212028327799	0.035445662682117	4.26223728418147	0.0619211227726122	4.14728827066554	0.0691214711777591
218	218	205650	172530	12/12/2138 09:48:04	1721.93333333333	283.933333333333	41	55.5730180806676	6.89082058414465	8.82145043657096	0.152994698773016	66.2583449235049	6.83310152990264	9.9530758819671	0.143688771535441	41.5344228094576	5.12447844228095	7.97824786681827	0.183151266819456	106.780250347705	9.9346314325452	11.3224361767073	0.104790041364559	52.2197496522949	5.08762169680111	9.65376206207816	0.174979772124317	10.6853268428373	2.89499304589708	4.53805051084983	32	9.19129146038126	0.155291091199683	10.1655648971132	0.142424727104913	8.46285765432808	0.188718776960626	11.9445965648394	0.108896606858935	10.0946628344851	0.177002307234808	4.88207716237206	9	4.37400782400357	0.0837575966298556	3.7425852621476	0.0605814161139	3.278719262151	0.0840697246705385
219	219	205653	133233	24/2/2192 18:30:00	1530	90	36	60.9027777777778	3.22222222222222	9.18189211748553	0.146324973983833	77.9340277777778	3.18055555555556	8.69532806504333	0.10783045481969	43.828125	2.50347222222222	7.24070285108965	0.16080524530489	99.7847222222222	4.47916666666667	12.3041804742477	0.118976765262669	60.859375	2.42013888888889	6.46915759585435	0.102821047881129	17.03125	1.54166666666667	5.26322974052884	25	7.65005446603704	0.114590390443934	9.48630591958745	0.115180984939139	5.42432791535812	0.11170362263917	13.3010024684858	0.125718359815556	7.12787953508382	0.111095379287466	4.7169905660283	11	4.80151491245684	0.0895197695542801	4.94147567212283	0.0644031189494682	3.286335345031	0.0888198741900269
220	220	205685	146956	16/5/2140 12:47:17	1512.71666666667	72.7166666666667	28	61.484375	9.64236111111111	10.0688601363036	0.164054747638348	67.8888888888889	9.88888888888889	9.41691248450046	0.137724497031085	39.4079861111111	11.3645833333333	11.8832921480174	0.310529332845999	114.630208333333	11.7951388888889	14.4405710618588	0.123555688229808	45.8125	10.8402777777778	11.1134570936063	0.245504377610238	6.40451388888889	2.27430555555556	3.53815185068681	20	8.72123090056975	0.146145469636695	8.79514668798411	0.129865584171046	11.6354720800798	0.313624584368727	15.5472751039497	0.135399739638143	11.2180540577279	0.248461883892091	3.53143775700195	8	12.4778374957934	0.190138476126376	11.3073932830314	0.161534189757591	12.7893300952675	0.310514842980697
221	221	205687	126739	9/6/2179 19:33:57	2306.05	866.049999999999	31	57.9739583333333	6.48958333333333	7.42623220288612	0.124878328337114	73.1875	6.72916666666667	8.53559907756352	0.1143242909503	39.9930555555556	4.61111111111111	4.92568427646331	0.119949892042704	106.744791666667	10.3506944444444	12.2002335602533	0.113558697002808	55.2065972222222	4.60069444444445	6.2073490956848	0.110337053879718	15.2135416666667	2.51736111111111	3.34085173609675	21	7.92329296622127	0.132845630571375	9.21050125309873	0.12253438474189	5.1856027798585	0.125747873414583	13.2612934799704	0.122438849452353	6.69256872885712	0.117905992706375	3.70970413401187	10	6.6407830863536	0.112365196046592	7.24492159301182	0.0984364346876606	4.57165178026498	0.112325596566707
222	222	205699	198634	14/11/2193 12:24:43	3275.28333333333	1835.28333333333	25	73.8420138888889	5.60763888888889	9.29569792968769	0.127478029754357	88.09375	7.5625	10.7659958511355	0.123237131995599	53.4548611111111	4.96527777777778	8.27183977923493	0.157378991233541	119.836805555556	10.4444444444444	14.1539158303748	0.119341617456786	67.7065972222222	6.67013888888889	9.80221063502174	0.146301651268981	14.2517361111111	4.14930555555556	4.61049527346756	18	6.51594324252976	0.0945862728754321	9.06115749578379	0.109024622275473	6.73494447818117	0.136827314455148	9.45664340953826	0.0839761131582085	9.09571471319274	0.143365030505665	5.03581940940926	7	7.15807901870993	0.0859460602589528	6.1295537008357	0.0623646452119911	5.08030745226348	0.0830891405744026
223	223	205702	188701	26/11/2189 16:45:14	1454.76666666667	14.7666666666667	32	69.1744791666667	4.65798611111111	9.18568256107858	0.128386915027087	78.2769097222222	4.62673611111111	9.97778530520547	0.12320630127979	55.8776041666667	5.61631944444444	7.69319386567365	0.133831043056024	113.8046875	7.93923611111111	11.4462167119153	0.0984753151717407	64.9800347222222	5.77256944444444	7.78139776709027	0.116275848025631	9.10243055555556	2.20486111111111	2.77008792221009	19	10.0844388258717	0.140369478162317	11.9785383130397	0.147023403067024	7.52694963183851	0.134157638841399	13.4381842271059	0.114701482621299	8.55597325630306	0.13015491742975	2.92898401641611	13	8.06782148970486	0.113446921975298	6.40512615220349	0.0797955342392384	7.77817459305202	0.130725623412639
224	224	205719	184720	8/4/2177 09:11:18	1788.7	348.7	39	55.7552083333333	5.63541666666667	7.01396332407513	0.124338440744968	72.203125	4.90625	7.55287256218591	0.104195978042183	41.109375	4.28125	5.72491300194964	0.137652038887815	103.609375	7.30208333333333	10.1843997025325	0.0972317229862347	57.5572916666667	3.94791666666667	6.14445977811819	0.106551325632107	16.4479166666667	2.79166666666667	2.92344979509713	30	7.08925040214886	0.124082562464683	8.22255099270209	0.112792194687272	5.81871732122878	0.138321330932538	10.5449230579863	0.0997942245235294	6.79291381962995	0.117456723105993	2.5688227993991	9	6.557438524302	0.121434046746333	4.80740170061865	0.0676040864149498	5.40832691319598	0.1352081728299
225	225	205743	160414	16/10/2178 21:00:00	1500	60	31	71.3229166666667	5.625	15.697955486356	0.205679044833911	84.46875	6.08333333333333	15.9052976905073	0.177937289211738	50.1822916666667	3.63541666666667	11.8126959220254	0.218102187958778	125.432291666667	9.44791666666667	19.2914265876048	0.147626320467971	63.328125	3.71875	11.7181047313388	0.174309619324137	13.1458333333333	1.83333333333333	2.80399101129049	20	15.9006785687708	0.218116304098365	15.813385402713	0.18218185947826	11.8986951960465	0.233307748942089	18.446508726871	0.145477198161443	11.7199784443847	0.180585184042908	1.91668573598447	11	13.8878625883441	0.168245031356591	15.6872849496307	0.166724767580616	9.6587219180857	0.16122297587093
226	226	205752	115824	15/1/2179 14:56:00	1444	4	30	60.1169503423903	9.55474064085219	12.6542613703091	0.212676679411688	67.4287558979458	9.29526396857368	11.237731850044	0.167978067011436	41.1946180555556	12.8100694444444	14.5323262331647	0.358527785357681	104.938020833333	11.290625	11.9508572289082	0.114654850293331	48.5064236111111	12.5934027777778	13.4777807784755	0.281177624029392	7.31180555555556	1.75138888888889	3.7008852622228	20	12.9979147007169	0.220054984552525	10.339081613678	0.154622354193403	13.485274620079	0.348456708529174	12.7003936946852	0.119028994326947	11.2038527208043	0.240943069264608	4.39617058239028	10	12.5722061467424	0.208264104496913	13.4627456810488	0.201036573168689	16.5583144606502	0.374622499109733
227	227	205763	174942	14/2/2176 19:32:37	1587.38333333333	177.383333333333	36	53.4663120567376	2.89716312056738	7.11637949682682	0.135981773824716	66.7783687943262	3.50709219858156	7.91427282103127	0.120369168380704	40.2234042553192	2.74468085106383	6.42051523423283	0.163118241660114	92.1382978723404	5.11347517730496	11.3522251507366	0.125593148563773	53.5354609929078	3.46099290780142	7.11481798225611	0.134807077558537	13.3120567375887	1.76595744680851	2.3467302480564	26	6.45707721448692	0.128943170181766	7.1664818103768	0.112789665296487	5.40797132445743	0.146618617764226	11.8667602992561	0.132589500550347	6.03120092646436	0.119794670808307	2.37032941560061	10	5.30827446330517	0.0912074650052434	7.07499509226371	0.0989509803113805	3.91010087963071	0.0853733816513257
228	228	205774	171718	1/6/2117 01:01:24	1498.6	58.6	27	58.734375	7.05208333333333	9.49823795324818	0.15908959350974	67.1770833333333	6.14583333333333	9.04231899257778	0.132830583677693	41.3854166666667	6.75	9.9444325072745	0.232668698177133	98.8385416666667	8.15625	9.75088570745099	0.0983099007099241	49.828125	6.40625	9.54476631995588	0.186745427999137	8.44270833333333	2.19791666666667	2.13303950968039	19	7.55873686034754	0.129500451169164	6.1496921427249	0.0924399926517193	7.81773362710239	0.189219030464899	7.85467417737671	0.0800208093137574	6.37153758743289	0.128786398043856	2.29160685727375	8	13.1087484419484	0.208489040826218	13.5830777072061	0.18931118755688	13.8402879821401	0.300060444057238
229	229	205801	151910	4/10/2155 15:09:12	1460.8	20.8	60	47.7630226910114	6.45660156011581	11.2602389782006	0.241420154316327	65.7630226910114	6.56076822678248	10.6902863443414	0.164909925568125	31.5729166666667	3.98958333333333	6.99666486327876	0.22636823499419	103.703125	13.90625	20.270598785957	0.200434398015396	49.5729166666667	4.25	6.81380183746387	0.138797525122333	18	2.125	3.49571973950646	38	12.4503093216528	0.253204022256858	11.8984048995204	0.176513511320692	7.92946545960739	0.244676969114966	21.6429055981666	0.205607603182583	7.73541163559636	0.152738707276	3.82335787415394	22	7.17921482762046	0.169830888395323	6.22242836187085	0.103082397561113	3.95674666308625	0.139724601264683
230	230	205820	185047	22/9/2168 07:53:45	1926.25	486.25	47	59.296875	6.67708333333333	11.5884963215046	0.197842109375486	71.7291666666667	7.10416666666667	10.0649601468017	0.14205799606597	38.7569444444444	4.11805555555556	7.74542925702496	0.20145831493092	123.289930555556	13.4131944444444	18.6962427030631	0.156051040142775	51.1892361111111	4.64930555555556	6.26828500107997	0.123577766380352	12.4322916666667	1.80208333333333	2.77960059423288	37	12.0291188247394	0.198961732908072	10.4513027766748	0.144722381263835	8.14231522954603	0.205501816843931	19.6047276274205	0.161158614133428	6.60114195234999	0.128480932265623	2.8616759406315	10	6.23965811029205	0.120923606788606	6.69659946871877	0.101772028399981	3.84274207652123	0.112690383475696
231	231	205822	113245	15/2/2130 10:31:08	1468.86666666667	28.8666666666667	26	73.2708333333333	10.25	12.2156268141073	0.165506147559558	83.4010416666667	10.5729166666667	12.8220363197355	0.153063794450469	53.40625	8.77083333333333	10.107594250783	0.187913800872619	122.494791666667	14.03125	18.7408233954237	0.151794831240192	63.5364583333333	9.23958333333333	10.4778337455793	0.164358176401244	10.1302083333333	3.42708333333333	3.15570301810255	18	12.082505042605	0.160861753525806	12.2417105473125	0.144492321214181	10.5526999921434	0.191095170883884	18.9202834065192	0.15049275356489	10.8857705285386	0.167903915607279	3.22013680544036	8	12.8139154270437	0.180795984861287	14.6841751555884	0.179898011094498	8.78894394761314	0.17382336608382
232	232	205836	171902	6/2/2150 12:48:39	1511.35	91.3499999999999	39	74.4454225352113	6.75	8.32180038653982	0.11383732552615	81.9911971830986	7.96830985915493	9.18001114315196	0.113154372497764	56.2992957746479	3.94366197183099	4.67066533909801	0.0839428332833283	121.028169014085	12.3591549295775	16.3915072971031	0.139243908644527	63.8450704225352	4.80985915492958	5.49800601813408	0.0863561154680746	7.54577464788732	2.30281690140845	2.79555266626325	30	8.55704321046395	0.117973941320735	9.67215460549735	0.119952310113651	4.92658749722524	0.0891421139425557	17.0853503154691	0.147584367827259	5.99702991622453	0.0946401354480462	3.07772867438042	9	7.63216876123687	0.101762250149825	7.56270086969228	0.0913614870164169	3.65528536657688	0.0642530630843593
233	233	205845	103175	29/1/2185 05:48:23	1931.61666666667	491.616666666667	26	59.3107646306356	5.80208333333333	7.35021715609229	0.124837655200468	76.2430562973022	5.83333333333333	7.95332852498902	0.105029987190373	47.0364583333333	5.15625	6.81178277805338	0.146793495424275	101.8125	7.95833333333333	11.6791892500491	0.114739815039212	63.96875	5.1875	7.5937474279831	0.120059247873251	16.9322916666667	0.53125	1.84807592251634	18	7.80836655359456	0.13658950239524	8.61086864512108	0.116101599709498	6.86851298231541	0.154928864262754	13.5787463685414	0.134665253241733	7.97791068034291	0.130074630657765	2.14201664188625	8	4.51623073673878	0.0719957049729294	5.0559869650741	0.0638147166729976	3.91368934455895	0.0766450789632108
234	234	205851	129333	7/5/2164 05:17:34	1542.43333333333	102.433333333333	26	58.75	4.89583333333333	6.59230320437869	0.112614903622763	65.375	5.58333333333333	7.00604134905122	0.107340645300726	44.4895833333333	4.52083333333333	6.56623062459617	0.148067646348222	111.067708333333	9.38541666666667	10.5510480704343	0.0952856025812059	51.1145833333333	4.72916666666667	6.71072620167491	0.131384699731587	6.625	1.625	2.35894370102709	18	7.21767076291445	0.122912084893529	7.60460816607122	0.115610597119326	7.46757697532158	0.165946155007146	10.2295547727979	0.0929490085362761	7.48702581507207	0.143827603704693	2.20886508581223	8	5.33017019294077	0.0917018527817767	5.71807909803883	0.0891708241409564	3.87067731245358	0.0902781880455645
235	235	205884	181336	7/7/2131 19:54:05	1685.91666666667	245.916666666667	24	67.8107691605886	7.10764614741008	9.75091620611736	0.143836501781269	79.6597274939219	6.84027910232544	8.03990777832403	0.100813890436365	51.34375	8.52083333333333	10.852686169859	0.212624055572748	112.59375	7.125	8.09857743815166	0.0715106175554231	63.1927083333333	8.07291666666667	9.28299052264292	0.147349055914967	11.8489583333333	1.86458333333333	2.64540892978706	14	6.81232264430867	0.0964657925682084	6.01563939538203	0.0739627771387496	7.95177774027728	0.147255143338468	6.77908872607845	0.0591691035942009	7.310988267707	0.112973328640064	2.05421036405238	10	12.087395532109	0.189358686173327	10.1764771276243	0.131252934800509	13.3037171079698	0.28366134558571
236	236	205907	108604	31/7/2161 17:00:41	2759.31666666667	1319.31666666667	25	57.1145833333333	2.9375	6.80024509362224	0.1191353380102	66.4791666666667	4.5	7.03041013502532	0.105752258348756	41.8958333333333	2.375	6.45497224367903	0.154425173293757	101.541666666667	7.66666666666667	11.4270147749387	0.112117491904814	51.2604166666667	3.77083333333333	6.37704215656966	0.124551604620501	9.36458333333333	2.3125	2.46644143115812	18	7.51664818918645	0.128489712635666	7.42390591838066	0.109085964514981	7.30744092076409	0.170380746857194	10.9557935251038	0.103846384124206	7.01445752564551	0.133750249429681	2.59461483534471	7	1.81265393434993	0.0339266779156404	3.86683086679272	0.0619400825344372	1.63299316185545	0.0418716195347552
237	237	205922	167618	8/11/2143 18:17:29	1542.51666666667	117.516666666667	25	72.2052631578947	8.68421052631579	11.0661646472479	0.155249223446239	79.9631578947368	7.98947368421053	9.83310734203588	0.124092722640534	58.9526315789474	8.87368421052632	11.1292407647602	0.188248321460761	120.689473684211	9.23157894736842	13.6121269462197	0.115317917199421	66.7105263157895	8.05263157894737	9.75072646866205	0.145359667093948	7.7578947368421	2.52631578947368	3.07516937202923	18	11.0016338655864	0.149230903979319	9.38849246949015	0.115274805218842	11.6424117619154	0.188966106144705	13.5479058025212	0.113266281674585	9.91730513680358	0.143038054857744	3.56132089763724	7	9.1104335791443	0.14016051660222	9.21696159004587	0.125279089573439	6.70110154413153	0.12712116750385
238	238	205941	156324	28/5/2157 14:26:21	1533.65	93.65	22	52.9166666666667	6.41666666666667	6.40160288369401	0.123431431587439	65.6666666666667	7.25	7.25494308276772	0.112638495286443	39.1458333333333	4.04166666666667	3.7373162118735	0.0968444719213391	97.8541666666667	9.95833333333333	10.55812606356	0.110032578587551	51.8958333333333	4.95833333333333	4.54915433842436	0.0889612403958542	12.75	1.41666666666667	1.37068883368468	16	5.23927475897189	0.105577325117822	6.1427463998877	0.0990765548368984	3.18263517649552	0.0850119579698302	8.63712915267567	0.0936274162891672	4.02026118554504	0.0807078782543546	1.36014705087354	6	5.56477013601341	0.0962208092682433	6.30608172058265	0.0890270360552845	3.55902608401044	0.0854166260162505
239	239	205943	116655	15/3/2177 18:56:45	1443.25	33.25	27	66.8829787234042	12.0212765957447	14.0485523582262	0.204040297833302	83.6276595744681	11.3191489361702	14.1246990235942	0.163747047504097	59.0851063829787	13.2127659574468	14.8290351978908	0.243690779271486	110.276595744681	8.5531914893617	15.3405779986718	0.135490875356277	75.8297872340426	12.6808510638298	14.7507303406999	0.188485432654471	16.7446808510638	2.17021276595745	4.65964062050398	20	15.8628165017572	0.235178895504184	16.1196186450908	0.18853355140457	16.7673711965265	0.28299360669243	17.551128318805	0.154771854663183	16.840115013984	0.217854010530194	5.14500268528394	7	5.7569833370314	0.0790174183514113	5.8554004376912	0.0662161600385111	5.442338432976	0.0831798450454846
240	240	205951	124271	12/11/2188 09:25:47	1894.21666666667	454.216666666667	65	59.3319444444444	8.125	15.2100201031577	0.300867713543899	77.1527777777778	8.84305555555556	11.6049144099187	0.16035702309624	47.3559027777778	7.26458333333333	12.1977496348239	0.30123621818524	99.4708333333333	11.3347222222222	17.17567600282	0.188967322305907	65.1767361111111	7.69375	9.15649202226738	0.146956044801822	17.8208333333333	2.77777777777778	7.05091374329488	50	15.9117463991036	0.331494716647993	12.7080883772533	0.176795887273975	12.7599500990643	0.330568655416175	18.653182690624	0.209022665739848	9.96573722146771	0.159502836451148	6.62906402110572	15	8.39614423978281	0.142146911508738	6.83478497937468	0.0923619591807389	7.40848933897554	0.158301054251614
241	241	205955	195981	4/6/2108 18:20:13	2439.78333333333	999.783333333333	46	64.6834496027894	5.49653044674132	7.21723047786628	0.112514438693024	72.4560190472338	5.91551071405411	8.62616072538323	0.118673131867377	48.8498263888889	4.58854166666667	6.47376720586621	0.133062239262666	96.8723958333333	6.82465277777778	8.94602710515587	0.0926631945141117	56.6223958333333	4.94270833333333	8.34364579310345	0.145879021848255	7.77256944444444	1.67013888888889	4.57872627479705	38	7.76601411444066	0.12187852717055	9.39211859275183	0.129155794044632	6.97910160228123	0.144016215523588	9.6943418114844	0.10066538839634	9.06163697023721	0.157701948646217	4.86576568236446	8	3.22687379970733	0.0487688719070762	3.47297095034806	0.0478755314483195	3.28891536615254	0.0663589481190928
242	242	205964	102163	15/2/2198 13:03:18	3236.7	1796.7	24	62.3645833333333	5.77083333333333	5.74357706801536	0.0919278757134835	72.984375	5.26041666666667	6.87857285290733	0.0942539243333005	42.4635416666667	5.34375	5.28310816509164	0.124186675771008	109.109375	6.65625	7.97002423031976	0.0729660810710182	53.0833333333333	4.75	6.32784850218988	0.119299578988654	10.6197916666667	1.51041666666667	3.00723764622445	17	6.42318868951991	0.103452589030638	7.71314767515983	0.106908691787784	5.79934073332275	0.136738963199011	8.9014209044201	0.0819518848497924	7.08093961860663	0.134950642955507	3.49053341617177	7	3.86683086679272	0.0609635497016871	4	0.0533333333333333	4.14039335605413	0.0966091783079296
243	243	206048	109466	26/3/2151 20:16:12	1543.8	103.8	39	56.9314225713412	8.16493074099223	6.36102946876274	0.113711302083514	66.8689225713412	8.40104222297668	6.91561458896205	0.104632992274742	42.8098958333333	6.171875	4.58919696079164	0.109769200534115	95.4140625	11.234375	10.5048346944069	0.111906187676009	52.7473958333333	6.77604166666667	5.52671099415877	0.106361573536734	9.9375	3.29166666666667	4.20862811463397	23	5.91607978309962	0.107565086965448	7.60772438747167	0.113843631042192	3.58576456420126	0.0868132473438199	11.8146087636093	0.125281697355009	5.91841769260921	0.111394113690681	4.34482109594069	16	6.91870794037207	0.120762911612946	5.85393138819652	0.0900027949583933	5.7921462631164	0.136185657913097
244	244	206064	184495	29/1/2132 12:45:59	1634.01666666667	194.016666666667	32	60.7369791666667	7.28645833333333	9.37089217052916	0.151960413576148	69.9453125	7.59895833333333	9.96461031758704	0.140387817799876	21.6171875	6.703125	8.21361416559667	0.355423466259761	120.963541666667	13.9375	20.0405838238311	0.165198011942966	30.8255208333333	7.265625	8.3647777046606	0.257997962938929	9.20833333333333	1.14583333333333	1.63504957012752	24	10.2202176213945	0.164418650148678	10.8617219085206	0.152015546197586	8.86898908508204	0.361078436033874	22.3984018581037	0.186912950137165	9.0343296552008	0.266860199045931	1.8528278426483	8	6.50789355870458	0.108126995783254	7.00223178708046	0.100661014010141	3.37003603202441	0.179735255041302
245	245	206068	177358	19/1/2145 22:01:25	1618.58333333333	178.583333333333	28	72.6631937821706	17.5902791023254	14.6648073694223	0.195329236239673	80.059027115504	18.6944457689921	14.8517113389655	0.181579762918493	42.7552083333333	11.2604166666667	7.52902233020179	0.171741446228636	131.598958333333	18.2604166666667	16.1937671725295	0.121431569585117	50.1510416666667	12.3645833333333	8.0038639808744	0.15832440230624	7.39583333333333	2.25	2.35477675055907	22	13.0941479278611	0.172601111092238	13.2642963794375	0.161134467337175	6.04259770404972	0.136345794347789	15.2306935486873	0.112365948380658	6.84475341781202	0.134811616107309	2.5397276330773	6	20.7000881406495	0.286726895116502	21.1293447324986	0.264576151513703	12.1672374295346	0.289122473573098
246	246	206073	128132	21/9/2119 20:34:57	1465.05	25.05	25	52.4716541833348	23.7071979443232	19.7141684857662	0.360185791694143	62.1244319611125	21.56136906147	19.0055394184328	0.292873533524703	31.6996527777778	28.3159722222222	24.6233628897436	0.717463953663856	103.876736111111	21.9479166666667	17.9636670346935	0.169276922678981	41.3524305555556	26.1701388888889	23.712022267196	0.533094025791277	9.65277777777778	4.02083333333333	3.84794317352357	17	15.6943119768343	0.296558071691627	15.2652263201804	0.239252244704024	20.3301789581545	0.660827996727775	16.3354090317719	0.150271619881018	19.6021082299538	0.470672090267253	4.27028033244271	8	27.2873426230925	0.465786459995824	26.3968788914997	0.392761751608676	32.2199472376973	0.769431575825608
247	247	206077	135251	29/5/2123 05:53:13	1506.78333333333	66.7833333333333	23	70.5937511523565	8.826367298762	11.1728558973047	0.161383100947909	77.8958344856898	7.73610138893127	9.11701455561791	0.119187953085692	52.7916666666667	6.45833333333333	9.34055926756155	0.180380237744682	111.416666666667	10.7916666666667	12.5515931306977	0.114900156022307	60.09375	5.5625	6.8505358839461	0.116025276384949	7.30208333333333	2.64583333333333	4.27697207362604	15	12.062581245513	0.178381917213481	9.49592400542369	0.126913155056029	10.3455764644099	0.203119956761975	13.1407218762354	0.122239273267306	7.49873005121216	0.128991916018558	4.82848689697774	8	9.23889294543144	0.127873950801819	7.98100423326718	0.100232392254533	7.46300399111702	0.139822088826548
248	248	206092	108694	15/8/2190 06:07:34	1612.43333333333	172.433333333333	26	66.4861114819845	6.69444370269775	9.77024088013583	0.146216189724061	81.1944448153178	6.44444370269775	11.4295017024699	0.140415990753446	42.25	5.79166666666667	7.13431577227007	0.167714475659152	127.6875	9.79166666666667	15.4374170816833	0.120677343392593	56.9583333333333	6.04166666666667	8.52444448900653	0.149249533140855	14.7083333333333	2.10416666666667	4.50930661563906	18	11.3019398426026	0.172207884397192	12.8570859780483	0.162595464667698	8.3683577698797	0.196902535761875	17.3205080756888	0.138934556756862	9.80679369694189	0.17529522000492	4.93751809792331	8	4.34248118673448	0.0624817436940212	4.47013901988997	0.0516033364489463	3.42000417710689	0.0802347021022144
249	249	206137	171201	4/5/2107 11:04:48	1735.2	310.2	27	53.3140350877193	7.14035087719298	7.00081395349112	0.130540039188025	69.6456140350877	6.68771929824561	6.8275460170829	0.0970741139869607	34.7842105263158	4.57894736842105	5.13604102192704	0.147055257255599	108.691228070175	14.1333333333333	14.3231925964097	0.129817455556584	51.1157894736842	4.12631578947368	5.20464399246664	0.100807308318938	16.3315789473684	2.41052631578947	4.38366561413211	19	6.5538703354788	0.123168680884369	6.13064395652181	0.0873835222610011	5.10303200778857	0.147801231932901	14.3974494167405	0.130635882959919	5.08121180923334	0.0987147488501366	5.19052217679843	8	8.36553302887167	0.153144769407262	8.73007936471861	0.123393347911217	5.43631965842439	0.151535042743537
250	250	206161	158278	18/7/2133 21:59:30	2220.5	810.5	25	55.5	3.29787234042553	4.59456200306406	0.0833556241484771	69.9574468085106	4.08510638297872	4.74341649025257	0.0681525357794909	38.7765957446809	1.76595744680851	2.67830792354676	0.0694581930380383	102	7.65957446808511	11.0947435001145	0.109329360466245	53.2340425531915	2.42553191489362	2.55734237050888	0.0482153538934556	14.4574468085106	1.51063829787234	1.93907194296653	17	5.28037431828241	0.0967309950547425	5.5233461724915	0.0793718384888888	2.8825029972945	0.0759729472155139	13.2545774557098	0.129871940488223	2.79442722743173	0.0527836254070437	2.06155281280883	8	2.54950975679639	0.0453246178986025	2.7222627143085	0.0390989258787576	1.64208056179609	0.0411807037441026
251	251	206184	157800	23/6/2187 07:07:00	1433	8	34	66.321052631579	7.47719298245614	9.84482998135843	0.14791171867706	81.7122807017544	8.04912280701754	10.72654760533	0.131093680295191	50.8877192982456	5.03859649122807	8.03024585457061	0.157455801070012	107.833333333333	12.0315789473684	15.056992145768	0.139568629486399	66.2789473684211	5.31578947368421	9.02289620750896	0.136164434556282	15.3912280701754	2.04561403508772	2.27381435677042	23	10.2156587547973	0.159079317102463	11.1026471935101	0.140154163255067	7.71503332011177	0.159430158456937	16.6902731371091	0.158561041781705	8.7320680172401	0.137748672425598	2.41209075662211	11	7.16049769727826	0.100210527570052	7.76003748819436	0.0889170962188937	5.78556196689027	0.102481773970681
252	252	206243	121295	25/4/2171 14:58:45	1561.25	121.25	26	68.9704861111111	5.94097222222222	9.74071550049269	0.139536420392733	76.1614583333333	6.82291666666667	9.4869140642012	0.123515155567968	52.375	4.5	7.5614406441752	0.143084029656881	111.831597222222	10.6770833333333	15.3338238494563	0.134962566041254	59.5659722222222	5.25694444444444	7.37938917630617	0.123305988807172	7.19097222222222	2.45138888888889	2.85657137141714	19	10.6400435297883	0.151772392692175	10.2859695503459	0.134226251000393	8.43967239740019	0.160193581968635	16.3231260622604	0.143185316335617	8.06624618303831	0.136229935535758	3.1862276729113	7	7.39369100427295	0.107154942090912	7.56558624549977	0.0978911344149692	4.92322000707822	0.092392868765543
253	253	206313	122102	9/11/2131 00:41:48	1758.2	318.2	51	68.8263888888889	3.70138888888889	4.90721757350594	0.0741315450973942	77.1111111111111	4.84027777777778	7.5714634532255	0.104307032986089	48.2552083333333	2.85763888888889	4.71751014421636	0.103659206098679	110.368055555556	6.47222222222222	7.64481113271623	0.0716306021988844	56.5399305555556	4.12152777777778	7.65050299512597	0.147402966660908	8.28472222222222	1.60416666666667	3.31709771560953	25	5.08494509967086	0.075043463690538	7.87781695649245	0.103220872071442	5.24499761677734	0.110467515096406	7.08096038684019	0.0644661360782974	8.10596488190435	0.144646054280949	3.1235663378047	26	4.30598867410708	0.0665610615498122	5.2687759489278	0.0763590717235912	3.23823313647332	0.074245204187219
254	254	206368	167967	12/4/2185 00:07:50	3532.16666666667	2092.16666666667	23	73.5208271344503	5.9305461247762	6.55642057298145	0.0884443985307241	86.7916604677836	5.58332093556722	6.6262811568754	0.0758986499957685	58.5416666666667	6.66666666666667	7.97401907679899	0.134459265957754	116.75	5.83333333333333	5.78774772389183	0.0494863188288149	71.8125	6.625	7.86169982323619	0.108469763607938	13.2708333333333	1.875	1.94590885316403	16	7.03793077609189	0.0941529435052996	6.65868349579003	0.0753457979855095	8.70033524258309	0.145764778933329	4.85798312059645	0.0409956381484932	8.2762209572566	0.112889629425495	1.82117178395303	7	5.51572776088968	0.0758548022126282	6.33290967431248	0.0746302486871841	6.52832655579113	0.111731750343613
255	255	206372	131493	25/5/2178 17:52:34	1447.43333333333	7.43333333333334	53	67.0555555555556	6.66666666666667	10.0049697375093	0.147788014517277	78.5104166666667	6.60416666666667	8.3012056060423	0.104928189153409	39.7118055555556	4.34027777777778	8.21203937589048	0.21210433085877	118.078125	14.6076388888889	14.2961117045641	0.120059248984614	51.1666666666667	4.16666666666667	7.00010366914733	0.139633230886266	11.4548611111111	2.30555555555556	5.51373795541	29	6.94506948473399	0.107417074697219	7.61286181567947	0.0986033910918735	5.8675865079751	0.154410171262503	14.8148673826836	0.121570784973917	6.0920686546206	0.120511590030012	2.35411807715379	24	11.9083912687103	0.166842609719234	8.66736340566132	0.106456868851521	10.4462044976057	0.263904113623722
256	256	206377	178755	7/1/2147 07:24:51	1540.15	115.15	37	69.9487719298246	3.02736842105263	4.16423352381214	0.0588303323333521	80.2814035087719	3.16070175438597	4.20406638555746	0.0520409689747829	54.8778947368421	1.8919298245614	3.15871452927888	0.0568722324006416	111.419298245614	3.8519298245614	7.16650953106593	0.0636487884420162	65.2105263157895	2.14456140350877	3.43668602156362	0.052436034143445	10.3326315789474	1.1480701754386	2.12132034355964	26	4.28090572731447	0.0599695845421208	4.30098378728187	0.0534028550474349	3.2	0.0571428571428571	6.9540248445387	0.0615609962403835	3.46054686652047	0.0531134702063354	1.75937051679986	11	3.66804381851491	0.0528813656666632	4.10542877840372	0.0504577838686491	2.91079495545929	0.0534536636227917
257	257	206456	140294	21/10/2122 20:00:03	3779.95	2339.95	26	61.722224632899	8.02778259913127	7.6551986259798	0.123778083125007	74.628474632899	9.03472407658895	8.72494413043033	0.116751693852792	44.453125	7.03125	7.09268312038215	0.158973932008565	108.640625	14.3645833333333	16.3839508713206	0.150897174160232	57.359375	8.21875	8.0049984384758	0.139217364147405	12.90625	1.9375	2.19685089301797	18	5.87420218143405	0.0965916237994501	7.22941566434937	0.097499605493896	7.01428281427922	0.160734679385138	13.8134158525811	0.129231541240364	8.15921028153464	0.14321383234288	2.35147012838902	8	10.7982908238173	0.168285062846406	11.9209486010213	0.156768647820368	7.22563640301472	0.154352713549046
258	258	206488	146325	10/6/2115 22:15:50	1604.16666666667	164.166666666667	26	50.6423538327217	3.20139022668203	3.79121678191561	0.0748266544508714	56.0433954993884	3.51736509799957	3.36771289030583	0.0601652838029377	29.9947916666667	4.32291666666667	5.16392814107186	0.171471432526013	97.3385416666667	3.17708333333333	4.10777873720654	0.042314677958546	35.3958333333333	4.75	4.56221943289077	0.128792296693985	5.40104166666667	1.28125	2.52617071108396	16	2.32856564956339	0.0473606611069372	2.58547324296113	0.046393541873271	2.96577702016408	0.103834644032003	4.28125760339957	0.044165133239454	2.65518360947035	0.0755924159279815	1.75	10	4.5264651424641	0.0852977208035973	4.4816444724693	0.0795087819332238	6.94742158406028	0.213111091535591
259	259	206502	121197	10/1/2105 12:35:19	1524.68333333333	84.6833333333334	25	61.8333333333333	10.6666666666667	10.0874509499014	0.163863725631927	71.4166666666667	11.0833333333333	10.797376224497	0.152075721471789	51.875	11.5	9.88213876985477	0.191365971530882	104.4375	14.0416666666667	13.6519839828014	0.13091660896434	61.4583333333333	11.8333333333333	11.2654338576018	0.184437358506905	9.58333333333333	3.66666666666667	5.48543526076099	17	6.865836138618	0.106495633536958	8.64495772792713	0.119872986439446	7.30179268882569	0.134631752397003	8.45402792964952	0.0787930234671282	9.73962494748371	0.157389376527779	5.51068480851732	8	13.298093311234	0.240146154604677	14.8125188366366	0.215847269022027	12.7216070413406	0.275807198728251
260	260	206525	139063	4/3/2131 00:20:34	1599.43333333333	159.433333333333	45	57.4288194444444	5.76736111111111	8.64051999931635	0.151528994532048	77.9045138888889	6.57291666666667	9.6710021625622	0.125127975076279	38.1961805555556	3.53125	5.68872711259876	0.150318684713414	108.779513888889	10.4826388888889	13.9563533195387	0.128801455984258	58.671875	4.39930555555556	6.69878626123698	0.1152754805949	20.4756944444444	2.125	2.57081522266594	29	7.6503002291452	0.138575082226865	9.31072796146541	0.12212171455563	4.96713335769269	0.135637351575412	13.6711915293625	0.128347217336197	6.56438367289162	0.113855936910202	2.27537687020806	16	9.58275360565358	0.158885033876122	10.3229114110313	0.130360365095896	6.38194066618193	0.159299611012341
261	261	206534	112632	8/10/2178 07:13:52	1726.13333333333	306.133333333333	37	67.2975364335826	6.60211324020171	10.741308152732	0.156273043877252	75.1056350251319	7.94366253597636	11.0786082639482	0.144733184468791	51.3767605633803	4.48591549295775	7.98102103096444	0.152215349559631	112.366197183099	15.0422535211268	16.1075588918201	0.142715440372927	59.1848591549296	5.79929577464789	7.79389150198697	0.129373703711762	7.8080985915493	2.36267605633803	2.4814628060194	29	10.9637279487551	0.154769482926514	11.2938312861909	0.143439899888773	7.86164224060163	0.144662198589751	16.4339999598334	0.142690418812924	7.48644094543974	0.120280768652494	2.74310600266776	8	5.2591114358365	0.086067964448381	5.39101124870377	0.0785813943347655	3.20713490294909	0.0704864813834965
262	262	206544	113140	16/7/2144 17:52:44	1447.26666666667	7.26666666666667	41	65.9427083333333	9.48958333333333	11.2957470952135	0.167616949295604	81.2621527777778	9.94097222222222	11.4381155705334	0.138910763741667	43.4236111111111	6.28472222222222	8.98901768962495	0.20172398756137	113.3125	14.9791666666667	19.6799390242958	0.169654646761171	58.7430555555556	6.81944444444444	9.25235632479508	0.155469921851065	15.3194444444444	2.45138888888889	2.31247940004009	32	11.8103289948986	0.169932791293505	12.2589253199455	0.146102648133428	9.75093047669248	0.213719024146685	20.3666987839178	0.169988096266398	10.1488419011966	0.169059313294269	1.99773056725747	9	4.04488703317053	0.067539857696725	5.21482928238734	0.0679210760368829	3.86580450158107	0.0948017452703804
263	263	206600	185493	15/11/2137 18:12:53	1427.11666666667	17.1166666666667	40	65.4166666666667	7.19503546099291	10.0081697396907	0.154268512365175	83.9202127659574	7.85460992907801	10.4819441825529	0.126250456881094	45.0762411347518	2.36524822695035	4.86747446755581	0.106977460825402	121.267730496454	6.67730496453901	11.9712261865799	0.0994700971049431	63.5797872340426	3.36524822695035	6.13752643735493	0.0964261812624499	18.5035460992908	2.82269503546099	5.02072627293027	30	6.97977373410559	0.111142893855185	8.22255099270209	0.101387805088805	5.46766881759042	0.121593820999046	13.0657048672531	0.110414407328899	6.9378190617321	0.109659943020002	5.63945460801504	10	14.8207812059809	0.208449805991292	14.4514512919791	0.162741568603368	1.59513148186739	0.0338669104430443
264	264	206719	135807	25/9/2119 09:34:10	1525.83333333333	95.8333333333334	43	72.8114854772608	6.57751043359716	10.2919885562435	0.143422973153127	77.1436533094286	5.34674269669539	9.53283865921124	0.124077906772924	48.5795454545455	4.26748251748252	6.19516923224607	0.127950181069443	122.934440559441	9.79195804195804	17.5163505328919	0.144319423819573	52.9117132867133	3.5541958041958	5.76781750018091	0.107833109785991	4.33216783216783	2.03496503496504	2.64930672726002	36	10.3863467731663	0.146057995403636	9.83559372779383	0.128429945768146	6.30476010645925	0.13112152734404	17.8471464083375	0.14838274150119	6.01044065151606	0.112228144945321	2.46676318987467	7	9.83327164937602	0.130944001680766	8.34158943399504	0.106813028478679	5.71339278737749	0.113942306300976
265	265	206721	189422	11/1/2110 17:59:32	2280.46666666667	840.466666666667	24	67.9270833333333	5.89583333333333	6.30644798851811	0.0927134773197149	74.96875	6.35416666666667	6.71680646813906	0.0894828505330766	49.9270833333333	5.5625	6.24235039114251	0.125212210102315	112.458333333333	13.4583333333333	11.6382677131229	0.103069529562712	56.96875	6.35416666666667	6.32280064299156	0.111129414450236	7.04166666666667	3.25	3.66510177409752	17	6.74523252117419	0.0975076129761575	7.66257616793541	0.100901467741985	6.02537526290467	0.118486268906165	12.6017914226043	0.110200850917836	6.82259438319816	0.118411541107063	3.11306544592115	7	4.26084051623173	0.0653359991536082	2.97809462896121	0.0408357735606826	6.54744588515611	0.138048557819556
266	266	206754	189349	6/7/2113 11:24:21	1595.65	160.65	34	59.0261324041812	11	11.8616504849942	0.195395405276068	73.308362369338	11.5505226480836	11.0432628416129	0.148290259326556	39.7229965156794	7.19512195121951	7.95626413823933	0.193916115197231	113.8606271777	18.808362369338	18.1254540787672	0.160110532262428	54.0052264808362	7.80836236933798	7.09152038134793	0.12942119858606	14.2822299651568	3.49825783972125	3.75829445142351	26	12.0501516109198	0.192447138749334	11.7761819592966	0.156935279826607	7.78687258245469	0.182559681824907	19.4055107161303	0.172611453513304	7.55207561891737	0.137118691404924	3.20216273069408	8	9.33503385868831	0.171285024930061	8.63444100266899	0.118890753909384	6.34147346555087	0.177383873162262
267	267	206768	116679	10/12/2148 00:04:51	1495.15	85.15	29	79.4015960287541	9.48049626451857	14.2818082363234	0.175856952484125	86.3537236883285	10.5443260517526	14.6261015546214	0.165675518202722	61.7765957446809	7.57446808510638	11.8505679438216	0.19018620385768	118.593085106383	10.8563829787234	14.1829400399684	0.117147610697546	68.7287234042553	8.52127659574468	12.2106914309418	0.1759990315593	6.95212765957447	1.47872340425532	2.37443278163075	18	13.9247510861221	0.179416978919253	13.5092560861063	0.161787498037201	10.2606552301319	0.17423754164375	17.1848846792147	0.143739741740643	9.81928208442933	0.151584114510916	1.52966312665428	11	13.4139794528947	0.153995931639236	13.425157557505	0.139691056117626	12.5972579989023	0.185501791148495
268	268	206805	192289	23/3/2147 02:04:00	1616	176	31	72.2534688843621	10.7500007417467	17.8316028896163	0.254502625768882	88.1683994399177	7.899298508962	13.0305580445641	0.148455460238833	57.8038194444444	12.6701388888889	17.9580754291288	0.318843263632871	116.302083333333	16.7430555555556	17.1789443515094	0.149214702969121	73.71875	9.81944444444444	12.0871388149215	0.163268541726609	15.9149305555556	8.42013888888889	11.2344516210542	15	22.6072288288163	0.324609226111275	16.8263148439805	0.202618190741264	22.8875095901257	0.393707160380602	19.9702159179495	0.182099233294372	15.9860057848226	0.223476315724454	10.3978019655255	16	12.5926919332021	0.178725379031234	5.65668813479399	0.0613468226440711	12.2358762116436	0.2239977338516
269	269	206851	155902	17/2/2172 04:05:49	1554.18333333333	114.183333333333	26	52.7277777777778	5.20694444444445	5.62849891178811	0.108240363688233	65.4298611111111	4.91388888888889	4.57148351615332	0.0708334752204925	39.5267361111111	3.49513888888889	4.84783853501109	0.123330530244901	90.9430555555556	9.18055555555556	9.30905266600536	0.105232769267887	52.2288194444444	3.60486111111111	3.49505144674361	0.0674119715247284	12.7020833333333	3.83194444444445	4.40209740220063	17	5.49933151017681	0.104456576170956	5.06138785895959	0.079522729761842	4.52688049972865	0.112182169818349	9.02854948938936	0.105560757441279	3.8233031607268	0.0744514933933054	2.44948974278318	9	5.99536858286832	0.118070716073993	3.03223423311004	0.0457887719764939	5.07444578254611	0.135922654889628
270	270	206888	193775	9/12/2129 21:13:48	4246.2	2806.2	20	68.1041666666667	9.95833333333333	8.71341977701788	0.129375200846591	77	8.83333333333333	8.47224570987061	0.111330429827472	56.3541666666667	10.875	8.69603660477456	0.156403536057096	122.583333333333	7.41666666666667	8.96352256884007	0.0738650397102601	65.25	9.66666666666667	8.68316580637803	0.134936531567646	8.89583333333333	3.45833333333333	3.66885899371855	14	8.4466652500353	0.12330898175234	7.91715344560901	0.104566177583515	8.13924153390552	0.143694049778912	9.16665001663489	0.0756235122173769	7.85304588489903	0.122978347190813	3.23867426411039	6	9.52190457139047	0.147245946980265	10.4115320678563	0.135214702179952	10.2453241367302	0.192702021380506
271	271	206917	194467	2/11/2192 10:54:00	1506	81	59	62.5105259410122	5.8491250556812	9.16818448864196	0.148157459553513	73.5105259410122	5.07017468904194	7.3328428329717	0.100217217314183	45.640350877193	4.99298245614035	7.25191685496347	0.161488240967294	108.643859649123	8.72631578947368	11.5439469794523	0.105817272086955	56.640350877193	4.10175438596491	5.51253817654506	0.0980967433015106	11	2.35789473684211	5.35321639525257	35	6.65544255937101	0.113132826409901	5.37795121875204	0.0747234190775392	5.25285036668568	0.121553562204297	10.3349370762355	0.0966527181478273	3.6993072256275	0.0656404323938973	3.71913064749133	24	10.5651875707816	0.159274184484144	9.352593998071	0.124839964379146	9.006338347785	0.190107405757995
272	272	206934	151145	20/10/2181 16:16:41	2503.31666666667	1063.31666666667	25	75.107639670372	5.35416658719381	7.5596216909936	0.101553219817917	86.1180563370387	6.12499992052714	8.62381033327885	0.10093410961585	57.3645833333333	4.27083333333333	5.63234705370091	0.0990912571024087	117.5	6.33333333333333	9.64589722801012	0.0825988801850498	68.375	5.125	6.71242628761513	0.0989449629660249	11.0104166666667	1.02083333333333	1.73205080756888	17	8.30255435484475	0.114193708587826	9.50933806430795	0.114004758022418	6.1548641691898	0.110722424207647	11.213175023946	0.0971827557517627	7.40578073097591	0.111710978195732	1.72353944988042	8	3.94380164670733	0.0504806610778538	4.13175853256559	0.0460363067695331	3.20713490294909	0.0539014269403209
273	273	206948	103119	6/12/2152 00:17:07	2142.88333333333	702.883333333334	32	64.3888888888889	6.64583333333333	16.0552222435668	0.246292958674083	76.0347222222222	6.45833333333333	15.7007037031527	0.201452493384478	43.7291666666667	4.49305555555556	10.1917107367672	0.229027207567802	108.96875	9.04166666666667	21.1994893045609	0.190183251400603	55.375	4.21527777777778	10.4511150817323	0.182552228501875	11.6458333333333	2.55555555555556	4.45044397930175	22	18.7962416801525	0.279781675888603	17.9388089292702	0.221715615979745	11.8461457373767	0.25727068728755	24.8019427391558	0.219045660482307	11.6289123193703	0.194552145267031	4.89102013102358	10	5.69209978830308	0.0936200623076165	5.39958846168442	0.0756244882588855	3.41402336775183	0.0830662619890957
274	274	206966	180067	17/12/2188 01:23:08	1656.86666666667	216.866666666667	35	49.6927083333333	10.96875	11.3785143246073	0.227570286492147	61.390625	11.6979166666667	11.8791534089886	0.193651778907593	35.4340277777778	15.8611111111111	13.8411152219839	0.393213500624544	106.477430555556	12.4826388888889	13.1184007018687	0.125278042173371	47.1319444444444	16.5277777777778	14.3246863370708	0.30777410791742	11.6979166666667	1.9375	2.16852968815356	26	11.1702902654938	0.224095329400338	11.4984948847832	0.188976527815653	12.5681526700809	0.369233863753789	13.2444473125678	0.126322681631241	12.8576227016685	0.285480948115612	1.91833260932509	9	12.6502086060973	0.250775060473294	13.54416643594	0.215747783935328	17.4220486102461	0.451868695942982
275	275	206981	111158	9/12/2177 18:08:38	3231.36666666667	1791.36666666667	26	68.8211805555556	8.11458333333333	10.9148452189596	0.159162072738615	83.0017361111111	10.1423611111111	10.818787078326	0.130953661097056	48.1024305555556	5.21180555555556	6.40432546138816	0.132997174118284	128.907986111111	14.8229166666667	17.5601384259482	0.137229816373505	62.2829861111111	7.26041666666667	6.36251038989631	0.102303815793014	14.1805555555556	3.63888888888889	2.58427195520548	15	10.5955965696447	0.146213384125732	11.5663716169312	0.13459703200463	6.11633254569467	0.122653727520615	17.9143464721382	0.132764425435807	7.07779895837951	0.111754720395466	2.89991789703154	11	9.32835364993104	0.147430876651209	8.14192293570193	0.104262109770339	6.30584144770834	0.137627491914269
276	276	206987	187825	4/6/2200 18:34:00	1706	266	24	76.7708333333333	15.375	17.7024009671005	0.219564663157835	89.140625	14.5590277777778	16.364009200115	0.177950258632878	63.4045138888889	9.03125	11.2970433479649	0.172913928795381	113.71875	27.4722222222222	35.3811544039553	0.298575142649411	75.7743055555556	8.15277777777778	10.1238704862907	0.132050484603792	12.3697916666667	1.37152777777778	2.11961166801573	16	19.1346108748867	0.245315524037009	17.9516712313924	0.200437361969489	11.3078144071552	0.183866900929353	39.4731976578201	0.338825730968413	10.2011028815516	0.13962159632577	2.25	8	14.065535386692	0.163790805085206	12.2445323074657	0.126558473462178	6.67618368317024	0.0914545710023321
277	277	206995	133249	12/3/2133 16:51:33	1568.45	128.45	22	67.6458333333333	9.04166666666667	9.9982682483202	0.1496339465735	78.4791666666667	8.375	8.84204830239115	0.113491868525441	59.7708333333333	9.70833333333333	10.8736346607715	0.184440988848861	104.479166666667	7.95833333333333	10.0394244501387	0.0964065202544967	70.6041666666667	9.54166666666667	9.80027828918417	0.139913122882577	10.8333333333333	3.83333333333333	4.62816523256392	14	8.47264505840498	0.118735766584254	9.42553231073234	0.116262072555289	9.84299829242164	0.15500784712475	10.0506956732598	0.0936192544415418	10.5551924621055	0.144168482409245	4.58137653866291	8	7.29848320836988	0.123965744515837	3.81491434092188	0.0527103881301814	7.81938981908801	0.153321369001726
278	278	207012	151872	19/10/2103 11:31:37	2068.38333333333	628.383333333334	35	55.6562429070473	8.4374858935674	10.2081866375159	0.187126340051925	67.0052012403806	7.67706922690074	9.91380638611347	0.147130704248911	40.75	6.92708333333333	8.62006161143144	0.216351492578057	95.109375	9.03125	9.84732186430197	0.104568041641556	52.0989583333333	6.41666666666666	8.01372247455324	0.152145531114382	11.3489583333333	3.03125	3.96666784360786	16	7.94980771740986	0.145923824706832	6.90557929471261	0.103004297125636	8.84284079543069	0.221416983923147	8.12583329060267	0.0844790985377796	7.84006802691575	0.14933462908411	4.61835107659289	19	12.0066900303678	0.219846250381376	12.0714141058997	0.178395291969107	8.67046138246376	0.218052635693993
279	279	207020	178360	30/6/2199 13:56:00	3604	2164	26	67.9409722222222	9.41666666666667	11.9858891393813	0.182454986899247	78.8715277777778	8.61111111111111	11.2474954477054	0.146290586113227	49.96875	9.80555555555556	10.6791673544624	0.221241714116352	118.402777777778	9.41666666666667	16.7952832206408	0.145802124786865	60.8993055555556	8.8125	9.79890103728278	0.164793937237615	10.9305555555556	1.5	2.07883103246475	17	13.1724980881514	0.189612588906498	12.6255459986769	0.157471960365009	12.0492250177931	0.23598712592452	17.1520021125986	0.141476970361076	11.4156110861657	0.184824179490301	2.02375597226892	9	3.77859468291821	0.0645300799739353	3.16227766016838	0.044749212172194	4.27200187265877	0.0993488807595062
280	280	207044	145895	24/9/2118 01:42:30	1457.5	17.5	23	60.65625	6.47916666666667	6.07292637717672	0.100055377274401	67.2395833333333	6.9375	7.4661952255647	0.110931841206711	48.5104166666667	6.4375	6.90133744270078	0.142040949603685	100.229166666667	8.5	7.90694396374793	0.0788808116097169	55.09375	6.9375	8.3390362567685	0.151081397326251	6.58333333333333	2.41666666666667	2.95017920002378	15	6.72380277889855	0.111629265836722	8.21554855717122	0.123048655374507	7.92704833075308	0.163556705586377	7.83125605688969	0.0791835799483285	9.49812011475354	0.172693092995519	3.35658556671309	8	4.91671711031427	0.0798654555990136	6.19871818546844	0.0907406138769397	4.89122757013586	0.100204406046317
281	281	207071	106470	27/9/2126 20:03:00	1497	87	52	52.3104609929078	4.19184397163121	6.90882771912057	0.136065790201087	65.9062056737589	3.80886524822695	6.66001742313189	0.100431388884347	37.5232269503546	2.42234042553191	4.29602002840589	0.117730193136815	102.569503546099	9.01985815602837	15.3861485064405	0.152198038553294	51.1189716312057	2.38687943262411	4.03831339956697	0.0776168164026918	13.5957446808511	1.72340425531915	4.81607414142957	25	6.27829152273486	0.119784244264847	6.14932245590249	0.0917079308396673	4.58938993767146	0.124373711048007	14.0825049066011	0.132039988497948	4.12037619641702	0.0799452114167059	6.51204013091647	27	7.23023881184801	0.146779284150298	7.14760932678326	0.108908268523221	4.05570190580101	0.11231174508372
282	282	207204	157067	6/12/2134 10:33:53	1466.11666666667	26.1166666666667	24	55.5833333333333	5.25	5.17361617708795	0.0930088301498956	65.2916666666667	5.08333333333333	4.95998480596083	0.0758214237853885	24.9583333333333	1.91666666666667	2.23566285602215	0.0895758072529742	126.166666666667	10.6666666666667	10.2349217480353	0.081015211725873	34.6666666666667	2.41666666666667	2.48910670199432	0.0716289698415632	9.70833333333333	2.08333333333333	2.71836214541462	16	5.81950742474539	0.103000131411423	5.7850381733111	0.0876520935350167	2.39443799947573	0.0938995293912051	11.7016736694657	0.0917328656107061	2.87518115371304	0.0821480329632298	2.73252020425589	8	3.18198051533946	0.0590622833473682	2.60494036125864	0.0405438188522745	1.45773797371132	0.0610570879041393
283	283	207278	127224	30/1/2168 11:16:28	2083.53333333333	653.533333333333	29	56.4440559440559	5.53846153846154	8.14417498626451	0.152080537412538	69.6888111888112	5.68531468531468	6.45121900116445	0.0952088300426305	40.9545454545455	4.67132867132867	4.58472512082214	0.115614807394645	105.248251748252	9.3986013986014	12.1760485230418	0.120022232212173	54.1993006993007	4.57342657342657	3.88884979259416	0.0722001562005317	13.2447552447552	1.06993006993007	3.06337011364967	15	8.99100079179705	0.162097370044418	7.35300392130092	0.106155013300783	6.03166248897867	0.152058718209546	13.303060872274	0.127423954715269	4.77892197447241	0.0893813336871398	3.00475813145941	14	6.8584591227521	0.133173963548585	5.0968639356002	0.0770584180328324	2.46848265001126	0.0622680308110947
284	284	207348	130144	3/7/2192 08:20:25	2319.58333333333	879.583333333333	26	69.03125	12.1875	11.3161559115887	0.169286567146897	78.6458333333333	12.2291666666667	12.6964561984831	0.167058634190567	54.7447916666667	14.03125	12.2590625818052	0.232484046044445	127.755208333333	14.0729166666667	13.8540191335889	0.111346057951564	64.359375	14.0729166666667	13.3156356906516	0.215168755722151	9.61458333333333	2.41666666666667	3.4022616911967	15	13.0427867311509	0.18793640822984	13.1076132003322	0.163165309547704	14.1269752095567	0.256854094719212	14.3616552965577	0.111850897948268	13.8845580549383	0.210584803664383	2.4338877385388	11	7.67167162061473	0.121073727154608	9.7923903665504	0.139709849587619	8.83484835492638	0.177991450373975
285	285	207484	147767	20/2/2122 18:24:39	1535.35	125.35	25	69.0398936170213	10.9840425531915	10.7945974141389	0.161741046061415	74.0452127659574	11.1436170212766	11.702278980324	0.159475047428782	43.1196808510638	7.45212765957447	10.3319891598859	0.267668112950412	125.146276595745	18.3882978723404	16.6983033070229	0.13631268005733	48.125	8.05851063829787	9.53843103799921	0.210840650707321	5.00531914893617	1.79787234042553	4.13198902870438	18	9.58983155644799	0.147851792733245	10.2404506768677	0.145197410148577	10.6812094490333	0.286103824527677	16.782173276107	0.14001349662569	8.89646327612998	0.206894494793721	4.47213595499958	7	12.949995403566	0.180938059530863	12.7862463310424	0.158413671358047	9.30373708837066	0.222273582316023
286	286	207489	156728	5/11/2135 08:47:13	1632.78333333333	192.783333333333	27	45.8246527777778	3.77430555555556	4.7648403649759	0.10275614205619	61.5416666666667	4.48611111111111	4.0322771803609	0.0655852312468339	30.5538194444444	3.37152777777778	3.49643693280334	0.112519424535984	96.2760416666667	8.86458333333333	8.30199234660433	0.085882679447631	46.2708333333333	2.79166666666667	2.33760293129254	0.0506136961867671	15.7170138888889	3.00347222222222	2.3424729426782	15	4.76595066217494	0.105910014714999	4.0473389258811	0.066714377899139	3.69942080408735	0.120896104708737	7.10331914369211	0.0754067849648844	2.21896586810377	0.0479603573797645	2.55417492036264	12	4.35802985790876	0.0906349363863174	3.94277244403663	0.063084359104586	3.28449064359739	0.103720757166233
287	287	207492	192834	27/2/2165 12:59:00	1501	61	49	59.6148727039496	10.0364547106955	9.52409039154413	0.161295078325557	72.5072338150607	10.3107606371244	10.2986632284984	0.144954374538232	40.6692708333333	8.14756944444444	8.40014880820572	0.208884695053073	112.099826388889	16.0329861111111	15.0873871727573	0.136575276457622	53.5616319444444	8.38368055555556	9.12985030910511	0.174853494292027	12.8923611111111	1.99305555555556	3.14245127249413	37	9.62156807001034	0.164648738013858	9.88099879568323	0.14219107434327	8.83448063261492	0.224811405369155	14.455897515304	0.131611271669845	8.84187076803765	0.175603445205257	2.8474739872575	12	9.36613774577545	0.153718243472695	10.4884394000837	0.138283766998046	6.39764989995735	0.148638526233278
288	288	207493	194650	13/4/2188 23:33:47	1466.21666666667	36.2166666666667	42	52.3356641689381	3.26573393228171	6.29888075103458	0.120708590172805	64.1940557773297	3.7587409252887	7.40433509270104	0.115535136494053	32.6608391608392	1.95104895104895	4.49525495085326	0.138315536949331	112.671328671329	6.83216783216783	11.9571983966118	0.10668132398464	44.5192307692308	2.38111888111888	5.60513494456699	0.126228240038506	11.8583916083916	1.41608391608392	2.23944160951247	25	5.23863899048105	0.105731412628565	5.88038234456685	0.0973143602124501	3.31762967593833	0.108989148355398	12.7093141697995	0.117007127322772	4.06939798987516	0.0984849465119836	1.69115345252878	17	5.80377666088313	0.103530118819531	6.07368964323606	0.0874282167104259	4.34622892659291	0.122327635351125
289	289	207498	134459	25/11/2195 01:44:50	3495.16666666667	2055.16666666667	24	60.6111124356588	3.22222089767456	11.2486153547875	0.186677489395355	66.7777791023254	3.97222089767456	8.89722361437047	0.134114956023129	43.7916666666667	2.66666666666667	8.61736955056556	0.198290382755104	107.854166666667	4.33333333333333	12.6493254674946	0.117531479372773	49.9583333333333	3.41666666666667	6.22043733026145	0.125559710619239	6.16666666666667	1.5	3.86642927807025	16	10.8391373408287	0.168021500512191	8.47779661029877	0.122184124198155	8.69458643831513	0.186729373171868	11.5477270490777	0.102760641148633	6.31367563309994	0.122744605260752	4.25636777859558	8	6.31890587274185	0.122104461309021	6.51920240520265	0.108202529546932	3.99106144134257	0.107142589029331
290	290	207611	118902	20/8/2139 06:15:48	1544.2	104.2	26	54.6458333333333	10.0416666666667	9.87093635960564	0.181630817657287	70.96875	8.8125	9.34566950311953	0.132202071317251	34.09375	10.2291666666667	10.4883818507029	0.312011359403061	106.197916666667	9.9375	8.7442288660315	0.0819574443103168	50.4166666666667	8.66666666666667	9.86095642108115	0.197370952231031	16.3229166666667	2.97916666666667	4.79951920668983	18	11.5175342313901	0.208567018274669	10.5496027246081	0.145178019145983	12.4831913131009	0.36476857733087	9.1667557927931	0.0844862285050055	11.4532297011906	0.221675413571432	5.305072181382	8	4.405759217855	0.0841195077394749	3.01188123461543	0.0454623582583461	3.37003603202441	0.104497241303083
291	291	207650	177622	29/11/2185 18:01:33	1558.45	148.45	25	66.3510638297872	3.93617021276596	5.63752309677456	0.0843183233140078	78.0531914893617	3.97872340425532	6.43506021727847	0.0820589163131659	47.9148936170213	3.27659574468085	4.06222434962259	0.0842435576445995	104.021276595745	5.31914893617021	7.74854825112421	0.0741204156411345	59.6170212765957	3.14893617021277	5.05404128726046	0.0845440161803355	11.7021276595745	0.808510638297872	3.05614135798722	17	6.25058820761506	0.0934153842017196	6.82421079255151	0.0887277885073618	4.77932126611153	0.0989025703273231	7.95645317078053	0.0758820218251158	5.33543922884573	0.0914800472923624	2.34520787991171	8	4.43202630213959	0.0663973977848628	4.27409138213693	0.0523625284182166	2.07019667802706	0.0431290974588971
292	292	207684	154476	18/5/2114 19:55:13	2584.78333333333	1144.78333333333	26	52.3465277777778	8.07777777777778	8.69128652953414	0.165669684580563	60.3552083333333	6.40069444444444	7.58956773878055	0.126088665308814	36.8076388888889	8.95416666666667	9.78192996530612	0.261656562857983	104.217013888889	8.84375	11.1562331663308	0.108637476526067	44.8163194444444	7.12152777777778	8.61778126005493	0.191016464417245	8.00868055555556	4.03819444444444	5.05614629778603	19	8.79925568356752	0.166852153680422	8.26533662192195	0.136084398454521	10.1131030747822	0.27293886139327	11.4544610681853	0.109861060219849	9.60598010622391	0.213216848152166	5.21749194749951	7	9.03169023889928	0.174645943846119	5.61884583979918	0.09569810432748	9.51690225711227	0.248575805223082
293	293	207704	191231	10/2/2197 07:48:19	1691.68333333333	256.683333333333	33	73.9965156794425	6.38327526132404	12.3973818105911	0.168637098000621	79.7177700348432	6.36933797909408	10.2269696924802	0.128128321887565	56.2961672473868	4.89895470383275	9.04324626615371	0.161573972270207	108.08362369338	8.50174216027875	13.3552849600312	0.122935677456354	62.0174216027875	5.21254355400697	7.22094491424394	0.115956779644793	5.7212543554007	2.8780487804878	3.4953974066339	23	12.4530739732565	0.167106593573454	9.62785813013014	0.11860778628441	8.81428951219229	0.153698755709191	12.4778063846941	0.112589072910147	6.288517674735	0.0982580886677344	3.89181770632805	10	12.6033505245409	0.177013350063776	11.3924926547656	0.148533150648835	9.21110440959413	0.174452735030192
294	294	207733	158958	22/2/2199 14:37:59	1762.01666666667	352.016666666666	28	68.8182641597504	5.60460794732926	8.44058482806598	0.121478472850115	80.1959237342185	5.01950156435053	10.5544318167875	0.128965343324695	46.7659574468085	3.91489361702128	6.61975059073965	0.140259566054264	117.191489361702	7.12765957446809	10.3746613382605	0.0876820155361591	58.1436170212766	3.35106382978723	8.79955731811033	0.147758683602452	11.3776595744681	1.98936170212766	3.91780631849079	17	8.05408238289868	0.122522947829566	10.5275952471897	0.136565518633589	6.29221040372188	0.141960951377932	9.40431690611223	0.0830511103396924	8.88633286371301	0.159606612449151	4.66290114186689	11	5.2742944379492	0.0700691290065714	5.07578923554124	0.0569150678806867	4.38800016574127	0.0849788764492148
295	295	207749	125981	21/8/2104 10:07:49	1552.18333333333	142.183333333333	49	53.5097517730496	5.3386524822695	8.16568177456955	0.157775397063844	66.2686170212766	6.13297872340426	6.75357363199078	0.103999091127451	34.968085106383	4.53191489361702	7.16303697040967	0.217667480031054	109.96719858156	8.10460992907801	12.9903483271182	0.120611476651595	47.7269503546099	5.70921985815603	5.84315257141118	0.126771961921252	12.758865248227	2.19858156028369	3.47415139151368	33	8.57970098193369	0.164228615083418	6.9470739971021	0.10535544205164	7.09122777547276	0.222549231184595	13.335824814568	0.119913411139168	5.99838204195199	0.131657204778461	3.75403822973382	16	7.39819797878736	0.145777300074628	6.02079728939615	0.0957582073860222	7.04006392016436	0.200786136760481
296	296	207794	180927	5/2/2200 08:52:20	2227.66666666667	787.666666666667	27	80.8602430555556	11.2482638888889	15.2903522456113	0.19800456145396	87.4887152777778	11.5121527777778	15.7780636786424	0.188498990851037	63.8914930555556	5.89409722222222	12.4705065159172	0.206376755090263	120.423611111111	11.2152777777778	18.1877670920559	0.156491303851341	70.5199652777778	6.15798611111111	13.3056068553514	0.198865975695814	6.62847222222222	0.951388888888889	2.42376646454312	15	14.9186683945541	0.178524153105952	15.1193663258497	0.166451739367153	9.85948902375391	0.14657317676542	14.0051011114828	0.111151596122879	10.5685967893206	0.141796915778005	2.68505564365505	12	12.0763825358224	0.174283331845903	11.8962529114563	0.159058534749277	10.0139107790568	0.193039243933624
297	297	207848	142337	12/2/2144 10:15:30	1544.5	129.5	32	69.4512367491166	6.313074204947	7.71251339728015	0.115923169898058	84.5558303886926	7.23886925795053	8.17943921100045	0.100054302275235	52.782332155477	5.27773851590106	7.10633520177595	0.140372053368414	122.313780918728	11.0614840989399	11.9757820136603	0.0965788872069379	67.886925795053	6.55689045936396	7.62470253253708	0.115799943541142	15.104593639576	2.24452296819788	2.18106773200946	25	8.43939176323349	0.128180312321286	8.8436417837902	0.109559486915141	7.94250170496257	0.156966436856968	13.1011449881299	0.105518242494603	8.52994724485445	0.130267978693562	2.27888861801829	7	3.65148371670111	0.0529200538652334	3.5523298860111	0.0415824568596617	2.9277002188456	0.0577293000899132
298	298	207873	107083	22/5/2142 09:00:57	1724.05	299.05	27	58.0561403508772	9.7614048472622	11.0917896456849	0.198264363080764	71.4228070175439	8.75438730340255	9.93938273158838	0.142481196577057	40.7070175438596	9	9.23718022859241	0.233633598287583	106.433333333333	13.2385964912281	16.919892539043	0.165760921100929	54.0736842105263	8.07017543859649	7.85421838496654	0.147215478232625	13.3666666666667	3.3859649122807	3.15054375083507	19	9.52313280803813	0.175159267524419	8.68149877916432	0.126883443695479	7.95013700275493	0.205234515016771	16.1413710585292	0.161583798794549	6.77888017111005	0.128413482802683	3.25702120571895	8	14.1775719232906	0.237530000809058	12.5191745564539	0.171642496061065	12.1873397425361	0.294113779608714
299	299	207881	107225	12/1/2127 18:22:39	1897.35	457.35	25	65.6729166666667	5.98611111111111	4.74587540221331	0.0721696381115162	72.0767361111111	7.00902777777778	6.01304138241761	0.0830989688006856	49.7666666666667	4.97222222222222	4.06898840827381	0.0816410194276447	99.2288194444444	10.2826388888889	9.07248587764125	0.0910161103294668	56.1704861111111	6.17152777777778	5.47022242082836	0.096921020921835	6.40381944444444	2.40625	2.32737334062816	17	4.04751194453784	0.0618774308067835	5.16136666807861	0.0711623952614245	3.79143772202578	0.0758287544405155	7.30984428899903	0.0730554690846464	5.03590052698095	0.0881671564970919	2.08813172899773	8	6.23354977979184	0.0937375906735615	7.92824967172092	0.110114578773902	4.86973158544552	0.0983784158675862
300	300	207891	107978	19/6/2120 08:10:00	1850	410	47	61.9010416666667	5.17708333333333	7.87935157951456	0.126651684075644	71.5555555555556	5.57638888888889	8.50058495021591	0.118308407657728	42.0173611111111	3.14583333333333	5.1122460943806	0.12080219529205	107.977430555556	7.71180555555556	10.9383944724773	0.101561544884716	51.671875	3.71180555555556	5.68352862993814	0.109388143164248	9.65451388888889	1.37152777777778	2.34451748920098	34	8.30850132670749	0.132686258857705	8.95363378368045	0.122850503892306	5.39392937970991	0.126130398150025	11.2446858116082	0.103862895298744	5.83347338767444	0.110004489839673	2.35241749965682	13	6.81721049802329	0.111476398080884	6.7558142100731	0.0976925302902673	4.25922829172441	0.103495266901715
301	301	207895	151608	26/5/2142 11:18:00	1422	12	31	64.4627659574468	7.52127659574468	8.34704248698723	0.130752055127137	71.8723404255319	6.72340425531915	8.19231215803107	0.113426385394803	44.8989361702128	3.3936170212766	4.91716326998158	0.110218410245429	108.452127659574	12.7340425531915	12.8757503174207	0.11875878007737	52.3085106382979	3.38297872340426	5.97215762238964	0.112682219290371	7.40957446808511	1.90425531914894	3.69393574528883	22	9.48649073648978	0.146458102598439	8.4847711808476	0.11451838403598	5.31537832644552	0.117055378560362	12.419175928214	0.116017779371851	5.72531403324052	0.104615372700408	3.88386606159579	9	4.09606857581484	0.0665426302930208	5.45435605731786	0.0806062471524806	3.24037034920393	0.0759461800594671
302	302	207913	149366	6/8/2132 10:44:19	1935.68333333333	525.683333333333	31	63.6489361702128	6.8936170212766	12.0882507606193	0.184054898614537	73.3085106382979	7.59574468085106	12.3794835475163	0.164141997422157	45.75	6.26595744680851	9.98821886669652	0.211354801957401	112.409574468085	13.8829787234043	15.0637355603535	0.132569425797291	55.4095744680851	6.73404255319149	10.2160005220569	0.179228079334331	9.65957446808511	2.06382978723404	3.22456965537505	22	13.0501861790305	0.196109355149366	13.4721935853075	0.178439650136523	10.4610181355784	0.215086354189463	14.8198598763027	0.127383050313991	10.976854831478	0.190600478526058	3.53859365025783	9	9.68389269755597	0.152368941045461	9.90931099746317	0.131733824190795	8.29825952300307	0.189074267612728
303	303	207924	183234	15/12/2138 23:43:16	1996.73333333333	556.733333333333	38	66.9184027777778	9.89930555555556	9.38992529324926	0.146236541452243	73.8541666666667	10.1041666666667	10.26602068254	0.145562979827059	42.2239583333333	4.80902777777778	5.60709771699815	0.138717261227819	114.529513888889	16.8784722222222	15.1241660362821	0.13693550378335	49.1597222222222	5.84722222222222	6.39545535655114	0.136839697944225	6.93576388888889	2.14236111111111	2.77152766107474	23	8.30376837164672	0.127835791531375	9.15889597572061	0.130114025597019	4.87795719570827	0.117234080983584	14.1692201062363	0.129630891982274	5.9043763497131	0.12550892425453	2.82563085404307	15	11.0613010515211	0.17539060863934	12.1094217549021	0.171198234046683	6.31098814993115	0.163497102329823
304	304	208004	178420	16/12/2159 16:47:18	1692.7	252.7	30	92.1631944444444	9.25	10.3179483169506	0.1120095710181	101.597222222222	9.47916666666667	11.3785566626061	0.11271477625167	69.5477430555556	9.60590277777778	12.162369996575	0.175531318103232	143.890625	15.4479166666667	14.2454368576175	0.0999095513100001	78.9817708333333	9.83506944444444	12.9975633830066	0.166374726848328	9.43402777777778	1.35416666666667	2.24504563095218	23	8.70963302957601	0.0969845362770507	9.99515693000045	0.101788182151875	8.86983162430259	0.135237737725528	14.6907179428335	0.102654264829157	9.99940709704781	0.135166831167852	2.08324769257441	7	12.1889880044009	0.122239134714622	11.6117756322336	0.105561596656669	14.189757092678	0.174209236449131
305	305	208024	119039	22/3/2182 09:21:29	1658.51666666667	218.516666666667	44	69.2280090385013	8.99537014961243	12.4610574584992	0.186799113443777	81.6811340385013	8.5335652563307	10.6585123420499	0.133528556495774	51.7465277777778	6.39583333333333	8.96023485563164	0.179735734510049	119.690972222222	13.2430555555556	19.4941716231474	0.169548043371909	64.1996527777778	6.08680555555556	7.18234084992954	0.11406713495647	12.453125	1.52430555555556	2.93507980233737	33	13.4737366010558	0.207853515140748	11.6024846525703	0.147422959331853	9.65905525840123	0.199654759490912	21.3331705722958	0.189909530317173	7.84430646643755	0.12599762151007	2.96603244838091	11	6.31304565598455	0.0872405806731534	6.41588936653652	0.0771309104173789	4.24478289411624	0.0782120801260948
306	306	208025	168207	2/3/2140 21:24:34	1415.43333333333	5.43333333333334	29	74.468085106383	2.63829787234043	4.90676621409691	0.0652734955086287	81.2393617021277	2.84042553191489	6.4835905031709	0.0785069413745119	54.6702127659574	1.97872340425532	3.55152087036115	0.0640510604729312	124.675531914894	6.47872340425532	9.56311674980722	0.0758354896758024	61.4414893617021	2.09574468085106	5.28964040049061	0.084146775432928	6.77127659574468	1.41489361702128	2.86003548153953	21	4.551294949164	0.0593278671213184	6.13692958749771	0.072361325849215	3.75499667110372	0.067053511983995	8.69756397203372	0.0673980972002613	5.6736651461358	0.0885192927703208	2.84437623926164	8	3.35676289643119	0.0471952604067655	2.60494036125864	0.0339405910261712	2.61861468283191	0.0484928644968872
307	307	208049	142708	26/4/2128 15:19:00	1781	341	23	52.2916666666667	6.83333333333333	11.9468520007269	0.225412301900508	67.4583333333333	6.375	10.5067266238266	0.154214877056804	36.1875	6.875	9.48995724634992	0.257696595827684	87.9583333333333	7.625	12.3937380593187	0.139528132826397	51.3541666666667	6.58333333333333	8.66800942268631	0.166831980520322	15.1666666666667	0.833333333333333	2.18058265412308	17	11.4865650422826	0.204259001797912	10.2595006185085	0.145342925428871	9.2279148113052	0.243972864373543	11.9674804464137	0.129666773479307	8.13353623983479	0.155885136501907	1.90201131932056	6	8.32866535926775	0.190007574736146	8.37655458208604	0.136946396437374	10.5261578935526	0.309592879222136
308	308	208079	153178	12/4/2136 16:59:15	1500.75	70.75	31	72.1608391608392	5.76923076923077	9.49068586981836	0.133368659095362	84.0699300699301	6.06993006993007	10.6002637419005	0.127664404039982	40.6451048951049	3.6958041958042	6.48936267725801	0.163819416119705	143.816433566434	8.23426573426574	15.1524156135163	0.106008775450012	52.5541958041958	4.16433566433566	8.10296640225844	0.157388445156649	11.9090909090909	1.95804195804196	2.78976624449518	22	10.7823810106924	0.148815798140046	12.3778883987585	0.148157532520505	7.6633721511664	0.192459117951668	16.6684631066473	0.114846911477056	9.52144992414541	0.187028480652856	2.82689617625798	9	4.09267638593623	0.0601864174402386	4.08588355737709	0.0499632500222742	1.83333333333333	0.046875
309	309	208207	130308	22/7/2180 01:45:28	2234.53333333333	794.533333333333	26	56.5677083333333	7.30208333333333	9.5765940629304	0.169094360364136	69.078125	8.73958333333333	11.2535977153292	0.16259713286944	35.921875	4.01041666666667	5.05903608939946	0.140829698420113	118.880208333333	15.09375	20.8075430109815	0.174740348283437	48.4322916666667	5.69791666666667	6.7955868032128	0.140115191818821	12.5104166666667	2.60416666666667	2.54830260248781	18	9.62974694079709	0.164454881341886	11.1942153595658	0.156319531786024	4.84430802710128	0.131124127049358	20.6888716890193	0.166175676217023	6.51694623541534	0.130338924708307	2.64513364995869	8	8.455503279775	0.161634471297969	9.99263121362079	0.156593633122363	5.06916448455054	0.150755821101875
310	310	208226	182434	9/12/2135 23:40:06	1579.9	139.9	25	75.8125	5.875	6.37625804580294	0.0842974358249991	89.3125	6.04166666666667	6.35950731844326	0.0713589241297493	54.7083333333333	4.5	4.23359579238894	0.0775952307989175	128.270833333333	9.875	10.2773213111848	0.0803166717035386	68.2083333333333	5	5.18394958823225	0.0761897352767821	13.5	2.75	4.37911711040784	16	5.96517672272443	0.0783602853559859	7.32546926824487	0.0822508830118722	3.89657969677682	0.0710082860460468	11.3284303119776	0.0883308406392017	5.12794630757122	0.0756194847199443	2.71952814534679	9	7.34468817884357	0.0982201985283687	4.54911468798539	0.0509863414593631	4.9749371855331	0.0921284663987611
311	311	208261	107410	2/1/2104 14:59:28	1500.53333333333	65.5333333333333	47	67.787456445993	6.72473867595819	6.91376778709526	0.101577707406526	79.0853658536585	7.52961672473868	7.48838137978941	0.0942817907447367	40.9512195121951	3.63763066202091	6.19801227424659	0.146238241410437	147.689895470383	12.815331010453	18.3466971168418	0.128222269812872	52.2491289198606	4.25435540069686	6.55567489016157	0.121978115533489	11.2979094076655	2.39372822299652	2.5995445413354	34	7.75660261554454	0.114612989538685	8.59989014563175	0.108495831150827	6.76206256966604	0.157905307258685	19.3703008791741	0.13929573390269	7.37365353731877	0.135515794739912	2.8403760640773	13	4.03033370126963	0.0583455881030124	3.36269122990683	0.0421146300470027	4.41878275384082	0.10717196977599
312	312	208272	125577	13/7/2146 05:02:40	1557.33333333333	117.333333333333	25	61.5052083333333	8.90625	11.7809167724757	0.196217801007257	73.328125	9.32291666666667	11.8321595661992	0.164335549530545	42.984375	11.28125	14.0115428605608	0.338770378640252	117.802083333333	11.0208333333333	13.6617470820292	0.116448577241981	54.8072916666667	11.8645833333333	14.1059089273491	0.264551930370388	11.8229166666667	0.979166666666667	1.94679223339318	19	12.5758517319355	0.21487516448451	12.8879562074317	0.181251789741823	14.2408275598942	0.361732250852928	13.8606262147252	0.116785764115201	14.67603369144	0.282517365893981	1.80480191198937	6	7.78245890876827	0.120037926613392	7.83368793523629	0.104681798689126	12.225656083281	0.256482295453448
313	313	208285	156512	30/7/2184 00:15:09	1424.85	14.85	25	69.1134749879228	4.32624151351604	8.11931821214865	0.117285992329526	80.2624111581356	4.3687947050054	7.62517727060479	0.0949034683643796	55.4734042553191	3.41489361702128	6.91025807525787	0.123884153375007	93.6436170212766	4.32978723404255	7.96178371974522	0.0850073000186336	66.6223404255319	3.62765957446808	6.27162924074226	0.0937463264684942	11.1489361702128	0.808510638297872	1.20138808606267	16	7.34137816307901	0.110917894815169	6.96539063274033	0.089731280292951	6.2449979983984	0.118388587647363	7.57957782465488	0.0827239053168336	5.57636380926974	0.0868761645066367	1.36473440639562	9	6.73804447180813	0.0902864543725243	6.50450987649956	0.0763572916275685	4.37321392113398	0.0714966853591386
314	314	208292	102642	13/8/2182 21:10:00	1430	20	30	65.1702127659574	10.531914893617	14.480903000992	0.21743097599087	73.2553191489362	10.3617021276596	13.6152382514475	0.183824098804421	39.3936170212766	5.57446808510638	8.57696728547404	0.216772551444163	113.414893617021	17.8085106382979	21.6594329215416	0.186397873679359	47.4787234042553	5.21276595744681	7.98050786273195	0.169677700837674	8.08510638297872	2.4468085106383	4.70314152773283	22	12.0539910941854	0.187810059541133	10.9541547594283	0.152622802221294	7.48100046553721	0.197814916156032	18.1210456202807	0.160492352514563	6.87756248978268	0.151457832607827	5.37772381402331	8	19.0769119992878	0.260435658693349	18.6005952285711	0.231422646700729	10.0418766032194	0.226295810776776
315	315	208301	174659	21/11/2127 10:28:17	1471.71666666667	61.7166666666667	32	58.5957446808511	5.78723404255319	11.3334716942851	0.189088161739897	67.3989361702128	6.41489361702128	10.9064940701962	0.160095325801046	43.9840425531915	4.01063829787234	10.519519107738	0.230092010558862	101.021276595745	10.1914893617021	12.0668500847463	0.119993537200709	52.7872340425532	4.82978723404255	9.79584959841864	0.181720108492404	8.8031914893617	2.0531914893617	3.03142147004211	23	12.9204008797437	0.211357909128097	12.3940569718452	0.180648485647933	12.0433997799986	0.256005725452835	12.7144062575573	0.125560903359304	11.2608314129407	0.206538375197477	3.16040223586969	9	4.91030662088541	0.0863139835702514	6.00925212577332	0.0898393174949499	3.46410161513775	0.081829172011128
316	316	208303	149040	25/4/2159 02:37:20	2002.66666666667	592.666666666666	23	80.7127659574468	6.76595744680851	7.52039388002197	0.093395820324247	86.4893617021277	6.82978723404255	7.25270836695689	0.0838252725829188	54.063829787234	5.72340425531915	5.93334184541439	0.110903585895596	132.86170212766	12.4255319148936	13.2478277733167	0.0997055100740462	59.8404255319149	4.51063829787234	4.84533515118126	0.0814342042215338	5.77659574468085	1.8936170212766	2.90767010758536	15	7.78199998776175	0.0993446806948308	7.78781098897502	0.0911921661472484	5.04432731840808	0.0982023488333826	12.1356421141944	0.0918207473961748	4.77667946032248	0.0817457979518964	2.46306042692149	8	5.20816666399991	0.0615440669305751	6.02228006180858	0.067952384336345	5.63154381269344	0.0979398923946685
317	317	208309	111651	5/11/2167 21:28:13	1651.78333333333	211.783333333333	23	44.9166666666667	7.08333333333333	7.57361761607136	0.16749346650927	68.7291666666667	6.70833333333333	7.48305067675143	0.108109400480705	35.4166666666667	6.75	7.8493724730926	0.220434147596007	100.333333333333	9.08333333333333	9.55471036288265	0.0948460674779028	59.2291666666667	7.20833333333333	7.86094564306115	0.131875820416051	23.8125	3.125	2.7468990781342	14	3.42341645433041	0.0800130723883569	3.79994216265991	0.0565948832736582	4.18526982600686	0.126279693026069	6.7073848099696	0.067556393769478	4.76767964850505	0.0829161678000878	2.70632145617919	9	10.5948100502085	0.216220613269562	10.5488282656311	0.145612660108405	10.6666666666667	0.270422535211268
318	318	208344	169458	28/3/2115 01:46:39	1513.35	73.35	21	62.75	3.70833333333333	8.82771609356415	0.143207445318538	74.2083333333333	3.58333333333333	7.37902432574931	0.100394888785705	47.5208333333333	3.04166666666667	6.35197756982965	0.135491649534203	103.25	5.79166666666667	11.9312015919844	0.117136621520184	58.9791666666667	3.79166666666667	4.85185286158558	0.0826014674449106	11.4583333333333	3.5	4.5087217067115	14	8.44023917686207	0.130639412356074	5.27030349231417	0.0697064231387797	6.39711473424363	0.130553361923339	7.79237793270795	0.0736867889617773	3.44182420326109	0.0573637367210182	4.88325238403196	7	6.62606685030885	0.118929405005544	9.4993734129202	0.137104358536993	3.793791921397	0.0889666447228777
319	319	208368	182891	16/5/2177 11:32:37	1527.38333333333	87.3833333333333	57	58.1571180555556	5.17881944444444	6.49802360544669	0.112836967406081	72.6501736111111	6.28993055555556	6.49758968227434	0.0889973836091884	41.3159722222222	3.8125	5.09188749833884	0.125102408364359	113.237847222222	9.79166666666667	11.527556338524	0.102220085764758	55.8090277777778	4.45486111111111	4.93193013303035	0.087877467203104	14.4930555555556	1.95833333333333	3.62011921874056	45	6.72140407409588	0.118752722157171	7.07231763764021	0.0971768835706288	5.24252714910385	0.131832199893642	12.4134681664389	0.110254824334304	5.46811233656118	0.0977418292533279	3.66983334331094	12	3.91069822487757	0.0638047297056844	3.71804567432457	0.0503288754561701	2.2508415934463	0.0509144187018956
320	320	208409	138127	19/5/2180 19:38:19	1641.68333333333	201.683333333333	25	52.5833333333333	5.66666666666667	5.54992492441715	0.105753142614656	64.625	5.75	6.18546683767685	0.0958689838449604	38.9375	3.70833333333333	4.09959347578106	0.105550810396011	105.5	10.9166666666667	12.5229123343308	0.11885831752402	50.9791666666667	3.875	4.44709643100604	0.0874036248232319	12.0416666666667	1.41666666666667	1.74355957741627	16	6.52103966659714	0.123841702867127	7.31201921496381	0.112872462556123	4.03112887414927	0.105734527846538	15.3197856817037	0.14427108352399	4.47958331395529	0.0891459365961252	1.85741756210067	9	3.53553390593274	0.0677738128932793	3.76201778009857	0.0587305464369248	4.13655788199695	0.103127481822639
321	321	208413	174168	28/6/2198 09:07:45	1552.25	137.25	44	63.9010598819584	6.4416964500616	9.15388659188419	0.149580717766426	73.3833920374355	7.41342752139897	8.38386725110443	0.117046058529531	46.8922261484099	5.16254416961131	7.12983636531684	0.159002939723234	107.600706713781	11.8904593639576	14.6842201479365	0.142722705215199	56.3745583038869	6.18374558303887	6.19213167774941	0.112028698117177	9.48233215547703	2.44876325088339	3.68780345080303	36	8.73861596623735	0.14730303296714	7.95180028989172	0.113522067068214	6.94673612980534	0.159695083443801	13.5914889334676	0.136369454181949	5.94792213951879	0.109695285359978	3.88852606017176	8	5.80486249375716	0.0833732494615032	6.69221295878383	0.0849804820163026	4.48608961123159	0.0881786655770337
322	322	208455	179980	30/8/2156 02:21:58	3338.03333333333	1898.03333333333	29	58.8402777777778	7.51388888888889	6.86615530482313	0.118558204132105	65.1979166666667	7.82638888888889	7.15934058663701	0.111774361783297	40.2430555555556	4.48611111111111	4.74782812675251	0.120040990127134	110.442708333333	15.4201388888889	13.5987992080727	0.125294734562067	46.6006944444444	4.72916666666667	5.1346403982854	0.11238080871719	6.35763888888889	1.85416666666667	2.35620969735952	21	7.33468602242925	0.128410509771583	7.43623688754057	0.117193977214523	5.42349386597659	0.13805257113395	13.2855990778415	0.125251439117698	5.63450255547187	0.123512060193016	2.49666444147653	8	5.29150262212918	0.0881917103688197	6.56696276828185	0.100068004088104	2.31455024943138	0.0575043540231398
323	323	208500	179848	6/10/2106 15:26:23	1773.61666666667	333.616666666667	36	49.8697917064031	7.08333341280619	8.20262256158642	0.168220583320284	66.8489583730698	7.79513896836175	7.14830434049447	0.107971366993811	35.5208333333333	4.57986111111111	6.27787434958732	0.181165111491097	95.265625	9.37847222222222	11.3574236263587	0.120449919148303	52.5	5.48611111111111	5.38625160470678	0.103388460554222	16.9791666666667	2.02083333333333	3.16629070449901	28	8.7878674997338	0.184259614880477	7.69292612690254	0.116471250878961	6.77615938263232	0.20088137926279	12.352877586056	0.13163865743466	5.92710905021341	0.113787489479585	2.94661495322	8	4.24264068711928	0.0808122035641769	5.17549169506766	0.0775354561058825	2.16712449375401	0.0572178084159474
324	324	208518	190272	13/1/2154 16:39:15	2540.75	1100.75	24	73.5833333333333	6.58333333333333	5.5870904512228	0.0760579528243602	81.9166666666667	7.33333333333333	7.31870246676974	0.0894798060124675	53.5208333333333	4.625	3.78761329767885	0.0708516906814437	123.520833333333	10.875	10.1324561023804	0.0821550494787604	61.8541666666667	5.54166666666667	5.68735566786126	0.0920408199788741	8.33333333333333	2.41666666666667	4.26988103557593	16	4.95605690039975	0.0677172591002528	5.17646919563261	0.064353929394034	3.61420807370024	0.06747646345298	7.90753859722902	0.0650491606969996	3.74555291868459	0.0615918260009799	1.48323969741913	8	7.03054559963673	0.095007372968064	10.295630140987	0.121841776816414	4.36708467646651	0.0820109798397466
325	325	208520	113147	5/8/2131 13:59:03	1575.95	135.95	41	73.9253472222222	6.10069444444444	8.33608084788283	0.114040478733132	87.6336805555556	6.42708333333333	9.3459917063739	0.10861271540854	49.9635416666667	4.71875	5.38527803480889	0.107130712968057	132.095486111111	8.73263888888889	16.543844187123	0.129668822724535	63.671875	4.54513888888889	5.96871927268301	0.0944126119521618	13.7083333333333	2.74305555555556	3.00791638441127	33	8.03307556483213	0.111523556432251	8.74556164490586	0.103851577647317	5.16214367029118	0.103055499769878	15.2662605808106	0.123507379055345	5.64730426438539	0.0906866378222472	2.6035378028577	8	8.63547500554709	0.111425483942543	8.24512843181614	0.0880654572156597	6.56832224718437	0.128790632297733
326	326	208533	121907	25/1/2112 09:03:55	1676.08333333333	251.083333333333	40	49.2140350877193	4.3859649122807	8.25829031787809	0.162484807041379	64.2754385964912	3.94736842105263	8.48452588464314	0.128068315239896	33.9578947368421	3.05263157894737	6.38101149445037	0.179873474121222	103.180701754386	8.95789473684211	12.6905729195195	0.120891382896113	49.019298245614	2.71929824561404	6.73604921109986	0.132338884304516	15.0614035087719	1.65964912280702	1.93334438546797	31	7.81066268717983	0.146923873363213	7.99663907895935	0.116383010069361	6.03858560666587	0.162074592040383	12.3401608535899	0.113954419559514	6.42090001395811	0.12159309739322	2.1266359926328	9	3.1135902820449	0.0727852273724782	2.63523138347365	0.0456097739447362	2.64575131106459	0.0901960674226565
327	327	208554	100926	28/5/2153 06:47:00	1813	403	28	66.6258852938388	3.3652518252109	3.98908596410748	0.0597989145697193	73.3386512512856	2.98936681544527	4.00320767279564	0.0546557402025034	54.6755319148936	4.32978723404255	4.65872339849703	0.0854811632751749	95.0824468085106	6.52659574468085	5.87735655765584	0.0619018181735428	61.3882978723404	4.43617021276596	4.5985677549456	0.0753422452536435	6.71276595744681	1.21276595744681	2.13406485473914	18	4.59797002498004	0.0689982996662282	3.99805589569627	0.0548722883130255	5.59674275018646	0.102379440552191	6.27605679458758	0.0662186531668091	5.01338078826101	0.0823365457926078	1.98688510445387	10	2.78886959213767	0.0417287209653746	4.13073533835741	0.0558710807785774	2.40601099101581	0.0443913466977087
328	328	208644	158028	2/8/2134 18:23:19	1476.68333333333	36.6833333333333	26	90.046875	6.92708333333333	9.31268778850413	0.102771596986888	95.9930555555556	6.81944444444445	10.217330676544	0.105416903805612	66.0416666666667	5.91666666666667	9.45832966226067	0.142230521237002	139.862847222222	10.5590277777778	19.6840036577928	0.139109566486168	71.9878472222222	6.22569444444445	9.97203782892637	0.13696406949397	5.94618055555556	0.809027777777778	1.97523124254819	18	10.6010543315831	0.115858517285061	11.6289305675024	0.118595325900874	11.0127673975089	0.16168826521628	20.9494411612176	0.147473578764927	11.5095867968965	0.15414625174415	2.33193235252055	8	5.50162313711664	0.0620775530281144	5.80486249375716	0.0615084767550427	1.80772153354911	0.0287510383069441
329	329	208654	195458	30/10/2191 12:12:45	1727.25	287.25	24	53.5833333333333	3.25	3.47558774093354	0.0650656051344813	69.0416666666667	4	4.1316645766462	0.0599878704413242	36.9583333333333	2.16666666666667	2.42234465408794	0.0655425836506319	103.708333333333	6.5	6.31710353733808	0.0610839987494415	52.4166666666667	2.75	3.46305553279014	0.0660678321041044	15.4583333333333	2.08333333333333	2.30272365512757	16	3.22425702035885	0.0590929121715253	3.7809831173034	0.0538697505581963	1.78885438199983	0.047075115315785	6.04669331122391	0.057484903731184	3.0523215208537	0.0569197486406285	2.21735578260835	8	2.90012315009454	0.0567261251852233	3.69362384967083	0.05575281282522	2.23207142742854	0.0640020480983093
330	330	208655	115423	8/11/2131 09:07:23	1612.61666666667	187.616666666667	34	65.9263157894737	8.67368421052632	9.87440063390117	0.14574761083249	78.0210526315789	9.57894736842105	11.3639848431416	0.141607287765004	52.8263157894737	8.81052631578947	9.32580228373378	0.17232460741682	101.531578947368	8.45263157894737	11.8491051280304	0.114500376397054	64.9210526315789	9.37894736842105	10.0098881593436	0.150258806806924	12.0947368421053	2.82105263157895	4.90052563661813	25	10.615750876253	0.15371779432744	11.8639158796748	0.144224603448515	10.1421973293102	0.182808171040198	12.3322071557906	0.117114977737803	10.3681001152574	0.150962436156922	5.29937103186155	9	6.62277216210184	0.103301472199162	7.92148975887743	0.106091380699251	5.31507290636732	0.10559747496094
331	331	208725	171141	5/4/2119 16:26:51	1533.15	93.15	20	68.3125	6.66666666666667	12.0388625096525	0.176393589885018	78.4791666666667	7.70833333333333	10.4423227906035	0.13319289273729	54.4166666666667	6.54166666666667	10.3013476379498	0.188238421890358	110.791666666667	11	14.6336625267692	0.13306353741095	64.5833333333333	7.625	8.96025581166778	0.138115696518964	10.1666666666667	2.33333333333333	3.31305233726751	14	10.8582904974712	0.14881651195751	9.81203846818279	0.119502860856511	9.41889905141038	0.160516843237669	14.2300564122039	0.123816525650003	8.74556402468646	0.128949864503013	3.50509832753866	6	6.06423944118304	0.105925579758656	5.98122061121307	0.0857522668274275	5.16720427310553	0.113564929079242
332	332	208738	194710	9/6/2180 16:22:15	1417.75	7.75	31	72.4639474855247	6.29668929729056	13.3938883307973	0.194235400769911	79.0986992585744	6.11229213416999	13.2009899519988	0.174165424150564	51.3297872340426	4.92198581560284	8.93840932662644	0.182837802128288	116.370567375887	8.01063829787234	19.7409023554257	0.176818252822362	57.9645390070922	4.88652482269504	8.49297622516926	0.152406519814904	6.63475177304965	1.9645390070922	2.35367477495013	22	15.0849211670587	0.21681289385996	14.8902675871649	0.194105801129617	10.1387826399383	0.208363585314004	22.0214869490207	0.193556816971017	9.65926534092562	0.173119215886243	2.47454574081317	9	8.47217668475922	0.125617117236957	7.9704314674789	0.108359340192311	5.41089436024931	0.109433818521896
333	333	208774	147686	21/1/2178 07:55:00	1745	305	27	63.5	7.54166666666667	5.8880825121185	0.0922147493197212	71	7.83333333333333	6.05059390553412	0.0851308157631168	41.5520833333333	4.89583333333333	3.96171133415304	0.0947442037397096	110.833333333333	12.0416666666667	9.8788963246201	0.0891180089424466	49.0520833333333	5.1875	3.917234910588	0.0798831892642567	7.5	1.41666666666667	3.00427046479524	19	5.68469783486196	0.0891901394404436	5.73794184426673	0.0814804895673154	4.05877865995749	0.0970022572820029	9.99473545633426	0.0911228280567903	3.77665962124426	0.0778270420863785	3.33421041092602	8	6.74933859193413	0.105252843538934	6.88554386273984	0.0948095540480529	3.99106144134257	0.0955942860201813
334	334	208795	174347	20/4/2105 03:37:53	1822.11666666667	382.116666666667	26	58.7152777777778	7.98611111111111	7.55126072000818	0.128658439528318	67.7395833333333	8.27083333333333	8.94642171700292	0.131639481970615	48.0069444444444	6.66666666666667	6.3275952413584	0.131719356505459	100.347222222222	13.9722222222222	14.7397943832856	0.146384512591836	57.03125	6.8125	7.42842772473008	0.129623571035558	9.02430555555556	2.15972222222222	3.82159853786545	17	8.44924291770292	0.142074312167111	9.94322116111391	0.143371297488496	6.80289730664119	0.139336450858916	16.4692226324635	0.159712940531591	7.92752093881146	0.135037931823442	4.55360232317745	9	5.62978191801818	0.0983845383731332	6.36396103067893	0.097407566796106	5.36449231314369	0.115227758516213
335	335	208796	161892	9/8/2108 16:28:01	1471.98333333333	31.9833333333333	36	58.9907341864374	4.16666154066722	6.38131938868061	0.108944443907701	63.1990675197707	4.0231497420205	5.23428333339811	0.0832429162808878	44.7517361111111	4.15625	5.8718456577614	0.132697077011557	91.6770833333333	5.60416666666667	7.08513982566374	0.0774097219192396	48.9600694444444	4.01736111111111	4.77160915920971	0.0982711268487125	4.20833333333333	1.375	2.02582532661833	28	6.96593458434178	0.118641229889891	5.49996262463823	0.0872515373796127	6.34991563498513	0.143039129348016	7.7030709192699	0.0840225889129556	4.8827522813747	0.100232451523821	2.1782352936974	8	4.01090642040806	0.0690543524109511	4.45792508271243	0.0715175238141601	4.06201920231798	0.0928461531958396
336	336	208831	123186	23/3/2149 04:54:41	1745.31666666667	305.316666666667	25	86.75	8.45833333333333	10.1097312855816	0.117500363616708	89.0208333333333	9.33333333333333	10.0024163747233	0.113098330786107	68.125	9	10.5941021327907	0.157229179768339	133.625	13	13.6580257236054	0.102846579244017	70.3958333333333	10.125	10.6341431248597	0.152395286971334	2.27083333333333	1.54166666666667	2.3094010767585	17	11.1497164300528	0.132363952032749	10.5155696889114	0.121525958335482	11.1229756915717	0.171666442811365	15.3540328099627	0.117153751242983	10.5981061016191	0.157972646845704	2.1143765594837	8	6.44620597162171	0.0717241276397409	7.91021039994693	0.0855157881075344	7.16015761997298	0.0982525916977424
337	337	208847	183078	1/8/2200 22:55:00	2645	1205	21	59.5208333333333	9.54166666666667	9.95131003579787	0.168258865339578	76.5416666666667	10.3333333333333	10.7073628428114	0.140798133812799	52.2708333333333	10.7083333333333	10.4780950649665	0.202428699507173	102.604166666667	8.79166666666667	10.5094062176518	0.102650014218925	69.2916666666667	11.5833333333333	11.5686357593855	0.168475278049304	17.0208333333333	2.625	3.43372628356953	15	9.0037029419382	0.150731634072626	10.1756010703475	0.132840745043701	9.45566093985628	0.181374570457601	9.47075699694792	0.0918302229826883	11.1291124020356	0.161291484087473	4.10342481813609	6	12.863384728238	0.22306447505615	12.863384728238	0.172277474038902	13.6881944268288	0.269275955937615
338	338	208851	124064	24/2/2189 15:56:49	1443.18333333333	3.18333333333333	31	91.65625	3.27083333333333	4.13690445800041	0.045347962587699	114.692708333333	3.65625	5.11186686013035	0.0451346831854289	62.9947916666667	1.96875	3.09143805490452	0.0489951838967485	164.0625	5.72916666666667	5.57664098998517	0.0340105982076609	86.03125	2.10416666666667	3.61240395935884	0.0424344534824267	23.0364583333333	2.01041666666667	2.56234099952552	24	4.57763149946864	0.0500059881598759	5.7426701863824	0.0507079045155178	3.32208246195936	0.0522476927175784	5.99033037244312	0.0363785245290068	3.98343490259203	0.046703682297122	2.66179355464248	7	1.86445447147161	0.0206833301114125	2.05866345916355	0.0181723130064878	1.13389341902768	0.0184587300771948
339	339	208858	127354	23/9/2189 17:54:10	1505.83333333333	65.8333333333333	26	87.0364537239075	5.42711035410563	5.04676702760943	0.0579831849686203	101.385412057241	5.31246852874756	5.15493298572988	0.0508646155209508	57.8333333333333	7.33333333333333	6.65744233632845	0.115165336490046	159.791666666667	6.79166666666667	6.39386725398162	0.0400097589900174	72.1822916666667	7.38541666666667	6.60500975367591	0.0915894685843059	14.3489583333333	2.36458333333333	2.64981857143814	18	5.81302379388716	0.0668163309415996	5.89812451865265	0.0582370785729571	7.40429128355744	0.129144615410886	6.5452172829514	0.0407519581781824	7.43710007437979	0.103853996383892	2.96658955616904	8	2.9811056961187	0.0342164650099084	3.22194251054423	0.0317433108616702	4.82367672453878	0.0819308148541618
340	340	208923	170121	18/9/2131 17:13:19	2086.68333333333	646.683333333333	32	66.3611111111111	3.48611111111111	8.8463588281354	0.135576380507822	81.2361111111111	4.19444444444444	10.7459200809934	0.135009596620254	43.3020833333333	2.86111111111111	5.6221767108249	0.132092257523052	122.706597222222	5.66319444444444	16.789013304597	0.139617574258603	58.1770833333333	3.20833333333333	7.49778193007557	0.131756739023843	14.875	1.55555555555556	2.82396855278113	21	6.05805249234438	0.093200807574529	8.33009460873502	0.105127395903507	3.54830610157526	0.084007247049696	12.9302156281508	0.107966015185355	5.76731347872688	0.102119378628385	2.98169015668567	11	12.9930051111428	0.197680575688202	14.7789776986834	0.184109574955286	8.49491826703685	0.196724423026117
341	341	208985	111329	7/9/2191 15:39:45	3320.25	1880.25	23	79.4375	6.625	8.76978283135283	0.10962228539191	84.8541666666667	6.95833333333333	9.82776578054006	0.115208263482376	54.9791666666667	4.04166666666667	5.23669026210122	0.0949124318584146	120.979166666667	11.0416666666667	14.5945195193264	0.119627209174807	60.3958333333333	4.45833333333333	6.40929414080827	0.105976826195967	5.41666666666667	2.08333333333333	2.77053953735788	14	7.92131635192363	0.0976218564497631	8.1846814836627	0.0933107009538093	4.53133170634936	0.0808135590941288	14.0722234393671	0.11368212818877	4.58437384126595	0.073182706702079	2.31098665955893	9	10.1830469135934	0.130180997474916	11.435811198939	0.140221118243121	6.20035841257942	0.115295920895072
342	342	208989	186167	28/8/2143 17:33:55	2366.08333333333	926.083333333333	26	60.765625	9.86458333333333	10.3733386065506	0.168989225419998	71.671875	9.76041666666667	10.2594046910815	0.142796853301991	40.3229166666667	6.27083333333333	6.75607988293621	0.165871649628273	107.333333333333	16.125	14.551975810865	0.134740516767269	51.2291666666667	6	6.9340852649458	0.13545170314695	10.90625	1.14583333333333	2.30183872989867	18	10.840043170934	0.170114016631919	10.0834751245905	0.134745770039071	6.17633053062491	0.144194487096301	13.8479134125814	0.123275193583811	5.50371235378473	0.102025563715886	2.47074384819606	8	7.29848320836988	0.13003978990414	7.37636185973236	0.113264673469979	5.78174466995659	0.160604018609905
343	343	208990	151791	4/8/2134 21:24:18	1475.7	35.7	44	56.8240685032474	9.0833278298378	13.7660242947466	0.234527048576529	70.1643462810251	10.0277722742822	15.3520467357673	0.210783284541885	41.1788194444444	10.3888888888889	14.8528147046667	0.338525691274454	100.1875	10.9791666666667	20.617361164692	0.204638820493221	54.5190972222222	11.4791666666667	16.4527118837537	0.283611879680769	13.3402777777778	3.35416666666667	8.32645240934929	28	10.8328810830896	0.189378205375708	11.3816452756394	0.162955246618661	7.13037600023743	0.17071443181415	23.4780095241682	0.236129406133875	8.29664543034264	0.152481832654804	4.39034534804863	16	17.9037397337696	0.292008002832072	19.9153650524032	0.255120779805257	22.7617185935802	0.47856438567317
344	344	208997	145303	17/6/2189 20:33:13	1586.78333333333	161.783333333333	32	76.7754385964912	16.9122807017544	10.0870705328893	0.126335129961823	88.5578947368421	17.7052631578947	9.97880819052184	0.10766077616207	55.9298245614035	14.4491228070175	7.68003013686963	0.131775316021356	134.754385964912	20.6456140350877	13.2066393371154	0.0934569789446471	67.7122807017544	15.2421052631579	7.66958803620907	0.107832520719987	11.7824561403509	1.5859649122807	1.41670619805692	16	5.11818652779804	0.0582025475797929	4.56024487646588	0.0453473698094805	3.13515018247399	0.0487486908839493	9.01757543171482	0.060878146374446	2.81587760150662	0.0365995464046352	1.31021626713557	16	6.65832811847939	0.0927989981669602	7.25918957827479	0.0855910340843011	5.87083185474313	0.112360418272596
345	345	209007	121070	14/6/2153 10:51:09	1628.85	188.85	26	52.609375	5.31597222222222	10.054620063204	0.185667700030756	72.3871527777778	6.37152777777778	9.31045731339849	0.126276416352822	31.5104166666667	5.5	8.45194561124151	0.258834612358397	135.807291666667	10.8854166666667	16.8408386416427	0.121527006573053	51.2881944444444	5.25694444444444	7.42055357669597	0.142072454340276	19.7777777777778	3.56944444444444	3.50054940742823	19	11.3056938509006	0.203609652291101	10.2418131618432	0.137134919009881	9.4333612298887	0.278313452434605	18.8894908744803	0.13548521201024	8.07928547590501	0.152288119089479	3.13161580399953	7	3.95209408023741	0.0783701375684473	5.98410593234476	0.0841139388080589	3.54562104171167	0.121069986790155
346	346	209016	149909	5/2/2102 15:26:06	1473.9	33.9	28	64.4131944444444	9.02083333333333	10.0461896222362	0.163352676784328	82.2013888888889	9.31944444444444	11.1898007226063	0.138512122118911	46.1753472222222	6.92013888888889	7.90452284970329	0.181713168958696	119.296875	14.4548611111111	18.3579920747306	0.155764781240139	63.9635416666667	7.13541666666667	9.00763932101892	0.143466382814863	17.7881944444444	2.55555555555556	5.26945877364989	20	10.3490401283862	0.172340385152143	12.0851148112047	0.151158409145775	8.45670086225617	0.198514104747797	18.8025754115032	0.163216800447076	9.99736807470109	0.159957889195217	6.04282959164696	8	8.80645055789059	0.135223808950335	8.91928088068603	0.107623298711144	6.22781777878209	0.136127164563543
347	347	209028	139035	26/3/2131 15:55:49	1924.18333333333	499.183333333333	39	53.7915789473684	2.45333333333333	4.58669671709705	0.0872165636113043	70.9929824561404	4.0280701754386	5.87418699689531	0.0834583944914088	38.7736842105263	1.56842105263158	4.32533259117626	0.116176288605974	105.510877192982	6.13754385964912	8.40843352747495	0.0798269005772939	55.9750877192982	2.98877192982456	5.12212527584308	0.0930861536616402	17.2014035087719	1.79228070175439	3.07091180681507	19	2.7961962467417	0.0504058146945848	5.09901951359279	0.0698495823779834	1.95415287280509	0.0482820605764587	7.32575365861197	0.0684649874636633	4	0.0689655172413793	3.59580652446756	20	4.29534631898291	0.0861654226476009	5.57154424402767	0.0820551435055622	3.6458339598997	0.106759413174222
348	348	209048	101866	25/6/2166 18:41:33	3918.45	2492.45	47	60.3306451612903	7.95722300140252	8.92689240192782	0.147112181939203	73.1967040673212	8.3288920056101	8.78419708390475	0.118944760283354	40.1728611500701	8.2194950911641	9.95382493804855	0.229103708172518	106.905329593268	16.3604488078541	15.8945123443344	0.151560576219054	53.038920056101	8.59116409537167	9.74356686650973	0.172096070171348	12.8660589060309	1.44460028050491	2.31553495496388	39	9.25384262016955	0.153346021749145	9.06026456909942	0.122925836908985	9.55176252538925	0.2172120924141	16.0975434207688	0.154822242517875	9.18331820930394	0.160174154813441	2.24179415327122	8	7.42552306959873	0.119165866713721	7.79394224473634	0.104528982326724	12.1118301082631	0.296313886440688
349	349	209055	104955	16/9/2131 13:12:15	1427.75	2.75	23	84.1526571976511	10.4175988448294	10.4267036825284	0.122876570726037	91.2684466713353	10.1578936125103	11.5843566467987	0.12605588552595	60.2105263157895	9.6	9.60792656947517	0.158296784454104	139.152631578947	14.0315789473684	15.7363404598145	0.112228164519607	67.3263157894737	9.2	10.5624437225154	0.155928244940856	7.11578947368421	2.67368421052632	3.79567051052985	15	11.1802912475294	0.132293708629446	12.3897919810122	0.135588643879228	9.61991980958559	0.161951511945885	17.8557713759045	0.126100080338309	10.3542031952982	0.156250551236895	3.68135585788456	8	9.53690779257357	0.111542732677561	10.6338264519216	0.114496066685709	9.7312089984456	0.154157766312009
350	350	209058	129434	8/6/2186 20:05:17	1674.71666666667	234.716666666667	26	66.5190938578712	7.43401967154609	8.5380616594258	0.12831769731872	75.3871494134267	7.17707151836819	8.38543140788949	0.109834371746961	48.9913194444444	8.36458333333333	9.43707907874367	0.190500043515012	110.697916666667	7.70138888888889	10.57667971748	0.095384555204468	57.859375	7.51736111111111	8.50384528406912	0.143292273095137	8.86805555555556	3.98611111111111	8.11427991022854	17	8.25626308009272	0.122832392625103	7.53369878176969	0.0969759357588964	8.68272456561608	0.175512862800801	9.59894295651104	0.0838120340321971	7.19783464171078	0.120081637791053	9.80508571519663	9	9.41597279134661	0.144285630407336	9.75692591912613	0.1321811409608	11.2915897906362	0.227347445449051
351	351	209078	108151	26/10/2159 10:04:33	1615.45	175.45	32	56.8489583333333	8.05208333333333	12.3009555752598	0.216161767385126	65.7395833333333	8.14583333333333	12.9027066427815	0.192040284915817	36.953125	5.11458333333333	7.56050860211009	0.20296667388215	124.619791666667	16.2604166666667	24.2202386379123	0.196363728506003	45.84375	5.16666666666667	8.53072010347725	0.179476031105373	8.890625	1.26041666666667	3.81198767049423	24	13.7229311948909	0.235924318536807	14.1264988944357	0.204484905588936	8.48997704030627	0.223911482381704	26.8870086079515	0.213459545680065	9.37001074968836	0.191877353235939	4.20058657049606	8	5.43631965842439	0.102330722982106	5.68205194324324	0.0923910885080202	3.19597961731387	0.090666088434436
352	352	209082	145283	13/8/2106 10:32:25	1467.58333333333	52.5833333333333	51	56.8462897526502	5.70318021201413	9.43221430347438	0.165962715017144	68.5837455830389	6.23533568904594	7.25485638565441	0.10536741440079	39.821554770318	3.5017667844523	6.73856329599401	0.169210599751696	110.319964664311	13.1982332155477	14.1354234488547	0.129601185778263	51.5590106007067	3.82897526501767	4.55794931529348	0.0879180843721511	11.7374558303887	1.59646643109541	3.4841940019375	42	10.0401993978654	0.178115469782617	7.46051355373623	0.108328978135496	7.29095027175971	0.184469826152956	13.8745258679493	0.128397066531645	4.71369615853939	0.0906065165485833	3.63754138355472	9	5.74456264653803	0.0973654685853903	6.61017733835065	0.0961092020115603	2.94863433549236	0.0715302129903806
353	353	209114	113689	31/12/2193 12:59:49	1680.18333333333	240.183333333333	29	68.1426896466149	9.42334987852309	14.1437402583559	0.200964472786694	80.428800757726	9.33866870668199	15.2970422794207	0.184993430301347	52.090625	9.72569444444445	15.5439152240551	0.285480393602025	112.532986111111	10.8534722222222	14.845841666215	0.129599460662322	64.3767361111111	9.87708333333333	16.6897213286968	0.25000099097738	12.2861111111111	1.975	2.91674290306183	18	11.6073464210951	0.152802723555218	12.7483926062899	0.142765089534526	12.053258719186	0.20126034967101	13.3205821380573	0.109684573872384	13.480074862576	0.184098139246106	3.21759866615937	11	13.5327603640767	0.220970345577612	13.1066429333946	0.182343675095116	17.0021389028771	0.37330045495339
354	354	209117	195611	16/10/2161 14:55:16	1564.73333333333	124.733333333333	23	67.1527777777778	7	10.6241949241607	0.173179647948756	76.7552083333333	6.97569444444444	8.86749181376525	0.121835311658662	43.875	5.59722222222222	8.51016597377429	0.21918680559553	126.953125	9.07986111111111	12.6669093659573	0.102801311015179	53.4774305555556	5.69791666666667	6.81720678140213	0.135636467104022	9.60243055555556	1.23958333333333	4.77518288042479	14	11.7342365619715	0.180526716338022	8.53435204542002	0.111248536904916	9.93716522692728	0.241528321487816	10.8181776206978	0.0834919992777119	7.24151644612925	0.137001662494337	5.79692984297685	9	5.19615242270663	0.0933440554977239	5.3619026473818	0.0804285397107271	3.83333333333333	0.108832807570978
355	355	209126	148819	31/12/2153 05:50:21	1449.65	24.65	28	77.921052631579	12.0245614035088	16.680113623	0.213359150956601	88.2087719298246	13	15.8068282746989	0.180281544477217	58.8719298245614	7.26666666666667	10.852059517308	0.184828264285052	125.624561403509	19.9719298245614	25.4808777767787	0.20326626146718	69.159649122807	8.74736842105263	10.2789145660466	0.150685658559845	10.2877192982456	3.02456140350877	3.61580891006066	15	19.3939116612356	0.240818439502097	17.6613648828116	0.196092134154088	12.6517455976109	0.20717924013555	28.4290260791594	0.221640016209662	11.4816623983015	0.16262977901277	4.56487625660272	13	13.1251373619186	0.173931483899023	13.5244318331772	0.159255084992123	7.95822425754221	0.142111147456111
356	356	209131	166317	8/5/2155 11:17:42	1842.3	432.3	78	63.0342789981382	12.1335696768253	15.5669380071624	0.247043980485752	74.851654884663	12.445626414414	15.1137510594227	0.201275837843788	41.5895390070922	7.29609929078014	10.4174302084464	0.252308509939084	123.712765957447	22.0283687943262	29.1737506263375	0.234230833644295	53.406914893617	7.43439716312057	9.04271001390647	0.16944898044077	11.8173758865248	2.75531914893617	6.35685381376593	53	14.9122567956831	0.246675908146288	14.3899235363158	0.195756146573758	10.6259209453176	0.269396704186478	28.5298331367337	0.236115108720626	8.86924244445158	0.168937951322887	7.38609685188125	25	15.8274023979511	0.231259532407233	16.3403386337819	0.208316402776414	8.9489291724392	0.197985158682283
357	357	209132	160060	13/8/2151 19:28:03	2311.95	871.95	25	55.0208298762639	4.31943917274475	6.85208119496052	0.124071974299025	62.2812465429306	4.21527250607808	7.02645331786161	0.112989713608468	27.9270833333333	5.02083333333333	5.74804314527997	0.205580942248926	116.46875	9.72916666666667	12.5880896088326	0.107848608711726	35.1875	4.45833333333333	5.4077105445219	0.154859981229149	7.26041666666667	2.0625	2.63754936762645	18	7.80079972854123	0.141356779213912	7.9965681679921	0.130575959030213	5.72147656795403	0.203129345607835	13.5898126012078	0.11788753099843	5.68336639631576	0.166072394697539	2.28736226772036	7	3.92049505835303	0.0708523268444566	2.59220501628634	0.0401151876394822	6.24118425880705	0.227543176102341
358	358	209136	147564	18/12/2101 18:01:56	1498.06666666667	73.0666666666666	28	55.3143859649123	3.80771929824561	4.51174246891598	0.0810319365809157	68.2505263157895	3.90105263157895	4.90505084678271	0.0712721451530441	23.0691228070175	3.08280701754386	5.12024718318669	0.213980479297354	94.5477192982456	7.17964912280702	11.1674958232794	0.116025930631474	36.0052631578947	3.29473684210526	6.18198440769072	0.166758731614008	12.9361403508772	0.630175438596491	1.32537306318401	20	3.63499076955318	0.0636043879186909	4.29228193511637	0.0610132471231893	5.04297322493075	0.208387323344246	11.9449394702262	0.121824981848304	6.21881694621463	0.166278527973653	1.43636969291922	8	4.58257569495584	0.0881264556722277	4.40778532015472	0.0678120818485341	5.59974489214847	0.240849242673052
359	359	209166	108455	3/3/2191 19:13:23	2926.61666666667	1486.61666666667	23	55.4895894527435	5.39584525426229	9.58808245228678	0.170465761976149	65.4010477860769	5.80206282933553	9.17642127486929	0.139067211360543	35.6354166666667	5.6875	7.47380140958277	0.20586518852743	105.109375	9.13541666666667	15.0281685445157	0.141949846621709	45.546875	5.01041666666667	7.07414152112251	0.153640467408704	9.91145833333333	2.23958333333333	1.83940186187961	16	9.87251696486133	0.166390740934551	9.60302024011956	0.139637983896593	8.16062701839346	0.215107137222892	14.6877216295335	0.131654647659684	7.81344994224702	0.164927703266428	2.03203510468364	7	3.14970456662601	0.0640307498878332	3.1997012033851	0.0536690887104451	3.86683086679272	0.118718491524338
360	360	209167	183106	5/9/2111 20:15:51	2204.15	764.15	26	70.2204861111111	6.83680555555556	9.4076891628399	0.13680084912407	75.2065972222222	6.72569444444444	9.09513817715479	0.123227510477345	53.3732638888889	6.35069444444444	7.50999334220744	0.144422948888605	103.598958333333	8.88541666666667	13.963523910532	0.137571664143173	58.359375	5.82291666666667	7.21376888585028	0.126472010136283	4.98611111111111	2.01388888888889	2.521599004295	18	8.62963430484132	0.125674285992835	7.79307552534882	0.105948156689032	6.11544706546116	0.115628200817543	13.2508477962831	0.133771879042679	5.33088178949738	0.0922652617413008	2.86744175568088	8	11.625096005748	0.168479652257217	12.1412814103666	0.163244119803249	10.1980390271856	0.203960780543711
361	361	209180	159724	12/2/2183 18:44:23	1455.61666666667	30.6166666666667	36	60.4531578947368	7.00175438596491	14.0399303010073	0.235141889200401	67.4233333333333	7.48947368421053	14.1982770584522	0.212310684986202	35.7812280701754	3.2859649122807	7.69450174753747	0.215481962591481	112.364561403509	11.0519298245614	21.7130455995088	0.19566198788043	42.7514035087719	3.74561403508772	7.68056452538298	0.179138531204268	6.97017543859649	1.23859649122807	1.69873902813654	24	15.1807795860614	0.239933296058923	15.6343957257754	0.222619695887636	8.16538181256257	0.216420942574822	22.2064995708105	0.189058527740139	8.38711809860813	0.187683761647175	1.98864530395129	12	7.89082704886829	0.150063271927765	7.52973901918053	0.125148016939289	4.71618746896519	0.148932235862058
362	362	209196	162719	11/3/2117 21:20:03	2319.95	909.95	46	62.6010638297872	11.7872340425532	12.8052346255906	0.201209493689895	74.1170212765958	11.6063829787234	12.171485049458	0.162640032614398	30.1595744680851	7.69148936170213	8.15599717110498	0.263466200751987	115.433510638298	23.3351063829787	25.3419893678609	0.216961010780123	41.6755319148936	7.36170212765958	8.34590356283807	0.197994617787804	11.5159574468085	2.28723404255319	3.74533526294831	38	13.8499374777129	0.215607383921791	13.1758540309627	0.175002605094925	8.6776166828486	0.278387027394045	27.4299314249979	0.232198127455985	8.91756342344114	0.211198136547687	4.11291550711968	8	5.3979989678716	0.0887646284542093	5.32472333285294	0.0732550071587679	5.30792870551754	0.177300332543384
363	363	209214	118258	22/9/2154 19:02:25	1497.58333333333	57.5833333333333	31	54.5069448153178	5.5555518468221	7.20481929437342	0.131459327913818	71.9131948153178	5.63194370269775	7.0974100798874	0.0982669551033985	38.1666666666667	5.04166666666667	6.48787123163519	0.1692963031824	112.552083333333	9.97916666666667	12.9951190175223	0.114837140690762	55.5729166666667	4.8125	5.79061160808588	0.103882499913578	17.40625	2.5625	3.69480891295149	18	6.49070500587643	0.120280729108645	5.67278152195197	0.0788900812085157	6.92938235842712	0.184237640253601	11.4556547671353	0.101427341765094	5.13605733684119	0.0924490320631415	3.88772158017615	13	8.21861215287883	0.146828174680786	8.94323718636692	0.123072080649027	5.94957442994336	0.151359036378207
364	364	209223	173748	15/5/2130 15:14:33	1665.45	225.45	23	64.8541666666667	5.95833333333333	6.64842695888794	0.10187463028276	76.375	5.83333333333333	6.96234933771606	0.090727498451824	46.6458333333333	4.95833333333333	5.39762793750909	0.11494948385436	108.6875	7.70833333333333	9.71511189896885	0.0889166628238295	58.1666666666667	5.33333333333333	5.93009341453727	0.101482253373778	11.5208333333333	3.45833333333333	3.24555031357467	15	6.19677335393187	0.0933248999086124	6.04112887590044	0.0792106058903029	5.33452367668781	0.111600913738239	8.20684963627219	0.0744272941620815	5.19156825558337	0.0900271951835266	2.16684980910955	8	7.35696948478108	0.116546051244057	8.83074984682178	0.113761672744886	5.50162313711664	0.121247892829017
365	365	209275	100392	26/6/2200 11:13:06	1426.9	16.9	40	61.0283687943262	8.0354609929078	10.0230503571287	0.161662102534334	75.6329787234043	6.64893617021277	9.76909701099628	0.126093539993498	49.4166666666667	7.68439716312057	8.69954316513524	0.172609983435223	97.2056737588652	8.90070921985816	12.0409291318807	0.121472172831079	64.0212765957447	5.82978723404255	8.51299910995848	0.12922958800696	14.604609929078	3.35815602836879	4.96132478172349	33	10.443117931021	0.167373915358763	10.4276003224543	0.133324606989923	8.99694813576113	0.176936405530463	12.7704826562165	0.127821027496253	9.0196544649264	0.135294816973896	5.04017947010908	7	8.15329322888552	0.135565445610923	4.83045891539648	0.0652764718296822	7.34198623703163	0.152052969405981
366	366	209276	177359	4/1/2132 08:37:00	1643	213	47	64.1086817387934	7.2803072629275	12.1207497630107	0.184053174939691	72.8639264940382	8.72436320698345	12.381526365684	0.165172927087013	49.409965034965	5.37937062937063	9.22895886739849	0.181224594429801	102.323426573427	11.3811188811189	18.5787508056546	0.175429691183479	58.1652097902098	6.71153846153846	9.38917291312709	0.156403022121911	8.75524475524475	3.30769230769231	3.55841954752749	37	13.1790923128497	0.195624403385424	13.476383487407	0.176213759541229	10.1112987970569	0.194701043711217	19.7354024816093	0.181058738363388	10.251949935377	0.16795313155145	3.84262485363401	10	3.43480072049356	0.0570091405891047	3.55768508453559	0.0513004338072904	2.60554963278171	0.055202322728426
367	367	209300	177552	7/8/2185 07:03:11	1436.81666666667	11.8166666666667	25	50.5280701754386	8.15087719298246	11.0608920677011	0.228153714267762	63.0947368421053	8.0140350877193	11.0086329759875	0.181182241211118	39.5947368421053	10.0385964912281	10.5872564907062	0.274565780360637	99.6526315789474	13.6280701754386	19.2894617170447	0.203475334567982	52.1614035087719	9.68421052631579	10.4907896112098	0.206349126892403	12.5666666666667	2.83157894736842	2.95127091267474	19	10.762997039076	0.220600802311158	10.5531237580458	0.174204475588941	9.68026871213714	0.251607531505617	20.8228394623513	0.218220601094691	9.09115629647943	0.18087117239069	2.8592723893486	6	12.9884564132925	0.273441187648264	13.4263422668524	0.218907754350854	14.162156144693	0.364690716172353
368	368	209311	140653	18/7/2192 20:36:20	2123.66666666667	683.666666666667	30	53.0503438313802	6.46182028452555	6.66399522660819	0.124431457858977	64.2795104980469	5.61460367838542	5.92543332964746	0.0924564912688629	37.7864583333333	6.86458333333333	7.03063902198593	0.182456029982334	94.8072916666667	8.57291666666667	7.86407516246631	0.0835418749553787	49.015625	5.40625	6.10784308299066	0.124480497615299	11.2291666666667	3.66666666666667	3.48131300372217	22	6.47171153510935	0.117505644017477	5.71408144045322	0.0879294511521729	6.8496531968961	0.170466482275695	8.24004055804754	0.0869452720753218	5.87901101910607	0.117366826152753	3.62411356530106	8	5.57614713992327	0.112934624528037	6.16812929833208	0.100091346865798	5.65685424949238	0.166378066161541
369	369	209316	165063	1/8/2177 18:15:00	1425	15	32	49.5159585628104	6.47162973119857	6.92907651090022	0.143175060390213	69.5159585628104	4.6347533286886	6.60352265912398	0.0952002050836707	37.2872340425532	5.46808510638298	5.96729578214562	0.166263356576979	96.3031914893617	7.58510638297872	12.3888607614963	0.127065238579449	57.2872340425532	3.91489361702128	5.01165476342315	0.0881412214506957	20	3.46808510638298	4.65232772123874	25	7.68182728987665	0.160752519668069	7.36530220579655	0.106640473871527	6.53975025007327	0.185893980957171	13.706810959033	0.138845329811922	5.48087584241789	0.0970753780095269	5.20032050294338	7	2.22539456105675	0.0440049771960374	2.5727509827124	0.0365299328174174	1.81265393434993	0.0471694332358718
370	370	209348	158550	4/9/2100 14:49:45	1630.25	190.25	24	63.6666666666667	4	4.86260501544511	0.0760772623016183	75.1864583333333	3.71041666666667	4.20403532852404	0.0558675791165986	46.2708333333333	3.04166666666667	3.31635167100793	0.0716403601297843	100.6375	5.64166666666667	5.75952267547193	0.0571901300005488	57.790625	2.66875	3.42386128325266	0.0594162478655558	11.5197916666667	1.15208333333333	2.61545019263318	16	5.18812747209113	0.0805922714111243	4.48655398570737	0.0602727655510646	3.4928498393146	0.0755210776068021	6.41872261435248	0.063867886709975	3.26024027744378	0.057895498822531	2.04837333836714	8	4.30945803685667	0.0684040958231218	3.22656385117578	0.0419715622917175	3.15945293637092	0.0681283652047639
371	371	209361	103370	21/5/2189 12:04:00	1436	26	45	58.0425531914894	6.17021276595745	7.39252967187112	0.127849283333667	69.6170212765958	6.5531914893617	7.45985890948984	0.107836058762301	35.1436170212766	3.54255319148936	5.21749194749951	0.150023730119794	106.244680851064	11.0851063829787	11.9495150148828	0.114605323032763	46.718085106383	3.84042553191489	5.43808121240638	0.117877482927884	11.5744680851064	1.29787234042553	2.86162347084463	32	7.8030184399496	0.133670551433826	7.49515972844066	0.108038338427974	5.44436672462997	0.154176756803681	13.188460253986	0.126812117826788	5.21435673204589	0.112590698667657	2.98382737544443	13	6.34580418617142	0.112391627275516	7.65271863876509	0.111405758459066	4.53900474802176	0.135648417756972
372	372	209385	178357	10/8/2153 11:01:12	1678.8	268.8	44	64.6117021276596	9.71276595744681	13.1925887324286	0.212939803458129	74.6099290780142	9.53900709219858	12.1890499502306	0.167914276083328	47.1595744680851	6.65957446808511	8.88578573682016	0.196568412478676	109.145390070922	15.6950354609929	20.4017135415975	0.192758298438972	57.1578014184397	6.48581560283688	8.26576909242073	0.148023540930611	9.99822695035461	2.45035460992908	3.97135621548544	32	14.6631189196437	0.241741270184749	13.5675951110274	0.190338905547074	9.55960714201569	0.217418215028075	22.4333915503566	0.21564089204308	8.91486390177084	0.163294587782866	4.49192824462265	12	7.51311983778841	0.114850239558549	6.6120871870913	0.0869058556901376	5.90069333368392	0.121663780075957
373	373	209399	114123	16/9/2158 21:39:30	1580.5	140.5	30	52.1562496920427	5.89930802583694	8.929019118342	0.169128004332554	69.833333025376	6.58681017160416	10.4684977998447	0.148923543015063	37.6901041666667	4.671875	5.69495138384586	0.149539204827462	97.9479166666667	10.21875	17.3664361182217	0.175595916261089	55.3671875	5.265625	6.98160555258989	0.125606096898169	17.6770833333333	1.625	2.95658236995772	20	6.10229372053368	0.12386252277598	7.29282779147684	0.110385888553229	4.8080935055274	0.133465468578137	11.6761114651826	0.126776454562243	5.6968943524659	0.107844663558275	2.93078038826019	10	9.76307928915093	0.163125802659163	11.0308978719362	0.140074893611889	5.23980491579177	0.124165993265208
374	374	209404	176999	7/5/2122 11:18:00	1422	12	74	60.7972221692403	15.0920805383236	15.5127494367038	0.255818627342599	74.0738179139212	14.0424351482527	13.9035307496811	0.188562759872861	45.9588652482269	10.2758865248227	11.3347327376841	0.244503781544563	98.8267730496454	19.2173758865248	17.5446711284525	0.178350939419669	59.2354609929078	9.25815602836879	9.88639888970165	0.166290150662103	13.2765957446809	3.45390070921986	4.16827193562098	55	16.9354224584861	0.27968618663931	14.8455306871331	0.201489886700357	12.4684990280895	0.265646890003843	18.9891959358358	0.192499451934562	10.5716490818493	0.176007476767583	4.72210932723042	19	10.7439633533446	0.176435007531156	11.0799856440045	0.149942825666727	7.11846293941909	0.159306002177812
375	375	209414	164785	15/6/2126 13:54:17	1445.71666666667	5.71666666666667	37	77.2335070371628	4.3142348130544	10.1626596706209	0.129364131920608	86.9973959260517	4.33506517940097	8.93092174032107	0.101311427550971	59.3723958333333	3.203125	7.10194956949764	0.117230485867237	117.129340277778	5.16840277777778	15.4244501899959	0.13133233391551	69.1362847222222	3.11284722222222	5.71330831409367	0.0814143684272929	9.76388888888889	1.52777777777778	3.2271371855585	28	11.1562831206814	0.139661366202652	9.84297586952306	0.111459957014657	7.40120110372484	0.119374211350401	17.0208788686224	0.14596772077226	6.27711051377275	0.0891273298101608	2.16758222414115	9	4.419807181258	0.0593705489582857	5.62051644306469	0.0641123592034874	3.62284418654736	0.0645016769118224
376	376	209460	151517	10/3/2188 10:46:01	3073.98333333333	1651.98333333333	39	55.3554852320675	4.36919831223629	5.76683711027199	0.102650226974262	66.3301687763713	4.04852320675105	5.45661331595817	0.0809463367525176	38.3132911392405	3.20042194092827	3.87664030843354	0.099010459743882	109.892405063291	6.71729957805907	10.8189617119027	0.0990003535345391	49.2879746835443	2.542194092827	4.10144637270538	0.081402752435374	10.9746835443038	2.19831223628692	4.06824375959079	31	6.30633748487331	0.111904099617099	5.65381211200456	0.0831048722011102	4.14547298104319	0.105163389862798	11.5164211884269	0.106442771866796	4.06082781962559	0.0794732717224706	4.24568091731031	8	3.07059789431495	0.055326088185855	4.0355562548073	0.0620854808431892	2.5319388392523	0.0664115105377653
377	377	209466	175342	5/11/2168 17:15:01	1424.98333333333	14.9833333333333	26	53.8351063829787	5.22340425531915	7.02840391116372	0.130248397498401	72.186170212766	6.22340425531915	7.49358700182003	0.103966521903586	34.9734042553191	3.20212765957447	4.06277661780141	0.115697910255024	112.058510638298	10.6063829787234	13.3327243450669	0.119246932566817	53.3244680851064	4.28723404255319	4.68450801948458	0.0880037633718202	18.3510638297872	2.23404255319149	3.71297102684008	18	7.53228345972502	0.138207035958257	7.6611233156448	0.107734546626255	4.17626345799547	0.116546887199873	12.064776149163	0.110517033427447	4.46189385037633	0.085078484435142	3.23835268378464	8	6.01783064852158	0.114082097602305	7.0862039001348	0.0954370895641051	3.50509832753866	0.104629800822049
378	378	209498	191128	8/11/2136 16:04:36	2635.4	1195.4	36	69.8229166666667	6.91666666666667	13.7396425636833	0.183876257357843	75.5989583333333	7.34375	15.864205491389	0.194387814053779	45.9791666666667	4.08333333333333	12.0786772638582	0.239841357693819	107.666666666667	11.6041666666667	16.6850137111026	0.148568017214864	51.7552083333333	4.26041666666667	14.0983788328405	0.24625989227669	5.77604166666667	2.03125	3.22293369266288	28	12.43453758158	0.157612970703594	14.9782911691957	0.173877343589337	10.9999398747756	0.203567955382495	17.1515189757235	0.148131564256711	13.3662292609428	0.218096980947785	3.46008991533778	8	5.86606463361207	0.0975644845507205	4.83292280686779	0.0735045293820197	4.44007721940573	0.118402059184153
379	379	209534	181954	11/6/2162 09:48:57	1511.05	87.05	28	85.0730337078652	13.5941011235955	18.0842750833702	0.228398602766967	92.1924157303371	13.6629213483146	17.1784903032987	0.199088463779952	67.4785814606742	14.3082865168539	20.0840825125364	0.316284763976951	119.858848314607	16.3328651685393	18.2898474164909	0.164773400148567	74.5979634831461	13.7450842696629	19.0230645303795	0.269421247774723	7.11938202247191	1.50140449438202	1.83261169058413	21	18.2507664548773	0.24303493693876	17.3884197918368	0.210586398863076	21.0632833328972	0.349943789549716	16.5422978768858	0.155989337860171	20.0183249382493	0.295837314358364	1.91361039971692	7	11.3116038187509	0.123720666767588	11.2673147179078	0.115646925257118	13.5259890933115	0.184206077146265
380	380	209540	190043	30/12/2195 00:11:00	1789	349	39	53.2977429065439	7.17882196770774	9.58364221939776	0.188277420310291	73.7421873509884	7.13021085659663	9.62723069793978	0.13622616174899	41.0104166666667	6.03125	8.54781344613063	0.219318897630983	101.263020833333	11.8697916666667	13.753443931358	0.141582239230029	61.4548611111111	5.42013888888889	8.32550914743973	0.141726257856896	20.4444444444444	3.36805555555556	6.76858664583576	26	10.1648727735651	0.205350972730839	9.89356087823971	0.141882288802927	9.08820029573428	0.240135373667776	13.542483012869	0.141322319219183	8.98074864105694	0.154635407064557	5.13270059370458	13	7.92562286464208	0.147576652949384	9.15590033660172	0.126199017447331	7.14322343383161	0.173249822089199
381	381	209696	184798	9/8/2113 13:53:20	1626.66666666667	186.666666666667	59	50.515625	6.08680555555556	7.51438324691596	0.149225382554036	64.1666666666667	6.45833333333333	9.37569790895341	0.148500987014296	32.4140625	3.72395833333333	4.5942465226043	0.143456229073117	107.069444444444	13.0069444444444	16.1321254174736	0.148811038091141	46.0651041666667	4.109375	7.00370403795842	0.15631493786251	13.6510416666667	2.03125	3.567418638901	36	5.94011116351543	0.119934942168567	8.9627093409392	0.142014760683896	3.94113431419683	0.123913393284791	12.6815388881408	0.118059322465237	7.4191943258311	0.163458381719657	4.28535712797495	23	9.47896568797641	0.183515328975974	10.1953740575769	0.161385824724205	5.54366426100419	0.171261622569639
382	382	209742	116747	24/3/2127 09:16:33	1633.45	198.45	57	53.2177700348432	9.58536585365854	13.6836116603101	0.241251427354679	70.4547038327526	9.29268292682927	12.9048231740261	0.175095196600688	37.0766550522648	6.9198606271777	9.53765128215274	0.241727933785107	111.203832752613	17.0557491289199	22.4260690141757	0.195009295775441	54.3135888501742	6.02787456445993	8.09765738580268	0.143477299033495	17.2369337979094	5.27526132404181	4.81994082680844	41	14.6902987732987	0.250959270710519	13.7056602158094	0.180743669619873	10.3735710153137	0.258080346861566	22.5588390550621	0.190742916324509	8.95020097880353	0.155688689067011	4.51244890519009	16	9.56011680542311	0.18362769374162	8.75975646541234	0.128348080079302	6.87961966002966	0.183151272147212
383	383	209775	110603	10/1/2122 10:49:50	1810.16666666667	370.166666666667	26	59.2083311080933	11.6527703603109	10.5773234861353	0.179237725627463	70.5104144414266	13.1319370269775	11.5208071895362	0.163653793164075	41.4895833333333	11.1875	14.7356710060994	0.355076409785529	107.3125	14.875	14.3841793434528	0.134722140824846	52.7916666666667	12.9166666666667	15.4047445238846	0.291289714633455	11.3020833333333	2.3125	2.59348295659598	17	11.9512183854207	0.194732318995563	13.238322484109	0.182031400952443	17.1896856899027	0.380996944887023	16.3097318476171	0.154724018643689	18.1008205858837	0.320535364541691	3.20041357621535	9	5.45690184791497	0.10002467745669	5.56776436283002	0.0843600661034852	2.69258240356725	0.0776706462567477
384	384	209800	175948	25/12/2103 11:02:08	1437.86666666667	27.8666666666667	42	71.1897163120567	6.34397163120567	6.07296899226008	0.0846547287337946	78.5478723404255	6.52127659574468	7.13141941391353	0.0893022109076829	53.1542553191489	3.98936170212766	5.34109481701711	0.099083914449964	122.33865248227	12.0886524822695	11.1644865866426	0.0916552847222415	60.5124113475177	4.14539007092199	6.99647331104051	0.112803024592592	7.35815602836879	1.64539007092199	3.09367869232337	34	6.3088230100262	0.0872305743557912	7.41439559452324	0.0918024217821522	5.37746337035086	0.0980341847677905	11.560929037664	0.0953363054282264	7.12456021721833	0.112562754361256	3.28625398297845	8	4.43202630213959	0.0640003798142901	4.20883424647321	0.0553793979799107	2.79987244607423	0.0561377934049972
385	385	209821	108250	23/10/2114 21:04:25	1795.58333333333	355.583333333333	31	52.2320572866334	3.2094941801495	5.82612061589812	0.11550400234466	63.5185156199667	2.23378786775801	5.0563370330186	0.0815679765537407	35.0451388888889	2.94444444444444	5.59685011258973	0.167150629566745	97.8923611111111	3.15972222222222	6.35271510830698	0.0662408908030664	46.3315972222222	2.19097222222222	4.72217372945795	0.104862024078221	11.2864583333333	2.01041666666667	3.88019509541655	16	3.88158318600106	0.0758615764275937	3.41503340301039	0.0528608933780625	4.08044115262063	0.120455827383635	2.92617497767991	0.029501449050333	3.8595120589698	0.0815748916030606	3.07611768305441	15	7.43971495656514	0.14979291782156	5.11270882049703	0.0863633242995558	6.99455570596228	0.211528902398053
386	386	209874	196968	3/8/2144 17:50:06	1449.9	9.9	28	59.3454861111111	2.71180555555556	3.99470549073044	0.0672186020074834	69.5451388888889	3.00694444444445	4.87787359344733	0.0700412618546284	38.4010416666667	1.78125	2.47206616236522	0.064209510710785	117.755208333333	7.42013888888889	11.0766927236031	0.0940410540512088	48.6006944444444	1.90972222222222	3.30943816264649	0.067935680758139	10.1996527777778	1.03819444444444	1.70743782180902	20	3.96032959819202	0.0660054933032004	4.79692884206025	0.0677532322324894	2.5105042479445	0.0647872063985677	11.4177839125499	0.0959880951034043	3.28433282498336	0.0662832053477973	1.67332005306815	8	3.96412483586046	0.0683469799286286	3.99106144134257	0.0597911826418362	2.4164614034339	0.0638009611467695
387	387	209927	153432	14/1/2150 10:29:48	1590.2	150.2	25	69.7083333333333	5.79166666666667	6.75845149917247	0.0958373723648961	77.0729166666667	5.77083333333333	6.76387462923434	0.0862739110871727	57.4479166666667	5.10416666666667	6.76214955961983	0.115237722556575	103.598958333333	7.73958333333333	7.41968103537252	0.0706770912113976	64.8125	5	7.25763965303688	0.109039057287213	7.36458333333333	2.22916666666667	3.07300070506554	17	7.42065876257548	0.104171097410226	6.59545297913646	0.0824431622392057	7.17173783189345	0.119646264123836	7.34396510949036	0.068919352393782	6.94410456684619	0.101070015099645	2.70484315082931	8	5.18238775634773	0.0751070689325758	6.16441400296898	0.082192186706253	5.20988072251728	0.0930335843306657
388	388	209933	139853	7/8/2141 10:37:11	1522.81666666667	82.8166666666666	43	66.2065972222222	8.69097222222222	9.88566979678759	0.147138733562432	78.3628472222222	9.52430555555555	10.4499015769473	0.132082824164824	46.7430555555556	6.9375	34.2785153017992	0.666053392669392	126.765625	18.1423611111111	20.7787479811307	0.162777584840339	58.8993055555556	7.89583333333333	34.7694033084123	0.548453537146636	12.15625	2.11111111111111	3.92425515430095	29	9.12893413404026	0.138606853344067	9.23315934700001	0.119005164916889	41.6047849180694	0.775909172105475	17.5934520958863	0.143761654207017	42.1004545802307	0.64428136296923	4.06110955742866	14	11.1456392694755	0.159386056969006	12.3750901872616	0.150391721025748	6.01280684488086	0.12793206052938
389	389	209960	156139	23/8/2143 09:01:00	1559	119	37	66.7754626207881	7.6597222354677	8.52732165440021	0.128683667747897	71.9265042874548	7.05902779102325	8.3720723632491	0.116988738652459	48.8498263888889	5.67534722222222	6.35572735965525	0.128926487010551	106.107638888889	10.1041666666667	12.0969556639816	0.115016666983764	54.0008680555556	5.15798611111111	6.38230827043468	0.116903666339645	5.15104166666667	1.61458333333333	2.22192190162862	30	8.596542309391	0.131523811754532	8.42270290872283	0.11953690376677	6.47328728513281	0.13237806309065	12.255669577041	0.118278940746737	6.58498815226856	0.12194422504201	2.29467148877117	7	7.58130532798874	0.108083782680084	6.75066134326323	0.0884918153611285	5.97215762238964	0.117101129850777
390	390	209985	149185	4/7/2180 12:03:22	1496.63333333333	56.6333333333333	46	57.9607638888889	7.53680555555556	9.40603157296906	0.166670821400839	70.1357638888889	9.26597222222222	9.94664510235841	0.144838770088157	39.7520833333333	5.12361111111111	7.1473450359418	0.183572234312296	111.998263888889	14.8965277777778	14.7170412905525	0.136049819004303	51.9270833333333	6.84583333333333	8.03410604257759	0.156996124876198	12.175	3.23611111111111	4.05070519297399	32	9.94967174041111	0.16917614011326	10.0643093444431	0.140759571250953	6.62283135534118	0.159947625185598	16.9358074085839	0.155063186573586	7.05901105656976	0.130495871640804	4.41724991076954	14	4.94586074020877	0.096977661572721	6.02786569485127	0.0968887712146014	4.77861536798735	0.143563551827946
391	391	209989	102540	22/2/2123 07:02:48	2037.2	597.2	24	68.8246527777778	13.1006944444444	10.8907619408457	0.155582313440653	79.0659722222222	15.2013888888889	12.6307652928893	0.156256890221311	50.234375	9.32291666666667	8.492003911609	0.166918995805582	119.746527777778	18.8819444444444	16.2739233041742	0.134125741517919	60.4756944444444	11.5069444444444	10.3313754573425	0.167422694784754	10.2413194444444	2.72569444444444	2.83865655099252	18	10.9060156093134	0.156545678602585	12.1859235196248	0.151482474691468	8.87973384750998	0.175643087093604	16.3376344876973	0.135832526918499	10.3184586172206	0.168235738324249	2.48656520846482	6	11.8152443901935	0.166411892819627	15.0598804776134	0.183657078995285	7.88458411500991	0.152114162990545
392	392	210057	138999	21/12/2180 00:06:24	2813.6	1373.6	23	62.3333333333333	8.58333333333333	6.89818673545115	0.11002655680678	72.4791666666667	8.04166666666667	6.56436661764934	0.0899228303787581	45.7708333333333	7.125	6.04887864040304	0.13137319049034	105.9375	12.2083333333333	9.84404075265442	0.0921876780582458	55.9166666666667	6.5	5.28814020970231	0.0938481673018156	10.1458333333333	2.45833333333333	3.15414276797841	14	6.92384000678528	0.112844889516873	5.63593259928969	0.0783545743694694	6.56874049178011	0.146204080898127	8.53048830778349	0.0812427457884141	4.83178578231215	0.0870592032849036	3.85734635197838	9	6.70406178703959	0.103493235134402	7.85811682275086	0.105242636018985	4.99444135459057	0.10453481904957
393	393	210084	194060	26/8/2163 07:21:00	1659	229	46	66.4283216783217	8.53496503496504	10.7730205149017	0.173272357931985	76.9335664335664	8.93706293706294	9.32517759606044	0.125024240576736	46.6013986013986	5.5034965034965	6.78845282722356	0.153223174706714	127.987762237762	17.6468531468531	20.4319655782625	0.171917032485838	57.1066433566434	5.86363636363636	6.06140080428154	0.106870232655021	10.5052447552448	1.68181818181818	3.64280775078493	38	10.9043755165257	0.1802376118434	9.93363468981935	0.13395249049437	7.17887687004175	0.164533969277193	19.7001707684795	0.171149174486105	6.40062452500532	0.111724268236198	2.56036648336927	8	5.48862460002504	0.0782691565065959	5.62995813229802	0.0734741681213444	3.11677488989592	0.065616313471493
394	394	210151	195925	1/9/2163 02:19:51	2200.15	760.15	26	73.4097222222222	9.59722222222222	8.35521486166666	0.113646657809748	82.8784722222222	10.6597222222222	9.26451044827269	0.111131382539834	49.5833333333333	5.83333333333333	5.92062886472764	0.119423080281551	125.75	18.25	16.1856536666081	0.128300913210918	59.0520833333333	6.64583333333333	6.23649309739425	0.104950692901133	9.46875	1.8125	3.88527793283629	18	8.33534289495463	0.113534749988031	9.71997639793794	0.114689986996318	6.06069518651044	0.122575857704706	17.6335242215102	0.137761907980549	6.41281396943151	0.105512478473279	3.67823487079141	8	8.97217922246318	0.12165666742323	7.81482108377592	0.0973809480844351	5.98659216201385	0.120031923047897
395	395	210171	171456	26/8/2165 14:54:00	1506	66	34	57.9618055555556	6.79861111111111	9.56970859734747	0.168585540056898	74.3489583333333	6.67708333333333	10.2136272605858	0.138960915110011	40.6631944444444	4.65972222222222	6.19441413601105	0.152616000452446	118.923611111111	12	19.8883021718762	0.176048496184273	57.0503472222222	4.67013888888889	6.97493602983718	0.121676667529227	16.3871527777778	0.496527777777778	2.06425309009442	26	10.4239369500425	0.187948932525038	11.3069073510909	0.156205946401894	7.02139587261678	0.173367799323871	20.3002463039245	0.187099044275802	7.94568097483445	0.138370867612656	2.31383797052563	8	4.1057451037714	0.0673072967831378	3.94380164670733	0.0511351915294305	2.16712449375401	0.0530183362386302
396	396	210195	153570	4/6/2114 13:27:44	1592.26666666667	152.266666666667	47	61.7543402777778	11.8309027777778	12.4341559069156	0.205450985278619	71.7203125	12.5642361111111	13.2265186485207	0.185483030428308	40.6083333333333	7.45	8.38734730529334	0.211938345886445	113.684548611111	21.3211805555556	24.2868543680966	0.212270042826693	50.5743055555556	7.76111111111111	9.41939611263559	0.187034903799693	9.96597222222222	2.225	4.59175144292442	40	13.1392931941191	0.216284661631591	13.8864211482906	0.192933951348254	8.54141494313262	0.215284560633462	25.2275668308525	0.216871410538169	9.59714166849319	0.188548952229729	4.83304596846888	7	7.79880943294735	0.131704863765094	8.24115687671741	0.122091212988406	8.04155872120988	0.206193813364356
397	397	210217	136938	27/4/2152 19:15:04	1544.93333333333	104.933333333333	27	73.9739583333333	4.07291666666667	4.70678724331642	0.0627571632442189	80.328125	4.23958333333333	4.86864495560148	0.0598331423765316	59.0885416666667	2.84375	5.58334927922203	0.0921457399382609	110.364583333333	7.29166666666667	8.83821023250523	0.0803744278469657	65.4427083333333	2.82291666666667	5.40285879797753	0.0806842851467883	6.35416666666667	1.5625	2.20398499485588	19	4.93584573294336	0.0656730174551288	5.03554616165901	0.0616862521415353	6.00292326448525	0.100755779174222	7.09336235319219	0.062627269846957	5.78766585277621	0.0876220328308749	2.54664094778967	8	4.405759217855	0.0590386494854941	4.71320333894961	0.0583678432068063	3.70328039909021	0.0587822285569874
398	398	210322	139851	24/4/2133 09:42:19	1757.68333333333	332.683333333333	37	67.0561403508772	11.8175438596491	10.9606517089946	0.165934579882488	78.9	10.7052631578947	10.7628336690942	0.138947957346995	52.4649122807018	8.76140350877193	8.23653236899276	0.16283820339446	108.945614035088	17.280701754386	18.5835403777906	0.171021264513929	64.3087719298246	7.83859649122807	8.69026154069287	0.140196065840696	11.8438596491228	2.42456140350877	3.00425124207772	28	11.0117181451369	0.166753979482873	11.0438639622612	0.142173880893477	8.07428719805122	0.16073945364055	19.5639890950739	0.178637435076494	8.95939916140214	0.144798370285287	3.14129350232112	9	11.4612874979695	0.173364012574328	10.4376455412341	0.135946179263541	9.13783344124853	0.176861292411262
399	399	210325	100031	11/11/2140 20:22:38	1537.36666666667	102.366666666667	70	59.1332744638264	9.99477304066515	10.1554710777013	0.172189169021814	68.8214277739309	9.62194999668241	10.3542222807743	0.149581171676276	38.0601045296167	5.60104529616725	6.47586696914555	0.170738488828696	107.419860627178	14.6829268292683	16.0990014221656	0.150237314964884	47.7482578397213	5.12369337979094	6.37243026598362	0.132286512045923	9.68815331010453	2.25435540069686	4.23044765605254	36	11.8972703291824	0.201411588160331	11.9422136297435	0.171453519242413	8.08172541690731	0.215512677784195	18.5108076539086	0.169177221513254	7.79880943294735	0.162193610390586	5.56198833922854	34	8.09326209050449	0.137448007531045	8.51401277584413	0.123813701616211	4.24274572247703	0.110538969014727
400	400	210326	143547	22/12/2161 16:44:32	1455.46666666667	15.4666666666667	31	97.75	5.77083333333333	6.99723447674727	0.069837176039654	103.072916666667	4.8125	6.29661113837888	0.0600969659143305	81.984375	3.76041666666667	6.78894579049182	0.0800217944886868	138.401041666667	10.09375	10.2918696379794	0.0727589415683831	87.3072916666667	3.73958333333333	5.9499254535856	0.0665395703683815	5.32291666666667	1.9375	1.76586510523666	23	6.03645054463843	0.0606281059068489	4.67395440739119	0.0448855746847588	6.37582824194245	0.075086558916885	8.54747264035103	0.0606952364087909	5.01923178853453	0.0560944271799292	1.97313979038766	8	9.50187951332337	0.0931556815031703	9.79704766024657	0.0918832136951613	8.34843869064321	0.0986521558717071
401	401	210346	197311	13/3/2142 06:01:22	1498.63333333333	58.6333333333334	35	54.4450216988722	6.56134200758404	5.43083018618025	0.0991716872201944	62.4866883655389	5.9293975631396	5.42949250587058	0.0869845500694503	33.0078125	9.03645833333333	7.49439566519907	0.228587231618272	106.160590277778	11.1510416666667	9.61185804753953	0.0898664436126309	41.0494791666667	8.44618055555556	7.10713335584855	0.175732721621123	8.04166666666667	1.72916666666667	2.71101085057452	17	5.95811767390934	0.112876670128899	6.091754188999	0.099258613068987	10.1810810705301	0.325029818214106	10.4193329920874	0.0987614501619654	9.74396494970997	0.244137662704598	2.89522934172346	18	4.23938929446994	0.0748616905173712	4.6800382943211	0.0738090231321759	3.25847311770767	0.0953699449085171
402	402	210354	130711	9/9/2107 15:27:04	1592.93333333333	182.933333333333	37	64.4946808510638	6.02127659574468	9.40882037775729	0.147824354130369	71.6542553191489	6.87234042553191	7.00436907838145	0.0981301234002702	46.6010638297872	4.01063829787234	8.57487775589416	0.18706985670288	111.175531914894	10.9893617021277	13.602298427932	0.12171343212418	53.7606382978723	5.03191489361702	5.09651591525764	0.0951418208196432	7.15957446808511	3.25531914893617	8.60764727388336	27	9.85113555864865	0.158605044772518	7.03142113593569	0.0989824664599915	8.96717661308488	0.203286119692101	14.3522038372424	0.128484583423589	4.83163837064917	0.0910993268208991	9.83684567143009	10	6.89283041363351	0.101664165392825	7.21957216337798	0.0998557698945779	5.35931173027118	0.106124984757845
403	403	210359	184230	21/4/2116 14:57:47	1802.21666666667	362.216666666667	32	62.9916097852919	3.55150413513184	4.60271490986299	0.0729203114865059	73.5332764519586	5.69039413664076	5.91796740588111	0.0805222686789361	48.6614583333333	3.40277777777778	3.97725387511242	0.0814802330368742	99.3177083333333	7.71875	8.09107371059754	0.0815606737247192	59.203125	5.14583333333333	4.97534242621194	0.0840606956910148	10.5416666666667	3.44444444444444	3.78238702579512	24	3.95414730663757	0.0611466099387132	5.46574776095904	0.0726345238882165	3.2593233048897	0.0650780027598609	7.39782454313526	0.0727804013261924	4.44694977696405	0.0733013699499568	4.11694976436668	8	3.10329198906605	0.0530666166023035	3.83274706512031	0.0561746061451585	3.60555127546399	0.0801233616769775
404	404	210384	168855	17/1/2178 22:28:00	2372	932	60	66.875000278155	5.55555462837219	8.59963309214155	0.129756817686029	74.7465280559328	5.49999907281664	7.77283514270143	0.103833932664385	43.8576388888889	3.73611111111111	5.04848665583304	0.114977870316942	125.246527777778	9.9375	16.2478920840564	0.131606280802346	51.7291666666667	3.79861111111111	5.11353443943393	0.097416118865228	7.87152777777778	1.6875	3.40633341653937	41	8.98256312094758	0.134977125878267	8.18158111186953	0.109783938990885	5.22704038816539	0.121044143414166	17.792417540942	0.145446938326911	5.08482918148467	0.0993935620695454	3.59505079851488	19	7.90957669592829	0.120418234954037	6.96272447851721	0.0921251846043363	4.36359206073558	0.0959586217059909
405	405	210420	108981	15/1/2191 00:25:04	2614.93333333333	1174.93333333333	25	78.90625	4.3125	5.69883028933716	0.0724304815624957	94.8854166666667	4.52083333333333	5.45832697200647	0.0576259182010818	53.46875	3.6875	3.97408270338368	0.0745886393277718	138.65625	6.89583333333333	10.3284397014586	0.0745843421538029	69.4479166666667	3.72916666666667	4.06939798987516	0.0587045295711939	15.9791666666667	2.33333333333333	2.42349609723914	17	5.96866819315666	0.0765213870917521	5.40832691319598	0.0575353926935743	4.25561912271846	0.0804733315753213	10.5028007469156	0.0772598929889943	4.19646209534258	0.0609221653465618	2.73861278752583	8	5.13913555821544	0.0641389773256217	5.59974489214847	0.0581791677106334	3.39905449037985	0.0628000829631381
406	406	210426	110485	12/5/2122 11:41:00	1999	559	23	87.222800678677	6.97801049550374	7.0386126045936	0.0806215587179546	91.3859951231215	7.41551049550374	7.05777287859289	0.0770426085465764	65.4392361111111	5.21180555555556	5.12270386238167	0.0781055278984279	119.699652777778	10.4479166666667	9.4942774526462	0.0792050712407917	69.6024305555556	5.80902777777778	5.14771909273491	0.0736532125243564	4.16319444444444	1.77083333333333	1.57926284900426	15	6.90722933783529	0.0789598182191026	6.50655156535941	0.070561471071108	4.8814517746846	0.0744123746140945	8.65241502207827	0.0715667082057756	4.56174569759471	0.0648589435676972	1.62422142520509	8	7.75233558565557	0.0891286463692218	8.34543759328247	0.0922360107358254	5.90059016418818	0.0899994686625461
407	407	210436	114829	12/1/2107 11:30:00	1470	30	32	54.9131914774577	2.44444259007772	4.1985028175686	0.0765320958413273	66.1788164774577	3.3333322207133	4.06024931192076	0.0611281963048987	43.2057291666667	2.97395833333333	4.73107435115208	0.109865296978858	87.9114583333333	3.60416666666667	4.95626029673909	0.0560029412060914	54.4713541666667	3.734375	4.52412885929257	0.0828215809481477	11.265625	1.53125	1.91660822725308	24	4.37629504820727	0.079348592400305	3.9604514004505	0.0590133512911937	4.892133585103	0.113660412432209	4.31876382944156	0.0481087639390102	4.47942154650624	0.0814440281182953	1.98864530395129	8	3.7357549636658	0.0692073449879646	3.86728111742669	0.0600937155123923	4.52572014790385	0.104944235313712
408	408	210487	102657	26/12/2193 03:03:50	1496.16666666667	56.1666666666667	24	65.0625	11.0416666666667	12.8620749109346	0.196994127544627	79.09375	12.1875	13.6930639376292	0.173880176985767	44.9270833333333	7.39583333333333	9.71542550553619	0.214508014841646	120.479166666667	17.5	18.0883500020621	0.151156128150937	58.9583333333333	8.20833333333333	10.3933507171862	0.176908097313808	14.03125	1.89583333333333	2.66994816211959	14	10.6801654512434	0.180147369057118	12.4987911503385	0.171889072794439	7.73460896388278	0.187993967872151	16.9363709023114	0.149974188888273	9.38668685479015	0.172007350742228	3.13084617990054	10	11.1060544048931	0.150692732766527	10.8402541995615	0.124314841738091	9.51548445663406	0.186213003065246
409	409	210563	108517	27/3/2133 12:25:00	1535	110	44	43.0263157894737	5.61052631578947	5.86078810479464	0.134730761029762	63.3	5.04210526315789	5.79143312785519	0.0908460098487089	24.2631578947368	4.08421052631579	4.09687138920714	0.169101633325623	95.5105263157895	5.7578947368421	8.44241155691938	0.0875479869206818	44.5368421052632	3.49473684210526	4.39073356356494	0.0987185880413169	20.2736842105263	1.85263157894737	2.62479235059098	36	6.23984889926946	0.142083845903669	6.01499449128249	0.0934569709478505	4.41713833959399	0.180701113892481	8.50639348717952	0.0871457500109456	4.6153642653194	0.102817520762066	2.84298077421211	8	3.37797487937881	0.0811525496547462	3.81725406168211	0.0625779354374116	2.0528725518857	0.0882955936294925
410	410	210579	125073	17/6/2181 00:05:49	1914.18333333333	474.183333333333	26	56.1111123561859	5.97221644719442	9.0437578438015	0.160430542760216	66.9756956895192	5.88194131851196	6.76164197792604	0.100939342517111	40.8125	5.79166666666667	8.15513052293793	0.198347421512054	96.4375	7.04166666666667	8.64514092068264	0.0896226730214309	51.6770833333333	5.72916666666667	5.75887275294527	0.111323934257678	10.8645833333333	1.14583333333333	4.22447083622953	18	8.9694844150187	0.152696131002228	6.61134242081615	0.0973581868121886	7.79999162057535	0.179769333124656	9.18367406221746	0.0945687260411409	5.13605733684119	0.0977262495382045	4.21830743866054	8	7.05856848264865	0.138290333350668	7.07499037665779	0.108985738562721	6.82432623571211	0.18956461765867
411	411	210589	119677	19/1/2133 15:08:06	2946.9	1536.9	49	66.0939716312057	6.10283687943262	9.57347170801782	0.141040322818062	77.9042553191489	6.94326241134752	9.26650944417107	0.117176506519841	42.863475177305	7.31560283687943	6.97310186788232	0.159218076200482	109.225177304965	12.0602836879433	16.0789929288324	0.145363589209001	54.6737588652482	8.15602836879433	7.15308791129165	0.130056143841666	11.8102836879433	1.34397163120567	2.53294617521388	38	9.99975106375787	0.144318473385036	9.93610454564378	0.124570099879401	6.68260304816086	0.149200303072922	15.2672727077144	0.136571648515336	7.14212554676455	0.129238462274787	2.39071223250789	11	6.01664358259653	0.0955022790888338	6.24645353926384	0.0814111243268984	7.17318237984686	0.177713977879089
412	412	210626	104437	13/12/2167 18:01:36	1618.4	178.4	27	77.9244827628136	12.9010344743729	22.0387746753598	0.277023684832875	94.5182327628136	14.8142323891322	20.8270480199637	0.216781135037701	58.6875	12.625	20.8169850385897	0.346415159347871	132.703125	11.71875	21.3272894750664	0.158851535400494	75.28125	14.0625	20.1085196894889	0.262475238876578	16.59375	2.4375	4.75046856288425	19	21.8350305853092	0.254831414747415	21.2108020166991	0.210666600614605	21.0338421269126	0.324517255713633	20.3384376682091	0.143707815431749	20.9425208913958	0.262385688715147	4.71404520791032	8	15.2970585407784	0.235339362165821	16.110666386856	0.189258929654696	16.3570648781672	0.334671404156874
413	413	210634	161730	17/8/2131 03:39:10	1760.83333333333	320.833333333334	43	72.1770833333333	6.92708333333333	7.82131921928846	0.106919957535973	83.1302083333333	6.76041666666667	8.30514057144166	0.0989666189751951	58.0625	5.46875	7.7463419724079	0.131319812660572	119.026041666667	12.40625	11.6921450949504	0.0979565979703591	69.015625	5.125	7.95925045303177	0.114101606761249	10.953125	2.90625	2.98278560523169	33	7.76824587274334	0.106524875878051	8.6746212038511	0.10384999083152	7.3076988252946	0.124082357208501	11.7312067632112	0.0993277288482282	7.73991279020636	0.111365651657645	2.80556805677783	10	8.37257427557379	0.113295998316289	7.20802022441361	0.0846011763428827	9.48741856940607	0.159990195099596
414	414	210655	114797	8/8/2132 13:11:12	1533.8	103.8	67	47.0125874125874	4.44195804195804	5.68206331447689	0.124757739495314	59.5818181818182	4.51748251748252	5.89381004393692	0.101135938774177	28.4671328671329	2.83356643356643	3.71370571413007	0.13508050100256	114.437062937063	10.7083916083916	13.715699786163	0.122388211450079	41.0363636363636	3.17762237762238	4.15265849686529	0.103238634244889	12.5692307692308	1.53986013986014	2.72798121356856	40	6.05799958520624	0.131196525938413	5.88566271893197	0.0976873480320659	3.63368764445101	0.130181375528921	14.6330982400367	0.129812359636608	3.66984856111781	0.0874033595979234	2.24622189921495	27	5.0389508472524	0.112952820984487	4.61980438899664	0.0834625081986679	3.81190592494447	0.141862798033771
415	415	210679	100571	19/2/2173 20:36:36	1943.4	503.4	43	59.6769097222222	9.53645833333333	9.11117807374397	0.153911081190725	69.9907986111111	10.7100694444444	9.67381928834094	0.141271601086317	47.7701388888889	4.70555555555556	5.74803158565039	0.124328650997468	107.757986111111	13.1118055555556	14.0381934329732	0.135012819865321	58.0840277777778	5.90416666666667	7.92335935555733	0.142733327309998	10.3138888888889	2.79722222222222	4.87620842846917	31	7.49677349952803	0.131336523585967	9.49626412111966	0.142662557671291	5.3647595623001	0.119818117025434	10.7826024747754	0.105979922865579	8.23394495138057	0.151755227998096	4.26513749478987	12	10.8822903115219	0.168282839868895	8.62826574098003	0.11752461849235	5.11681719253465	0.102336343850693
416	416	210695	178480	7/1/2104 23:19:20	1480.66666666667	40.6666666666667	26	56.8645833333333	6.10416666666667	5.84294446319662	0.102507797599941	66.09375	6.52083333333333	6.64113058030147	0.100214390648774	33.3229166666667	4.89583333333333	4.64493106680655	0.139294357251407	100.541666666667	8.375	8.50088230714906	0.0843760030486259	42.5520833333333	4.9375	4.79021438415379	0.11240575269675	9.22916666666667	0.958333333333333	1.40164738240949	17	5.23070684684652	0.0915777717779514	5.43409714347341	0.0813201157033873	4.19865174438036	0.130250145354865	4.77605085449327	0.0467431574705732	4.18286068730621	0.09973160124012	0.985184366143778	9	7.20291221968201	0.126861467665632	8.7682349674518	0.134436311255649	4.95885851560395	0.139905099186318
417	417	210748	195111	19/4/2154 16:02:57	1557.05	117.05	36	54.6875	3.84375	6.77113094584016	0.129076364336905	68.2083333333333	3.78125	5.5451072384323	0.083228626468027	24.1458333333333	3.33333333333333	5.27430127772902	0.22155757992794	92.0260416666667	4.82291666666667	9.71188112162803	0.108243876278207	37.6666666666667	4	5.60349947347248	0.147568384085596	13.5208333333333	1.95833333333333	2.38447358670929	26	5.99823692044972	0.118371278885535	5.04963822009519	0.0774804330023458	5.39059009186022	0.239992024637612	8.82348265447641	0.102096372503955	5.91594975793926	0.16005691332614	1.96468827043885	10	6.72392081386382	0.117756931941573	5.17901749584052	0.0735655894295529	2.94580681270476	0.107905011454387
418	418	210780	131302	12/11/2143 10:23:20	1836.66666666667	396.666666666666	37	50.7760416666667	4.53125	6.74859567195602	0.130051062428319	69.6822916666667	5.44791666666667	8.39446049290644	0.116197171057815	33.1770833333333	3.47916666666667	4.26910121983834	0.12810766028712	109.104166666667	10.5625	12.2488584992453	0.109841920618535	52.0833333333333	4.35416666666667	5.68650475567693	0.105941931500527	18.90625	1.91666666666667	5.05643822938317	28	6.48278142670683	0.120529800762146	8.85987327772551	0.119959599504988	3.93801174553054	0.115098464378763	12.5255294853706	0.109873065661146	5.87434562380666	0.108211629912228	5.76662537832728	9	3.39116499156263	0.0737209780774486	3.83333333333333	0.0570247933884298	4.27525177946022	0.139917330964153
419	419	210804	120114	2/6/2132 14:21:31	1478.48333333333	38.4833333333333	31	77.9583333333333	6.96527777777778	16.1689999424759	0.193304665721848	85.5868055555556	7.27083333333333	18.3373407154944	0.198206960313921	63.5069444444444	6.65277777777778	13.7922371808062	0.200826375108028	95.8263888888889	8.99305555555556	25.0079127262699	0.236067385662109	71.1354166666667	6.52083333333333	16.2682486450907	0.209781908484946	7.62847222222222	1.38888888888889	3.82746160863717	23	18.0780040172861	0.213227739691067	20.1527761698427	0.212231617173252	14.7790044431963	0.209179755196009	27.1103002463389	0.246068234280108	17.007089895669	0.210415851318121	3.55031591312716	8	8.76580205767195	0.109061300873057	9.42640667789921	0.110250370501745	8.89622712968015	0.141209954439367
420	420	210900	184433	5/2/2139 18:11:00	1549	109	21	66.8697916666667	6.78125	7.38563599479551	0.108536288237023	79.2447916666667	4.92708333333333	5.94057877571506	0.0743457415315949	43.9166666666667	3.70833333333333	3.18777426457784	0.0716737254348336	128.848958333333	6.92708333333333	7.45845637036052	0.0574358576375398	56.2916666666667	2.77083333333333	2.43584345419268	0.0432398246306393	12.375	3.16666666666667	2.76198686249074	15	7.02037850017464	0.100291121431066	6.30192714288937	0.0778015696653008	2.48423601363248	0.0549609737529309	6.01743498589921	0.0458413025843007	2.67795230940145	0.0476503969644387	2.03540097839643	6	6.33771778061052	0.100333263017581	4.16733328000853	0.0540043189633935	4.22689799577263	0.099067921775921
421	421	210908	188166	8/4/2165 02:19:03	2680.95	1240.95	24	79.2708333333333	4.79166666666667	9.3915433745749	0.118692491305844	83.0625	5.20833333333333	11.1951561730567	0.135084840700534	61.75	4.33333333333333	6.21344381627218	0.101100102773242	123.5625	8.95833333333333	25.6497803476766	0.207760623808383	65.5416666666667	4.75	6.75006709574812	0.103515405941185	3.79166666666667	1.25	2.96721213028104	16	8.22090830342568	0.0991964802826628	11.2648050730287	0.129947282745825	4.02854398842394	0.06362952005408	26.9980709187403	0.204047772649903	5.31507290636732	0.0791817192754909	3.581782610191	8	6.96803928150319	0.0972850161466413	6.34147346555087	0.0842720726319052	8.27647267862342	0.143315544218587
422	422	210927	191924	30/12/2159 01:57:04	3902.93333333333	2462.93333333333	24	61.3958333333333	8.875	9.04577729974167	0.150762954995695	80.4166666666667	9	9.53369311168689	0.120298966708983	53.2152777777778	8.84722222222222	8.51331012446759	0.164640969369236	98.875	11.1666666666667	9.31416250601232	0.0953668515973958	72.2361111111111	9.05555555555556	8.86850395043271	0.124981852501694	19.0208333333333	2.04166666666667	1.893926218663	15	9.37219799396573	0.156551191435953	9.89564598820155	0.125685596801883	8.55959500599571	0.162936453159817	9.78920688455257	0.0994838098023635	8.99047114608414	0.12591696283031	2.19956705696717	9	9.02465758045392	0.149855937682814	9.41334749762863	0.117503644214504	8.76070773396762	0.174053796039092
423	423	210962	110124	30/7/2119 13:59:21	1800.65	360.65	29	57.1875	8.39583333333333	8.24830181059233	0.144619560161534	64.28125	7.77083333333333	6.92606983431106	0.110908904028173	35.5572916666667	4.48958333333333	4.07896200454022	0.113521975174344	112.1796875	14.453125	13.5316632876394	0.122420288673076	42.6510416666667	4.11458333333333	3.64765934802194	0.0882252886510727	7.09375	1.29166666666667	3.65979352832243	18	8.14673437923145	0.151959812255094	7.16199117892914	0.118707036114848	4.13339658395628	0.120001836308408	13.7479945061517	0.129596177591375	4.19032499090605	0.101789271034155	4.04104755719072	11	4.69622672520668	0.0749760435083795	5.08831102537071	0.0772019603849349	2.65603943015638	0.0692332552884366
424	424	211017	196308	28/7/2203 10:18:04	1481.93333333333	41.9333333333333	29	95.046875	8.44791666666667	9.88461759627708	0.103728572568133	100.994791666667	8.55208333333334	9.09609346126993	0.0897081143944322	67.140625	5.88541666666667	7.32593577472322	0.108560111122623	152.041666666667	11.5416666666667	13.6998975221797	0.0898252381060847	73.0885416666667	6.44791666666667	7.29612050231056	0.0991506534990657	5.94791666666667	1.89583333333333	3.0977506538294	21	10.7280229395018	0.113409756722646	9.37892774864407	0.0921438515656259	8.32058548764105	0.123137628781157	15.1991541118013	0.0995267341277913	7.6919097882435	0.102885417549754	2.82168473822019	8	7.52970308653858	0.0775259005049017	8.83074984682178	0.0879775825337163	4.09703725705714	0.0609224870937864
425	425	211029	157318	4/4/2134 21:07:36	1732.4	292.4	24	48.6944378217061	8.30556646982829	7.85799258986422	0.159913941673963	65.4652711550395	7.79168319702149	7.88300634701627	0.120249258788237	31.6875	9.625	9.98114163839974	0.310294558706728	99.4791666666667	6.625	6.77591643087936	0.0680996626219031	48.4583333333333	9	10.5744428023282	0.217655769516189	16.7708333333333	1.875	3.52527108629734	15	9.4400386614367	0.192916319413782	9.36559308603082	0.139784970372127	12.3048577321936	0.374387152095139	6.58859042660293	0.0664619074640511	12.4296113412785	0.244036871883739	3.17280107581088	9	4.62215377124757	0.0934118177593401	3.83736615128341	0.0607676891267548	4.35889894354067	0.140609643340022
426	426	211038	149429	10/11/2147 12:38:00	1522	112	35	60.145390070922	8.50354609929078	10.2083340479049	0.16541282022068	70.1897163120567	9.59219858156028	10.5434674506233	0.148082408014372	44.8368794326241	5.5886524822695	7.60008845592044	0.163996976545756	101.255319148936	13.1063829787234	14.9417918221726	0.146611357941138	54.8812056737589	6.31560283687943	7.75539931192424	0.138914521963843	10.0443262411348	2.1241134751773	2.61636735785717	27	11.2352467365327	0.178337249786234	11.6198082178641	0.160478169760784	7.93886900166775	0.165776846902575	16.606644055336	0.160651877282004	8.12789505731207	0.141857250515466	2.93859279848836	8	3.06768875307034	0.0534673421014439	3.72011904571422	0.0554207679063572	2.47487373415292	0.0601793005265147
427	427	211063	156989	5/10/2162 06:36:32	1703.46666666667	293.466666666667	41	59.1938535541507	3.80614682461353	7.17429858866238	0.118878986940139	69.7895982350018	3.88888939390791	7.54120354021534	0.105766023922232	46.2881205673759	3.00177304964539	5.07333416129818	0.10856299614469	100.835106382979	7.1241134751773	12.0598482173032	0.116588959422172	56.883865248227	2.91666666666667	5.39763385378373	0.0935742021163353	10.5957446808511	2.41843971631206	2.90646881552336	33	7.55867525541068	0.123218976404587	7.7734487278271	0.107137883660463	5.42855629839541	0.114982257924935	11.9602997010691	0.11309165906455	5.72429200333054	0.0979780270279604	3.01825255484833	8	3.01188123461543	0.0535445552820521	3.27053949241231	0.0494599545166323	2.60494036125864	0.0582109577934891
428	428	211083	136012	21/12/2144 16:32:06	1527.9	117.9	26	70.3563829787234	5.96808510638298	5.60233467816355	0.0790345640978037	79.7287234042553	6.90425531914894	6.93441806110317	0.0862654878414748	54.9893617021277	4.53191489361702	3.5908002107951	0.0647889004029651	111.234042553191	11.9574468085106	12.7986177138242	0.113999335580483	64.3617021276596	5.38297872340426	4.72375339680705	0.0727592347849427	9.37234042553191	2.14893617021277	2.35372045918796	14	4.413391210625	0.061849326275025	5.63544512512027	0.0701923770032773	3.21483511788161	0.0571889347526588	9.07599175702724	0.0815557667512075	4.38278350010484	0.0672795712735392	2.40077826209258	12	6.90629927652789	0.098193828576226	8.46919551830472	0.105207397742916	3.91964747951093	0.0719201372387326
429	429	211115	133135	17/2/2122 22:56:13	1863.78333333333	423.783333333333	38	81.7083333333333	6	5.73105140557745	0.0711234335114119	86.2864583333333	6.96875	6.12831035169679	0.0728647663843799	60.734375	1.76041666666667	3.85328368584311	0.0656025000277948	114.46875	9.58333333333333	10.0496986926093	0.0887493726049625	65.3125	2.625	4.48832847069841	0.0720864251422399	4.578125	1.38541666666667	1.82678039191483	21	4.51083352027306	0.0536699738956001	5.14411360312977	0.0588058713477002	3.28053421898092	0.0539477044624897	8.16263262854402	0.0686759956728463	4.28841184944685	0.066758079198209	2.29284601688444	17	3.90135722990014	0.0511357539771029	4.52037869314195	0.0565463118347412	2.87739669922412	0.0512206742270263
430	430	211125	103621	3/10/2165 07:47:51	1697.15	272.15	50	72.178947368421	13.2350877192982	14.8343368918334	0.197633052116085	82.9649122807018	13.3964912280702	14.7050040073828	0.17150692800773	50.6333333333333	9.23859649122807	10.5777780159683	0.200412618718611	131.777192982456	18.2912280701754	19.2537936892596	0.143856796841449	61.419298245614	9.32280701754386	10.4592698851599	0.164816733141505	10.7859649122807	1.66315789473684	1.97370469019092	41	15.1435811081952	0.197044374940021	14.9949585023702	0.171203926092225	10.6689085550537	0.196772492468376	20.2564653936441	0.150075005626926	10.5046447334315	0.161731293304803	2.06184856674663	9	10.4695325163596	0.156521250244579	10.1612007164508	0.131394836850657	7.56270086969228	0.163616124584689
431	431	211157	198214	30/10/2119 19:16:14	2623.76666666667	1193.76666666667	44	63.6031468531469	6.84265734265734	9.90704684388941	0.150990668905831	74.9510489510489	6.97202797202797	10.6529681022188	0.136855648612446	46.4912587412587	5.41608391608392	5.99541755947604	0.12731581690007	95.3968531468531	9.74475524475525	14.5592577872298	0.145493377841951	57.8391608391608	5.46853146853147	6.62894543253817	0.111752336793747	11.3479020979021	2.13636363636364	2.9481064980577	35	10.8095040659255	0.163993343002771	11.5760546826977	0.147977324285763	6.35411598225641	0.134947851564912	15.0244618466524	0.147051500176967	6.84792798202922	0.115284982862445	3.01731696721976	9	5.3877432917482	0.083602913147817	6.10327780786685	0.0799556044698714	4.64877522699378	0.098676832648453
432	432	211171	185988	16/10/2160 09:04:34	1555.43333333333	130.433333333333	48	57.4421052631579	7.42456140350877	10.0666605754761	0.182030404077171	69.2877192982456	7.74035087719298	9.05802194327341	0.134545893014737	40.5719298245614	6.68070175438597	9.11763158247573	0.232790593595125	110.875438596491	8.99649122807017	13.5187640479068	0.12593899549724	52.4175438596491	6.99649122807018	8.04748209597924	0.157215767442818	11.8456140350877	2.72280701754386	4.039641775425	40	10.6545328622526	0.195900397375364	9.44110455022108	0.141731725280106	9.85276220543879	0.254264831108098	13.4660006340755	0.127958195833952	8.58065056406355	0.168330565258726	4.24558594307076	8	4.38951673226759	0.0733113441714838	6.0812945050493	0.085803097073006	3.37003603202441	0.0816978432005919
433	433	211189	110066	23/4/2110 00:05:36	1554.4	114.4	25	73.9722214804755	5.55555703904894	10.3097071824613	0.140663644480461	82.5590270360311	5.38194592793783	7.91651208345492	0.0965271364931441	56.8472222222222	5.22222222222222	10.4535480420127	0.18627134786195	118.784722222222	6.68055555555556	11.3354899908797	0.0959983908441707	65.4340277777778	4.71527777777778	7.76036940701494	0.119684907572716	8.58680555555556	1.75694444444444	3.73630833845388	15	8.52447456836295	0.1102302745909	6.29285308902091	0.0742081732195862	8.31407298042359	0.137347020601711	9.01321780709283	0.0746951751969019	5.56776436283002	0.0818788876886768	3.99761833858016	10	10.1191113337435	0.150507365437892	8.55375785712437	0.109898392913125	10.1351971970072	0.204751458525398
434	434	211200	122659	16/5/2131 23:18:26	1421.56666666667	11.5666666666667	36	70.790780141844	11.3829787234043	17.139460642363	0.245531469608066	78.8510638297872	10.5460992907801	14.8277945785438	0.189425338831645	57.1223404255319	10.3368794326241	14.3397549291671	0.256831431567171	105.544326241135	10.9042553191489	18.5920276479864	0.176692976591212	65.1826241134752	9.64184397163121	12.0376064171399	0.187193879489001	8.06028368794326	2.76595744680851	4.55120775877042	20	6.09119295203718	0.0817061428844692	6.53311403140711	0.0807055470217061	4.87609636794369	0.0796097366194889	8.39423360973096	0.0767297404911422	5.20399643998422	0.0769252984476603	1.42902248518275	16	23.8938625313419	0.37407221184097	20.9171978684208	0.279128578727884	19.0174262191286	0.387616330580965
435	435	211244	188733	12/11/2115 12:45:49	1454.18333333333	14.1833333333333	42	62.4913194444444	8.81597222222222	8.72675275832851	0.140484329570639	72.4774305555556	9.57986111111111	9.02094607346673	0.125623254338728	45.5798611111111	5.43055555555556	5.63056409541001	0.124661935691735	112.102430555556	15.8090277777778	15.9615536926513	0.143489994668527	55.5659722222222	6.42361111111111	6.10306371911533	0.11125376571304	9.98611111111111	2.35416666666667	2.46426256953564	26	9.00299095600157	0.14387078356241	8.68597454786473	0.121286432999185	5.67748590080558	0.123630346248698	16.1466833936689	0.147665764416248	5.772214612994	0.105022799116756	2.25354421710814	16	8.49215324088459	0.138365022254739	9.82428962656673	0.136211987890007	5.50719226708735	0.125341502522614
436	436	211257	197244	24/3/2105 22:20:05	1599.91666666667	159.916666666667	26	58.1979200839996	11.7291646003723	13.9532772855935	0.237011221039672	72.375003417333	12.4722142219543	13.1236563433154	0.179712977176427	37.8645833333333	15.6458333333333	15.2497162646997	0.402122335580316	113.041666666667	9.875	14.84297295537	0.129155721833876	52.0416666666667	15.75	14.469065144433	0.277840246495759	14.1770833333333	1.9375	3.43735139538928	17	11.3264479097295	0.190580270703677	10.3441631398529	0.13821123631797	14.4720826583664	0.378500623372659	8.01193961975427	0.0683406791449185	13.3834841150884	0.249472839864586	2.91673669383722	9	18.7061352038499	0.323552584938131	17.4338153501477	0.250512487389907	17.5285481429581	0.469514682400663
437	437	211313	153036	9/12/2154 07:01:27	1738.55	298.55	27	71.3359375	5.484375	6.94227316483273	0.10088340982265	83.5494791666667	4.00520833333333	7.23289809238419	0.0874164048766218	54.3255208333333	4.296875	7.43178857890087	0.139977880453661	123.596354166667	7.30729166666667	11.3274243016911	0.0945410992722284	66.5390625	3.328125	7.96926968167468	0.118911456979948	12.2135416666667	2.65625	3.03728023486	16	7.84617741323761	0.113609808698463	7.49777744846209	0.0901988264476642	8.82420912414629	0.160440165893569	10.5403984744411	0.0897055189314135	8.83529852353615	0.127931924322695	2.86283658865352	11	5.72037824559944	0.0835646224456757	7.14938013842014	0.0869946698259088	3.53746185331183	0.0703018615834329
438	438	211319	110900	27/10/2126 16:43:31	1456.48333333333	21.4833333333333	34	75.3734031437997	8.44715323099276	9.60085229162929	0.125260544096468	90.240998962615	7.29732744702063	11.021109956045	0.122818006720921	47.4790940766551	3.65505226480836	4.91933596231854	0.099944680441488	141.369337979094	12.6202090592334	16.8780094035412	0.121630419610089	62.3466898954704	2.46341463414634	5.64615007728161	0.0906155782995397	14.8675958188153	3.84668989547038	6.10696396850808	26	10.7249126646396	0.141690919349913	12.251015346149	0.138489738695597	5.46995288968604	0.111851179812691	16.3613522104332	0.122169775264578	6.22083966630278	0.100867995836528	6.81356113824594	8	3.05894472933769	0.0383566737221027	3.31393163133201	0.0353015353537365	2.37546987833084	0.0472730324045939
439	439	211320	149651	27/12/2107 10:57:24	1682.6	257.6	53	56.6666666666667	11.6842105263158	16.1536975596179	0.269143656290396	70.2228070175439	11.940350877193	15.5729241045768	0.213162442547151	39.4912280701754	6.54035087719298	10.1076211744166	0.241199424693418	111.912280701754	18.3298245614035	26.9162410977664	0.229461280067818	53.0473684210526	6.48771929824561	9.37758188927111	0.170677142902256	13.5561403508772	1.8140350877193	3.18628228112895	40	15.9735157410072	0.258575730327919	15.2206843068645	0.206662380269715	10.7278394125536	0.248761493624431	28.1569661645168	0.231887718052434	9.99743556862048	0.1817715557931	2.63300062812228	13	16.1117889630464	0.295004586647328	17.1228592148714	0.240385712519793	6.96235297685768	0.182481025603125
440	440	211336	154714	3/5/2180 11:50:12	1509.8	87.8	26	50.6645569620253	6.14767932489451	10.4492178581056	0.199471119170886	68.5696202531646	4	5.39943016936474	0.0777757254312927	41.3101265822785	5.89451476793249	9.99432531297328	0.232738430933547	93.8649789029536	4.9620253164557	6.49618231081799	0.0684501479559343	59.2151898734177	3.74683544303797	4.96886459713035	0.0828409615424105	17.9050632911392	3.90295358649789	7.30194916022164	18	12.1293747582529	0.228019577700839	5.77838263550909	0.0826467123076389	11.6106850157925	0.266741965902061	6.37197961256991	0.0663555875188072	5.20534227839958	0.0863957224630636	8.75016339716717	8	5.21287896875202	0.103097729913513	4.5820885755609	0.0670754045827762	5.14608033916522	0.123629557697663
441	441	211362	182829	24/7/2155 13:55:24	2704.6	1264.6	26	58.8315958976746	22.260409673055	16.0626340237307	0.270601616145652	72.7430542310079	17.7222181955973	13.0659043276155	0.177922583198008	44.5989583333333	22.5520833333333	16.6047722519299	0.369310589007851	101.208333333333	18.375	14.1769042948246	0.13867551228948	58.5104166666667	17.8958333333333	13.8722190560293	0.234969182707988	13.9114583333333	9.07291666666667	7.32078179936038	20	14.5342801075121	0.245028591433297	12.4920496992731	0.170036966329058	15.8682072081253	0.354993449846204	12.5198789299678	0.12190729240475	14.0310745358857	0.238420977670105	7.7342369405541	6	22.0743721741967	0.3709979587025	16.1424255476563	0.220124036268216	20.5077221228167	0.447441209952365
442	442	211386	175628	20/5/2184 07:20:13	1719.78333333333	294.783333333333	39	57.540350877193	5.08771929824561	5.41041630453647	0.0920219083632457	71.821052631579	4.99649122807018	5.68374816932996	0.0784659039305729	43.8140350877193	4.19649122807018	4.54487298451168	0.101517781440983	102.085964912281	6.66315789473684	8.85907054403471	0.0850784908193435	58.0947368421053	4.37894736842105	4.05045773058558	0.0693449743164344	14.280701754386	2.80701754385965	3.86269049598156	29	5.0007388616645	0.0852064788415221	5.01008834469761	0.0692198961392238	4.24351141892673	0.0949551166272186	7.98829192517233	0.0759293562209103	3.38498568369465	0.0579826254147341	4.16707715547774	10	6.75688948818578	0.114329771373702	7.63326055278258	0.105141329928135	5.57773351022717	0.123949633560604
443	443	211432	190207	12/8/2141 23:50:56	1509.06666666667	84.0666666666666	26	55.9666648262425	5.7578937329744	9.10037781627145	0.166842061164806	67.0561385104531	5.74736942492033	10.1188065657066	0.154198883589504	38.3815789473684	5.06842105263158	8.06781354423957	0.218162404732427	106.794736842105	12.0526315789474	12.4557678946805	0.118756862948916	49.4710526315789	5.27894736842105	9.67918067098339	0.20140752096484	11.0894736842105	3.88421052631579	5.17627724854901	15	8.2738831788431	0.140712298959917	9.50037593241146	0.13305848644834	4.01544636669568	0.0953033156652455	13.845404945152	0.126866874879218	6.67047510266234	0.12187226131539	4.80773186796911	11	6.85620850910545	0.140662075146648	3.35275317984762	0.0580639635906728	6.78400525299968	0.226476654880111
444	444	211446	108116	10/3/2108 20:32:08	1587.86666666667	147.866666666667	23	83.8888874053955	6.94444147745768	10.5106538245114	0.126590176409832	87.7430540720622	6.79166666666667	10.4576851370533	0.120103242488496	48.5625	4.95833333333333	6.20571265570824	0.129227153536704	144.75	8.08333333333333	14.8465138107239	0.103569856732378	52.4166666666667	4.58333333333333	6.13541201814606	0.117840898887148	3.85416666666667	1.625	1.2605287804426	14	8.90089066205808	0.101752153848827	8.60448840133279	0.0941361078102078	5.46178029181365	0.10777297263621	12.6528023217549	0.0845533329377417	5.06943545418776	0.0928346584154723	1.38476800135706	9	9.30650907220915	0.12227530167866	9.82344135219425	0.122283502309472	5.08538210079745	0.11586946558779
445	445	211447	190475	9/4/2183 08:37:22	2182.63333333333	742.633333333334	31	53.0989583333333	6.26041666666667	11.1614736761619	0.20818633210651	68.1649305555556	7.35763888888889	11.1758187499253	0.162044144643445	32.875	4.5	9.11385569292151	0.276718439256187	88.0104166666667	9.97916666666667	17.1010280769994	0.192985755510368	47.9409722222222	5.61805555555555	9.41698305682203	0.195007665171331	15.0659722222222	1.61805555555556	2.41589717078044	20	9.93915701180252	0.200588436161504	9.70675293965902	0.147743575946104	6.64514068600824	0.225259006305364	11.4536824692002	0.140795113327599	6.9302920117713	0.151813625668594	2.13430624744781	11	9.64365076099295	0.158092635426114	11.6400562322915	0.155389100188358	9.93798955340749	0.253637784425713
446	446	211454	139921	16/3/2168 17:00:30	1739.5	299.5	22	52.7083333333333	4.83333333333333	6.35447314923346	0.11963920349434	71.9166666666667	4.16666666666667	7.24393312362608	0.100073173450407	34.7708333333333	4.04166666666667	6.06458743685181	0.171934179910747	115.166666666667	6.66666666666667	10.8867895243357	0.0939436632811869	53.9791666666667	3.20833333333333	6.44188136322266	0.118101158325749	19.2083333333333	3.58333333333333	4.96829776522932	14	4.78780502141398	0.0920731734887304	6.80053326932916	0.0980509431211207	4.95307652201811	0.14180587179602	8.37349297577687	0.0757782169753563	6.66135319388083	0.127402929937612	2.7902892835178	8	8.47027365049593	0.153830168453956	4.58987628217954	0.05908127153248	8.00780868902348	0.223214179484975
447	447	211489	176834	20/8/2187 20:46:45	2053.25	613.25	25	69.3489583333333	8.38541666666667	9.17187730692759	0.134801253776126	84.3309027777778	9.21319444444444	11.0396255975161	0.133071668243926	55.4309027777778	6.30486111111111	7.08331372546306	0.130112302084185	110.007986111111	13.1506944444444	13.6604050696407	0.126204777066156	70.4128472222222	7.21597222222222	8.97162192694275	0.129348643698713	14.9819444444444	1.95277777777778	3.08112533554436	16	9.43663075467087	0.133616010685605	11.3253035279413	0.130833831369719	7.01397414689656	0.124003962818061	15.3914207704595	0.138272168628497	8.92188320927819	0.123060458059009	3.45386257205852	9	6.94822119522528	0.109516621290766	7.28201742498449	0.0951206920534984	5.7662812973354	0.113808183500041
448	448	211518	138642	10/1/2160 23:07:00	2813	1373	24	57.8958333333333	2.54166666666667	4.93655398201937	0.0854814542341017	74.5208333333333	3.70833333333333	7.00814743243766	0.0942271923689098	34.75	1.16666666666667	2.2393063108077	0.0645953743502221	127.291666666667	6.5	9.60487496995176	0.0755793440258499	51.375	2.25	4.48649341784938	0.0874702209816288	16.625	1.33333333333333	2.6508817236994	16	3.40342964277702	0.0563715054704269	4.85068723653326	0.0621385074335726	1.58640053790544	0.0442202240531133	7.73708601477326	0.0588651337310377	3.46350015639286	0.0646627800493415	2.44182308941496	8	2.82842712474619	0.0538748023761179	4.20883424647321	0.0628184215891524	1.03509833901353	0.0320960725275514
449	449	211528	184292	22/7/2117 16:21:52	1478.13333333333	38.1333333333333	27	76.7118062973023	5.44444370269775	11.4839298412516	0.14671897623119	85.6388896306356	5.36111259460449	12.8256565480233	0.146775667215487	55.3177083333333	3.69791666666667	7.39186046537684	0.131302784582352	133.473958333333	9.94791666666667	21.2068566560622	0.155551515814637	64.2447916666667	4.05208333333333	8.90876517066742	0.136204224013602	8.92708333333333	1.5625	2.77811963708346	19	10.0594385133883	0.121095668172318	9.74471008403224	0.104172631137738	6.36717642856821	0.107058718710439	17.2393708247357	0.118205718394074	6.20012261716139	0.088639826731427	2.06474160483506	8	4.32393669836048	0.0646569973586615	4.36708467646651	0.0600286553466187	2.49284690951645	0.0511353212208503
450	450	211552	145834	20/10/2101 19:10:11	1669.81666666667	229.816666666667	31	64.7576388888889	5.07638888888889	7.79550463235821	0.121133154688273	75.1506944444444	4.83888888888889	7.55310945012658	0.100535162281633	49.6715277777778	4.09583333333333	6.63195263093191	0.134990500038667	105.463541666667	7.30763888888889	10.7571431631385	0.101606166379432	60.0645833333333	3.775	6.25755457405781	0.104461061817874	10.3930555555556	1.36944444444444	2.31962177117096	22	4.87617229772044	0.0781324038964674	5.84448532019789	0.0796152799036245	4.24187535101003	0.0898183423697986	9.12301689297116	0.0869611662241619	4.87883493295585	0.0837895148517007	2	9	11.3846875719587	0.164730206025126	9.81070843517429	0.123664392040012	9.13479307069648	0.169861854620389
451	451	211557	121853	13/5/2167 17:28:00	1772	362	25	71.3351063829787	6.22340425531915	6.02992537267253	0.0838887781395734	85.6542553191489	5.45744680851064	6.33850665903781	0.0732605947646534	57.0851063829787	7.31914893617021	7.21964911428065	0.124390922024132	100.994680851064	5.37234042553191	6.10327780786685	0.0599536130438787	71.4042553191489	6.51063829787234	7.54276695472778	0.103780502954427	14.3191489361702	1.27659574468085	1.49666295470958	15	5.21262204379222	0.0742538752676954	5.92171146432065	0.0696125955837067	6.65331997326648	0.119092839616942	5.96018535985329	0.0582428536793481	7.49730110169812	0.105993889279427	1.50554530541816	10	6.55235326682966	0.0880692643391083	6.61731734835869	0.0746033522926572	7.10320741324337	0.11587614050968
452	452	211558	127994	19/9/2194 11:55:37	1504.38333333333	94.3833333333333	43	52.8421985815603	7.18085106382979	10.3437860182616	0.196980867486824	68.9078014184397	7.14184397163121	9.44679687550693	0.137187526392029	27.1294326241135	4.27659574468085	5.72051155856663	0.210962261593795	102.878546099291	11.508865248227	13.9483900800425	0.138262050124903	43.1950354609929	4.56382978723404	4.94179857950959	0.113695740459557	16.0656028368794	1.63475177304965	3.03066644352621	30	10.5491324478508	0.210912344842069	9.8310585718771	0.147208264115954	5.64424231091896	0.219335841097887	14.1021417628263	0.144169109860211	5.27028102371833	0.124006612322784	3.35983716080503	13	7.35304751054335	0.126190914372361	6.56501020367516	0.0891332978044669	4.66162731573098	0.153810038336301
453	453	211641	122289	2/5/2137 22:00:13	1559.78333333333	119.783333333333	26	55.8020833333333	4.27083333333333	6.73007029338076	0.123313479653206	60.3923611111111	4.92361111111111	7.03835645150638	0.118368219753665	43.1944444444444	4.58333333333333	6.14153576383477	0.146361072282039	102.642361111111	11.0069444444444	11.4857101853363	0.112817704880523	47.7847222222222	5.90277777777778	6.58296169025649	0.140522991746033	4.59027777777778	2.375	2.02636468735365	17	7.02202417607714	0.125525143000327	6.9462219947249	0.113872491716802	6.07792534263035	0.140577865067641	10.2070477381764	0.0982002329083184	6.18228018091174	0.128013109714372	2.19290299133632	9	5.61248608016091	0.107932424618479	6.61647774709307	0.116990765665693	5.83333333333333	0.14747191011236
454	454	211643	189868	22/12/2140 18:29:18	1470.7	30.7	36	77.1614583333333	11.3784722222222	16.8807911873559	0.211818920440854	92.5034722222222	11.6597222222222	18.4034158320056	0.194402279915552	55.421875	9.75347222222222	13.6237421146449	0.24425035663706	130.828125	14.3298611111111	21.2846729264817	0.162927541006451	70.7638888888889	10.0138888888889	15.0245037949915	0.212360477667725	15.3420138888889	2.43402777777778	4.2660527832185	29	16.4644713773018	0.20923298419884	18.1156655936644	0.194864355421465	13.577092414197	0.250787057332301	21.8282029345009	0.169800934844562	14.9583164670057	0.218644746745547	4.19946043918687	7	19.2910045654149	0.230046051035612	19.2934728661818	0.189683019751788	12.4747363747314	0.199367932929498
455	455	211660	198426	24/10/2163 17:34:06	1825.9	385.9	32	58.1319429609511	7.3055525885688	6.57394935929882	0.11181770914885	67.8993040720622	6.60416369967991	6.90026553296623	0.0994483563709636	40.0190972222222	4.59375	4.82840636903276	0.117497341299657	101.336805555556	13.25	14.9722525617956	0.149209617557601	49.7864583333333	5.50347222222222	6.46797320799606	0.125136120106332	9.76736111111111	2.25694444444444	3.64434493427831	21	5.93295878967653	0.10055862355384	6.6701181541616	0.0949643940592499	4.9655959216536	0.117034247311701	10.6270096138723	0.107706178518976	6.55235326682966	0.122093539133472	4.08539792314974	11	7.95656692339454	0.136256732239652	7.36068716572213	0.10863268697319	3.47458303580837	0.0901424844195566
456	456	211674	152006	22/7/2104 20:32:03	1587.95	177.95	27	91.0521256304802	4.63617427095454	13.7202619179556	0.15780493940871	95.9159554177142	6.06596150499709	14.1491033192089	0.153825573788509	65.4393617021277	4.15531914893617	8.26540692083285	0.13115838193505	149.814893617021	11.268085106383	27.3384532415612	0.192449025556551	70.3031914893617	5.5	8.72478050565141	0.128200856409572	4.86382978723404	1.85106382978723	1.76464163896246	14	8.1426501932471	0.0844006293912911	9.09376066113231	0.08930044245809	4.95986640195829	0.0725960581572568	18.6877170684589	0.116072776822726	5.85598688673245	0.0794801904161457	1.54954796669832	13	10.7652719196159	0.140393110639432	10.4398993704756	0.128298745421981	7.29594197007962	0.127311739075215
457	457	211677	163724	25/3/2165 20:55:19	1864.68333333333	424.683333333333	23	67.75	6.58333333333333	6.63086566344398	0.097762762986674	82.0416666666667	6.5	6.53872623004377	0.079613924452624	54.875	5.66666666666667	5.8309518948453	0.106017307179005	102	8.75	8.52524732176335	0.0835452443121249	69.1666666666667	5.33333333333333	5.98813055217414	0.0864033893977449	14.2916666666667	1.33333333333333	2.45754464693922	15	6.29587922677169	0.0943438445570183	5.99364743072276	0.0739347956092446	5.1158018502898	0.094387488012727	8.62554346113913	0.0857409886793154	4.95503591837445	0.0723011077583821	2.81999662276056	8	7.1800815753424	0.102756086945866	7.45342682452652	0.0885994273346391	7.11135912265922	0.125864763232907
458	458	211685	176098	18/2/2133 11:15:16	1544.73333333333	134.733333333333	32	60.3936170212766	5.68085106382979	6.14869511464857	0.102053030948524	74.9255319148936	4.74468085106383	7.02874283257338	0.0948228375389326	46.2074468085106	4.45744680851064	5.38432237327547	0.117289527532209	107.622340425532	7.64893617021277	8.89765962341747	0.0832773056301138	60.7393617021277	3.88297872340426	6.32320036873938	0.105772300993027	14.531914893617	2.74468085106383	3.90822127679423	24	6.88360791816432	0.113935579335134	7.55547119162903	0.102504979422892	6.085740044075	0.13253880313775	9.4361892025683	0.0883607260482401	6.62655505402754	0.111919297182731	3.85023055963131	8	3.37003603202441	0.0564022766866011	5.370222128952	0.0712467280789651	2.58774584753383	0.0564086288290753
459	459	211711	147649	16/10/2124 17:38:49	1491.18333333333	81.1833333333334	22	85.2836872668977	11.7871887531686	11.6858456105108	0.136894888337573	91.0815596073232	11.5389587726999	10.6516065411416	0.116817218958815	60.3829787234043	11.4893617021277	12.3432158838359	0.204173495822849	140.882978723404	15.5106382978723	13.9761701954911	0.099121774436107	66.1808510638298	11.0425531914894	11.3018406346755	0.170535318218697	5.79787234042553	1.17021276595745	2.17422922601844	14	11.0257175793795	0.121863198947117	9.54749580002773	0.0993299078523356	11.6630816051107	0.178842434251424	14.2753533856684	0.0973477581097699	10.0142755247554	0.141330501357435	2.49945048905809	8	6.33646605992114	0.0829199387810781	6.08390206248573	0.0737070336971915	8.93528319161098	0.1714203010381
460	460	211726	158330	6/5/2151 07:55:41	1624.31666666667	184.316666666667	46	65.609375	4.28125	6.64096494938327	0.103483871162476	78.8177083333333	4.67708333333333	7.21003058681459	0.094168485801667	50.2864583333333	3.15625	5.38960351853052	0.108689943819554	110.375	7.77083333333333	12.9780379333331	0.12210876353719	63.4947916666667	3.32291666666667	5.2302076883971	0.0843877775048286	13.2083333333333	1.64583333333333	3.98596571803045	36	7.19523651949181	0.113014186170028	6.73842334721923	0.0901796433085101	5.90695043927605	0.11879900324801	12.0404081563471	0.117276702821562	4.97485741998767	0.0818532299449525	3.42215007138949	10	3.80058475033046	0.0575846174292494	4.56557164487038	0.0548746591931536	3.03498123735734	0.0618122451600274
461	461	211749	107499	22/5/2115 14:31:42	1648.3	208.3	23	63.6770833333333	7.3125	11.7026313719466	0.183539394173045	73.96875	7.8125	11.8337044607689	0.159213338752667	40.3645833333333	4.27083333333333	8.0900319282924	0.198793519605476	120.760416666667	13.5208333333333	21.6087652395473	0.178681143451227	50.65625	4.85416666666667	9.15878808628555	0.178670166229489	10.2916666666667	2.08333333333333	3.31424044440354	15	11.0899997853064	0.162689483403027	11.9505927328592	0.153672431198361	8.81854107359413	0.204923495126122	20.2439291311412	0.157010825732739	10.561836059719	0.200668196194788	3.58169951678968	8	8.05339325111737	0.145106184704818	9.03070160223288	0.133049010714297	4.06146964955861	0.111847701192664
462	462	211762	112168	28/9/2172 17:55:49	3364.18333333333	1924.18333333333	40	78.8435763888889	7.58506944444444	8.07392725270988	0.102607494871611	90.9894097222222	6.53923611111111	6.39309272695028	0.0699750195862666	59.3989583333333	6.71736111111111	7.71711384870316	0.130466844441305	119.491666666667	9.54861111111111	10.8277895085297	0.089708280932309	71.5447916666667	6.47152777777778	7.46835203048719	0.103979840313083	12.1458333333333	2.56388888888889	5.54416995706486	30	8.69337176495278	0.109580316364951	6.81900656802093	0.0740123723012402	8.36426443509708	0.138864379110632	11.0701135402083	0.0916779589251206	8.09100536497733	0.110785103126116	6.32673582559732	10	5.77951362813323	0.0753031091613451	4.39981060198429	0.0494083166983075	4.1217579852399	0.0737344898969571
463	463	211843	105582	8/7/2124 23:37:00	1583	143	33	52.7848958333333	9.559375	12.5000568180527	0.234843082832758	76.2755208333333	7.09201388888889	10.5658334797219	0.138006136881386	42.753125	5.69722222222222	9.97185907866976	0.235808921244072	103.119444444444	5.50069444444444	11.782775853685	0.114446387982812	66.24375	4.20972222222222	10.9359143872311	0.166652124118507	23.490625	3.64375	3.98956973452861	24	10.7894666494554	0.198350976320896	9.6289635166926	0.12569764721274	9.49246459345364	0.232705975733286	11.7888273070464	0.11524719159638	8.33927324536554	0.132369416593104	1.74403746137136	9	16.5921249727427	0.331106706773135	13.4151137817679	0.17548840702894	10.6803297909964	0.230787438460906
464	464	211847	165266	23/3/2184 21:14:35	1665.41666666667	255.416666666667	23	60.9468085106383	7.38297872340426	9.93078815400287	0.163968505055324	72.8085106382979	3.23404255319149	7.10591803683698	0.098277880244889	46.8085106382979	8.12765957446809	9.3898860735532	0.201838672609087	118.191489361702	5.02127659574468	13.2312959938129	0.112711039947295	58.6702127659574	3.97872340425532	5.72250256208964	0.0982220589015387	11.8617021276596	5	7.05315784405273	14	9.37848836199331	0.147859050752147	5.27121563642717	0.0696855702643819	9.50881603658323	0.196347233793754	10.5988284652203	0.0853269686676738	4.23551182734276	0.0698435401446392	8.62178431852507	9	9.57136934357415	0.17057885958845	6.62277216210184	0.0986836911571466	8.90380692612872	0.204424138610098
465	465	211865	140747	29/10/2198 20:31:08	1468.86666666667	28.8666666666667	37	91.8923611111111	6.68055555555556	6.09484594941883	0.0660542765461326	101.092013888889	7.13541666666667	6.75337753336122	0.0661745150249908	67.8159722222222	5.15972222222222	4.83123595375354	0.0708223971033601	151.369791666667	10.2881944444444	8.81874539094254	0.0579048055838286	77.015625	5.53125	5.54276304943863	0.0710610647363927	9.19965277777778	1.22569444444444	1.88760776197362	24	5.96851643256489	0.0639483903489095	6.47388846706969	0.062574838183517	4.9255324143911	0.0713845277447985	8.31926348468037	0.0544039028970924	5.51923513919629	0.0697533666881048	2.09165006633519	13	6.06059149182398	0.0671104679673865	6.72824128351762	0.0676466641034254	4.47500179057406	0.0670219162182751
466	466	211886	139670	12/1/2179 04:15:38	1784.36666666667	359.366666666667	30	66.4157894736842	6.17894736842105	10.1530811811619	0.157493503327227	80.6	7.03157894736842	9.67399642839255	0.122455650992311	41.1894736842105	2.8	5.38452444030816	0.133943394037516	123.9	7.06315789473684	13.9819670396855	0.115331045144505	55.3736842105263	3.56842105263158	4.9335818514602	0.0901385234736943	14.1842105263158	1.58947368421053	2.30042474838637	22	10.7550451264044	0.164541719597286	10.2091759083323	0.12710915109412	5.72833770075166	0.141918276369974	14.4584791402007	0.118512124100006	5.24074116565281	0.0947381311786046	2.33966364548966	8	8.40068024456523	0.135494842654278	7.38603895390293	0.0979905665526093	4.62137889132052	0.116261104184164
467	467	211943	170324	31/3/2156 16:11:34	2568.43333333333	1128.43333333333	23	70.2456593910853	7.97743121782939	8.50613391995618	0.124137741217635	77.2977427244186	9.33159788449605	9.62114530195399	0.127395706358631	52.96875	6.10416666666667	6.47150946708793	0.124922129872448	120.518229166667	14.6614583333333	16.3052041935839	0.138511429899328	60.0208333333333	7.375	7.51474177024851	0.127792281490363	7.05208333333333	2.25	3.42451058215225	15	9.86982818171331	0.14194383770441	11.370562918492	0.148959339543564	7.49396582655164	0.143105649138478	19.1123246200182	0.164430667794822	8.86338105970424	0.149803623544297	4.16104382508593	8	5.12521776540833	0.0769263454470293	5.31843156256751	0.0718706967914528	4.16619044897648	0.0820924226399307
468	468	211965	134480	9/10/2105 07:40:22	2359.63333333333	919.633333333334	25	72.96875	14.3958333333333	14.8118196046266	0.209088362572368	81.5381944444444	15.2152777777778	15.6498136304132	0.198601695817426	54.3680555555556	8.90277777777778	11.0302614051829	0.208906466007251	109.677083333333	22.4236111111111	19.697969438498	0.184922732242752	62.9375	9.80555555555556	11.8577681992298	0.19515747530003	8.56944444444444	2.27777777777778	3.00665927567458	15	13.9880901722382	0.18325008959264	14.3997354473053	0.169275886919733	9.63228697563317	0.168200587467401	21.1108187114253	0.187374130574781	9.8488578017961	0.149225118209032	3.0347197250362	10	12.4472219122716	0.198837410739162	12.9202683150674	0.186171013185409	9.8482937044388	0.21362893068197
469	469	212031	186968	8/6/2122 14:36:16	1523.73333333333	83.7333333333333	39	63.9687477747599	6.19444592793783	14.0589229813529	0.229541450998275	74.1041644414266	6.75694592793783	14.8178364476875	0.21047552620394	42.2630208333333	4.36979166666667	11.1977531725503	0.281296214962616	112.497395833333	9.671875	19.2472810355244	0.177310490229232	52.3984375	5.015625	12.0396191447154	0.245899526914847	10.1354166666667	1.25	2.52918190994702	26	10.7777291259464	0.194372927941354	12.8599530699019	0.198471781133854	8.35371865606063	0.244041219165816	17.3331607486477	0.168220298419127	10.4467146105293	0.239730432368722	2.81342933363975	13	12.857203907059	0.176498047298592	12.1005403566567	0.148262982692306	7.03699017828153	0.138084335573826
470	470	212054	166832	7/9/2149 22:00:46	1859.23333333333	429.233333333334	43	50.5437062937063	4.50699300699301	6.13072793619856	0.123707790359708	63.1416083916084	4.70979020979021	5.08967208224282	0.080788445749886	36.5926573426573	3.33916083916084	4.70303029005678	0.130555392170718	99.9020979020979	8.12587412587413	9.09687008834402	0.0919739980716654	49.1905594405594	3.83566433566434	4.01395682474527	0.0811472230672528	12.5979020979021	1.7972027972028	3.88098125528531	26	4.97130225935279	0.105945785855059	3.94442157210174	0.063659193590717	3.58307989562911	0.105504051286927	7.60121447786218	0.0788004690687466	3.55527776692624	0.0725566891209436	3.54943115702524	17	5.61314109400222	0.104745772335936	6.26556884418139	0.0970078964946116	4.53093939097687	0.115654609078989
471	471	212106	180091	3/4/2200 00:39:44	1880.26666666667	440.266666666666	32	76.7552083333333	10.46875	13.351180931216	0.177867522813868	83.296875	10.8854166666667	12.9782308427016	0.158694454324208	50.5260416666667	5.07986111111111	7.34380362025723	0.148172582502037	138.477430555556	20.6284722222222	21.475769354201	0.157008137842	57.0677083333333	5.16319444444444	7.00798795384883	0.124517276248286	6.54166666666667	1.04166666666667	1.95488428830076	23	13.5857691180751	0.186439552336353	13.262923446206	0.165337257052975	7.39083932506003	0.15245677531514	22.4681592886062	0.165207053592693	7.13921420372301	0.127883120471674	1.77376578478911	9	11.5758369027902	0.143502110365168	11.9976849618768	0.139869384270584	6.83739716558867	0.130650901253287
472	472	212136	120170	13/2/2131 03:12:58	1487.03333333333	47.0333333333333	25	66.3559027777778	5.79513888888889	7.12694417919302	0.108444068460028	76.0902777777778	5.65972222222222	9.12870929175277	0.121392410794585	43.40625	5.14583333333333	5.45374489074556	0.127067681517837	123.173611111111	7.72222222222222	10.8217373836182	0.0886156025517378	53.140625	4.67708333333333	7.33712023435171	0.140021378518162	9.734375	2.19791666666667	3.68691379521319	15	6.8208364240619	0.102312546360928	8.35691900392096	0.108719674812502	5.28069259526762	0.120563757882822	10.1872936730494	0.0823326536076191	6.44759091222672	0.119399831707902	3.93155730686237	10	7.70353454230228	0.119806135961155	10.1000550053508	0.138927854268924	5.71936282387392	0.1374846832662
473	473	212160	178931	19/9/2190 18:21:19	1478.68333333333	38.6833333333333	26	64.6180555555556	6.59722222222222	9.73234101018154	0.150799085974207	79.7100694444445	7.03819444444445	9.18334613056952	0.11490230962214	46.9027777777778	5.36111111111111	7.61748999645906	0.161677338700356	116.657986111111	12.1840277777778	18.8329600598362	0.159471409072054	61.9947916666667	5.30208333333333	7.12881476824865	0.114061036291978	15.0920138888889	2.60763888888889	3.07345958915256	18	8.87144939562217	0.144121019062454	8.78092108855322	0.113464881259123	7.70959846533735	0.169648865985418	16.6276258430502	0.148350565142455	7.59105941266013	0.123879482708869	3.36504523175614	8	8.5314544062378	0.119739710964741	7.76323754260148	0.0906655479427911	6.28916301494654	0.123619911841701
474	474	212187	130436	19/10/2179 00:36:41	1463.31666666667	53.3166666666667	25	75.7978700678399	7.19858307534076	10.5679110066838	0.140456024810343	90.489359429542	8.78014487408577	10.4140759991249	0.116176664963242	54.6276595744681	5.25531914893617	6.56207538308829	0.120493488488584	134.563829787234	16.8723404255319	18.6924004165686	0.140565501703779	69.3191489361702	6.04255319148936	6.59943179372285	0.095838393751421	14.6914893617021	2.87234042553191	4.98330546257535	16	6.78178434648919	0.0879799075753376	6.64743956180331	0.0715579965485036	5.20416499866533	0.0944066212909811	11.3085513366361	0.0823188450346574	5.55840204855076	0.07835632843772	5.24364694972243	9	15.1634102105659	0.210711315974513	13.5504316667427	0.161599674749296	8.71461097493425	0.163569340509715
475	475	212217	111428	15/6/2114 18:50:07	1449.88333333333	9.88333333333333	29	69.2951412200928	11.0138864517212	11.6768135164989	0.17145700429151	83.2013912200928	10.2430531183879	13.0550901867839	0.159543871683431	50.7083333333333	10.3958333333333	10.4326658741368	0.210394513456167	118.421875	13.28125	16.9282206735502	0.144984760641748	64.6145833333333	9.75	11.576927325738	0.182859963206101	13.90625	2.77083333333333	3.73111005814756	21	11.1554100534966	0.172252648956791	11.8557918259256	0.153119077952706	10.1728513584887	0.215570008605713	15.2770057524996	0.137867262914693	10.7774566307906	0.180052974738744	3.77270901784558	8	8.27107697254199	0.107591245171278	8.34843869064321	0.0894076432732874	8.79021371428802	0.157319261105826
476	476	212219	112648	24/6/2199 01:13:39	2026.35	586.35	24	52.1875	7.79166666666667	7.25118680940765	0.13900038612283	63.9791666666667	7.20833333333333	7.39258833689802	0.115434040393983	40.0208333333333	7.20833333333333	7.62991347985971	0.190946739850504	103.020833333333	8.95833333333333	7.3064394865772	0.0709937439991307	51.8125	6.70833333333333	7.90523583602592	0.152512588476384	11.7916666666667	2.16666666666667	3.43020470931781	16	7.28440114216673	0.136316278683822	7.79743547584717	0.120890472493755	7.65832879941832	0.186220761080081	7.19461604256961	0.06930394742993	8.4397373576828	0.161719518231048	3.82044936274954	8	6.92691438211437	0.139585176465781	6.91659495086171	0.10956982100375	7.50119038172323	0.199367186225202
477	477	212222	123412	20/2/2174 16:18:05	3401.91666666667	1961.91666666667	32	69.8203125	10.1197916666667	21.5121870935613	0.307866720480305	83.3828125	10.2135416666667	24.3086462448666	0.291448737293267	50.5729166666667	8.1875	15.8417625765651	0.309579482412264	125.0703125	17.328125	40.8813160997587	0.327009652591495	64.1354166666667	8.17708333333333	18.4364030564883	0.28493837131496	13.5625	0.875	3.46395611050196	22	23.6091574609793	0.312609969390036	26.796703373518	0.298419374445657	18.1276737093471	0.334010738363179	43.3138401043909	0.314489928150693	21.0282741015118	0.30677853463744	3.91799047352713	10	6.62675553260333	0.115348225110589	6.368542481081	0.0918319031158039	4.73784995775744	0.106828634898702
478	478	212249	193362	9/7/2125 20:28:48	2191.2	751.2	21	94.2854166666667	8.0125	7.61671095121022	0.0812758790525481	98.2708333333333	8.70833333333333	8.66300288858425	0.0880556924783491	76.075	6.6	6.39903266499078	0.0846219684916917	147.258333333333	13.15	13.9270206706928	0.0946190339969424	80.0604166666667	6.79583333333333	6.54326261999973	0.081499712348751	3.98541666666667	1.97083333333333	4.41965307839126	15	8.64264068993026	0.0927985757687572	9.73555095415521	0.0990727709038861	7.16605755994054	0.0943730143978122	14.9044576265914	0.102789362942009	7.15608299347652	0.0882740500840031	4.91159948731668	6	4.4007575105505	0.0462426358376585	5.8878405775519	0.0596740599076206	4.35507366948788	0.0581969755388136
479	479	212271	163133	18/5/2136 10:09:17	1610.71666666667	179.716666666667	35	68.0227113906359	6.67714884696017	8.06934233468166	0.118766602907426	76.6118099231307	8.6533892382949	9.5153127363523	0.124545978224506	48.9276729559748	4.3529000698812	5.75157998022348	0.117584871091017	110.82180293501	11.6603773584906	13.6154879679372	0.123745021780785	57.5167714884696	6.09853249475891	6.95399045104876	0.121209992921667	8.58909853249476	3.34591194968553	3.89828663074718	28	8.19665695178133	0.118792129735961	9.56314298249815	0.122998623569108	6.02112682593285	0.121463653549078	13.6038043231845	0.121695374137113	7.09748819120811	0.12169606206603	4.25680283433123	7	6.36957051703084	0.0999708377112464	7.68114574786861	0.108185151378431	3.77334006393477	0.0815227791590845
480	480	212329	169861	5/9/2161 15:16:04	1663.93333333333	223.933333333333	23	63.7552083333333	11.4270833333333	13.1828131013385	0.212031259671878	78.1979166666667	12.375	14.3489818674501	0.187408621778167	54.9166666666667	10.7916666666667	12.7900344111013	0.239943549311035	108.234375	16.2604166666667	17.038667950682	0.1577019568876	69.359375	11.65625	13.8019589604608	0.203882502306101	14.4427083333333	1.67708333333333	2.14770766663992	17	14.0278085161121	0.229300716128755	15.5438185179076	0.20484101922824	13.5855134783558	0.262447419468238	18.3192682232477	0.169162172620973	14.9879853843788	0.225482965959681	2.36549957414795	6	11.0453610171873	0.16992863103365	11.2561094522042	0.143389929327442	9.912954487269	0.171900944865936
481	481	212370	137847	11/2/2129 07:47:06	1752.9	327.9	41	62.8578927391454	7.07368370859246	10.6877257039373	0.168710251613174	75.1368401075664	6.2210521296451	11.617980713483	0.154187704478819	44.4921052631579	4.72105263157895	10.7313224016337	0.235411566863018	103.313157894737	7.58421052631579	10.9094107953839	0.105816381029274	56.7710526315789	4.33157894736842	12.099019815167	0.210105807887272	12.2789473684211	2.89473684210526	7.56967634711023	30	12.1053735866632	0.187164343559863	11.7198063432844	0.14933917424625	12.0206240394936	0.25539569489009	11.8580686919687	0.112719284144189	12.0701493672252	0.198304754116514	8.00172395218034	11	3.49545159002121	0.0585235426030949	5.67129935408424	0.0848765889726894	4.13191569041858	0.0994553010822854
482	482	212385	134001	8/1/2116 00:56:25	1683.58333333333	243.583333333333	41	71.8263923592038	16.1909756925371	18.7174658348893	0.253621390355313	86.0677118036482	17.7013923592038	19.1689004158763	0.21747679218504	49.8194444444444	8.86805555555556	12.5055109802858	0.24219459149349	122.180555555556	24.9583333333333	28.2120887425854	0.225125659487349	64.0607638888889	10.3784722222222	12.6658750287496	0.191978142764781	14.2413194444444	3.60069444444444	3.89621454810667	26	20.1683253168861	0.276302667364832	20.7779037951548	0.237479138009778	13.3804104800781	0.259039964618043	31.3015359662454	0.248652592460244	13.6841289315537	0.206853111756044	4.75184174820669	15	16.4716206159044	0.219037508190218	16.6367350276715	0.18637119149744	11.2744971379785	0.218498006549971
483	483	212423	183873	5/12/2173 16:24:00	1896	456	35	56.888023422824	8.21354892518785	9.16710458968918	0.15905906625531	65.4331623117129	8.10243781407674	8.71381005866054	0.13184667785179	43.5928819444444	6.97048611111111	6.48845127900333	0.148817689885398	88.1831597222222	11.4149305555556	15.203009985034	0.168307875842539	52.1380208333333	6.953125	6.31498151989684	0.121308646101202	8.54513888888889	1.28472222222222	2.17394811809483	19	7.78449090808737	0.136864888075951	7.56111279387359	0.117115058897162	5.45154090561687	0.124047038570923	11.6879505104404	0.135989626269667	5.56986461351311	0.107877092412588	2.13574425172396	16	10.7786354069302	0.184151795703274	9.85018779950103	0.145055680667471	7.70903149991402	0.178501452964724
484	484	212462	190577	21/11/2194 04:13:18	1846.7	406.7	32	64.9166666666667	4.33333333333333	7.10092494543106	0.113359739712544	79.234375	5.88541666666667	6.18235571424189	0.079149983138924	47.0572916666667	3.96875	6.72950892135382	0.15143761285747	113.244791666667	7.42708333333333	9.40207112992973	0.0834927920515475	61.375	5.5625	5.68733383309194	0.0949372366504654	14.3177083333333	2.21875	4.12689350480479	24	7.49879217327504	0.122596057328747	6.41654902960114	0.0830173459355404	7.04938582996492	0.164098215246516	9.99000859554838	0.089346080228493	5.83033049004843	0.098679782624233	4.41649575824643	8	2.95728519326184	0.044097449293746	4.98166280329312	0.0618360006615128	2.69589635239509	0.0551590046525849
485	485	212466	169481	15/7/2154 01:45:00	1455	45	28	85.9468085106383	9.43971631205674	12.2560858438426	0.142987668178164	93.0886524822695	8.65957446808511	10.4238229386384	0.112429523221062	68.9113475177305	10.7163120567376	12.933488789771	0.188417110360868	147.691489361702	12.3049645390071	15.3317804596691	0.104146009915268	76.0531914893617	9.51063829787234	10.7779414158744	0.142484589067273	7.14184397163121	3.14893617021277	3.27730693416725	19	13.2367113104347	0.150237464096929	11.3343652780961	0.119773604162306	14.521409884348	0.20528778854361	15.2603143146678	0.101132184157199	12.3416283153271	0.159734971383662	2.87457090619397	9	8.39642781187333	0.104087948081074	7.10633520177595	0.0801466376140144	7.59568591007056	0.118271925935355
486	486	212486	197098	20/10/2185 16:50:10	1629.83333333333	189.833333333333	25	57.7291666666667	7.79166666666667	8.00249960949702	0.138069351440597	69.9166666666667	7.16666666666667	7.45721127500086	0.106349276597274	45.9791666666667	8.70833333333333	9.1469484893415	0.197985898037695	106.104166666667	10.4583333333333	9.98215073685693	0.093887798503169	58.1666666666667	8.33333333333333	8.46502608777236	0.145048425081775	12.1875	2.875	2.76405499221705	17	9.03994403938952	0.151407929723765	7.99034343662987	0.11052549912344	10.4852838049615	0.219519488527519	9.7373598306003	0.0887112096035397	9.35375042743944	0.154984168875702	3.1436209919735	8	3.10529501704059	0.0572404611436054	2.97609523657138	0.045436568497273	4.12093955999634	0.0961152083964162
487	487	212506	120005	23/10/2147 17:44:28	2775.53333333333	1350.53333333333	45	67.6929824561404	6.43859649122807	7.41401893494188	0.108745388550321	75.8105263157895	6.7719298245614	8.46907624981925	0.109924554727968	44.6614035087719	5.91228070175439	7.08697767212883	0.158034685453814	100.671929824561	7.96842105263158	9.55880259607379	0.0944131072922126	52.7789473684211	5.92982456140351	7.30386641762188	0.13598427339387	8.11754385964912	1.30175438596491	2.94340557240017	34	7.58134731393267	0.109734273594598	8.66555251305456	0.110554891348539	7.01894558662126	0.153765560531651	10.5067671937064	0.102829615597587	7.04075226899576	0.128150737230116	3.25231303950771	11	6.37609170688012	0.0975479955155512	6.5491151380098	0.0898257687258202	7.03239258393226	0.166000683311706
488	488	212514	196914	23/10/2195 11:22:46	1657.23333333333	217.233333333333	46	72.6736103693644	7.61111259460449	9.0790747305741	0.126053857794781	81.13541592492	7.93750148349338	9.17296497453193	0.113089665656412	55.4756944444444	5.33333333333333	6.08479732235235	0.110742107548252	112.083333333333	12.0972222222222	15.3532322046674	0.137670308267972	63.9375	5.61805555555556	6.3231516174145	0.0987489303687207	8.46180555555556	1.88194444444444	2.76346068831192	30	7.47277174555817	0.104946471515172	7.68385009885737	0.0959614950422619	5.69404306594019	0.10541270717569	12.0097661408797	0.109378562303094	5.68373865140466	0.090385454302751	1.85199488591931	16	11.6388358524382	0.158216969956679	11.4918449345612	0.138351782507885	6.59008093020614	0.116252805825026
489	489	212553	161640	26/7/2147 17:02:42	1497.3	57.3	34	68.308159639438	4.84548594554265	10.7350063858342	0.161882119910442	81.276909639438	5.05381927887599	11.5910340715853	0.148790017920533	44.2057291666667	5.34895833333333	6.84101346590121	0.158875995792788	111.236979166667	10.7447916666667	15.8773990425544	0.151044087142375	57.1744791666667	5.59895833333333	8.2668830113718	0.151277730025103	12.96875	1.5	3.16340483099732	28	11.5437028317416	0.176271777180802	12.3090540093942	0.160777568722685	7.18003551891702	0.170373724177692	16.6048456623631	0.161156214400751	8.44199003595691	0.158641423494492	3.18478525851542	6	4.4007575105505	0.062718634354639	3.37144874893074	0.0400568168189791	1.96638416050035	0.0415433273345144
490	490	212554	175405	13/11/2148 18:21:17	1718.71666666667	278.716666666666	25	91.9166666666667	7.66666666666667	10.7664602663395	0.1175377758334	100.645833333333	8.04166666666667	10.2164899386564	0.101879636404631	74.6041666666667	6.54166666666667	10.9685915230717	0.147586000041331	136.479166666667	11.7916666666667	11.8600168633944	0.0871547388550442	83.3333333333333	6.66666666666667	10.3440804327886	0.124627475093839	8.72916666666667	1.04166666666667	1.62583311976763	16	9.71939641473002	0.108294110470529	9.38704781423141	0.0946990952255375	9.45141082943	0.132072116393782	10.6825402721762	0.0779036665245303	9.17582875457761	0.11336931279787	1.54380482358792	9	12.3130463781759	0.129762783844945	11.8532695911297	0.115829996004525	12.2961150142817	0.15521042795026
491	491	212564	183457	10/8/2192 16:51:54	3908.1	2468.1	31	55.1892361111111	6.30902777777778	6.79088573252842	0.12605835790921	62.8003472222222	7.04513888888889	6.28447481146308	0.101679916051856	28.1875	2.95833333333333	3.38973783361563	0.120645089370935	118.277777777778	13.2361111111111	16.0022847831043	0.13934573827984	35.7986111111111	3.31944444444444	3.58221412879187	0.0994168648098014	7.61111111111111	1.81944444444444	2.68247999521547	21	6.43132216281417	0.122445843534993	6.20982324723536	0.100933659591287	3.75879920035261	0.134931253345991	15.4184490604137	0.135419251471638	3.66450152525162	0.099424459987447	2.14476105895272	10	6.97694616417368	0.123050196899007	6.73630297550353	0.107953573325377	2.54732975660571	0.0890674740071925
492	492	212571	163325	10/1/2129 10:32:36	1527.4	87.4	54	68.1524305476083	9.85138890478346	10.8581624825615	0.160325050336023	77.7534722222222	9.59375	10.421145787523	0.134209843197291	56.1107638809416	7.94861112700568	8.69891838099987	0.154866673019758	100.103298611111	12.3142361111111	13.9428302622986	0.140285603533469	65.7118055555556	7.69097222222222	8.56059096557849	0.129524211863614	9.60104167461395	2.71875	3.82078064575903	35	10.2385316034106	0.147063079635335	10.6541900070293	0.136767522554933	8.6304113476355	0.149263426988048	12.7036023475643	0.128541798833406	9.20741389252353	0.139295217738631	3.15527568792931	19	11.3717100505458	0.17702785002898	10.2472361128851	0.132763372754734	8.19017383017119	0.154148888334079
493	493	212575	170175	29/6/2180 10:39:36	1520.4	95.4	45	57.6982456140351	5.12982456140351	6.76943517032644	0.119507486333735	71.3385964912281	5.31578947368421	6.55612906239866	0.092980084402124	41.9105263157895	5.06315789473684	6.93017119032948	0.167126314879328	110.694736842105	6.96842105263158	8.40316198303539	0.0767957532974396	55.5508771929825	5.26315789473684	6.90520225495374	0.124792811836513	13.640350877193	1.75789473684211	2.27236360726807	36	6.7468981703176	0.119885653569316	6.66494025265258	0.0946500390909241	6.69535494038798	0.163190777152314	8.17312669668102	0.0747542075915947	6.90548436286075	0.125174943133427	2.36827577759225	9	7.06124005477162	0.121512735168154	6.47001631459389	0.091269822619663	7.98087992920859	0.184647607616651
494	494	212587	143452	20/8/2140 01:45:27	2714.55	1274.55	29	69.8993055555556	4.90972222222222	6.41925981338379	0.0920665354046143	85.1006944444445	6.27777777777778	6.56682211647001	0.0773823004378831	58.7951388888889	3.53472222222222	5.10095132632115	0.0869650725827828	104.041666666667	9.07638888888889	9.92148983727409	0.0956844713272193	73.9965277777778	4.56944444444445	4.88715013614294	0.0662277354897875	15.2013888888889	2.05555555555556	3.36711128768345	20	6.06196077363196	0.0882381480878015	6.05761808321598	0.0710988037936148	4.41409226526993	0.0770347690273984	9.56088522657758	0.0914042564682369	4.29932675268068	0.0582564600634238	2.83771590878075	9	6.96419413859206	0.0967249185915564	7.92849992817753	0.094262218432758	5.47722557505166	0.0888198741900269
495	495	212588	137328	15/1/2143 00:18:57	1781.05	341.05	43	54.7690972222222	3.49652777777778	10.4675314058284	0.187075582065928	72.4913194444444	3.76736111111111	10.5865101483307	0.142657454208154	41.5572916666667	2.63541666666667	7.99473802584441	0.187751903392305	104.567708333333	5.21875	16.1368387138446	0.15015885407819	59.2795138888889	3.39930555555556	8.3692470861173	0.137567899351316	17.7222222222222	2.9375	3.34587893823499	30	7.21110255092798	0.138675049056307	7.51863585083566	0.10624544301699	5.65034837701262	0.141494533648062	12.5219806739988	0.122046595263146	5.94312120481927	0.101245676402373	2.81232917744329	13	11.339176472607	0.174242664472684	12.5555177368767	0.152829335748499	9.41085025723513	0.193271806230737
496	496	212593	113902	2/1/2124 14:50:08	1509.86666666667	69.8666666666666	30	56.7916675408681	11.4328543345133	11.18610280706	0.199356286897621	65.2881953186459	9.53007671568129	10.5933960900631	0.163366285981788	32.1180555555556	9.90277777777778	10.0975272949007	0.326957170908819	115.010416666667	13.3611111111111	16.4434244273069	0.142244155945561	40.6145833333333	9.20833333333333	9.86781893706571	0.249082514187607	8.49652777777778	4.20138888888889	5.9069411731444	19	10.9502021649347	0.184608565311089	10.9798864998257	0.160970566308338	9.99978069934975	0.304236722638343	16.9552213835073	0.139458530860017	9.78145697658561	0.234212580409737	4.89778563164694	11	9.68629786340891	0.191520544385436	7.05133908757662	0.119452856453873	9.76077493197785	0.355524914740915
497	497	212595	170982	23/4/2127 05:03:20	1436.66666666667	11.6666666666667	27	78.9280695061935	6.79649256656044	11.3862143168557	0.145482035902269	88.9807010851408	7.21754519813939	11.6465684306633	0.132060201467187	56.2315789473684	3.05263157894737	6.1075358617035	0.109207594878142	127.215789473684	6.38947368421053	13.572560092495	0.107450263157122	66.2842105263158	3.72631578947368	6.52630006915041	0.0991057940759623	10.0526315789474	1.45263157894737	2.07412494850101	16	12.9134553913657	0.167006834635339	12.9783624822414	0.148094949770427	6.48813018776083	0.118640094861912	11.7565141517373	0.0948344978209212	6.74289749786148	0.103736884582484	2.1203380233664	11	9.13534594060594	0.114713248112632	9.93981891183134	0.111683358559903	5.2742944379492	0.0913657304211672
498	498	212711	102263	8/5/2116 11:17:25	1542.58333333333	132.583333333333	39	54.8723404255319	6.27659574468085	9.59025596356498	0.169316424888653	67.531914893617	6.17021276595745	8.84916336766885	0.127396593332996	38.1037234042553	4.11170212765957	6.21277035786517	0.157336392179702	99.5744680851064	11.6170212765957	15.5166207522176	0.152276851871285	50.7632978723404	4.06914893617021	5.83390203512757	0.111530480083321	12.6595744680851	2.29787234042553	3.3785063257677	31	10.0207848511111	0.172388640612899	9.4804836317813	0.134076182748732	6.36049636258796	0.156861883246004	16.4750870900173	0.158242509617517	6.23827933265721	0.117417522351168	3.55691058409202	8	4.59619407771256	0.0903428811343992	2.50356888118884	0.0387399440029221	3.44082631271701	0.0972671749177953
499	499	212721	173038	16/6/2172 23:08:17	1791.71666666667	366.716666666667	33	81.4421052631579	2.98947368421053	6.23467818906575	0.0778744815439703	97.2157894736842	3.58947368421053	5.61703982215155	0.058290035890252	60.7263157894737	2.44210526315789	5.71696703866763	0.0962550572836897	137.463157894737	4.7578947368421	4.92404428505798	0.0359260361279932	76.5	2.87368421052632	5.27070232799226	0.0696289739086247	15.7736842105263	1.92631578947368	4.23146582525524	19	4.88583104796306	0.0590526653379759	5.59082372656485	0.0567141755497769	4.44064164796193	0.071562503232635	4.75357667741567	0.0343283758536289	5.27988569785901	0.0677823163914333	4.72890823546146	14	6.16084766538209	0.0806092217900461	4.18067243132274	0.0447814950562497	5.36625598501444	0.096194089360054
500	500	212722	138869	28/9/2191 17:44:43	1755.28333333333	315.283333333334	23	63.8125	5.04166666666667	10.5377638236564	0.163651970252598	72.6458333333333	6.125	12.0382706596217	0.163834452764082	42.3958333333333	4.25	8.95343686081235	0.208852989653838	109.041666666667	7.83333333333333	14.3381659898527	0.130244003857272	51.2291666666667	5	10.7596817326602	0.20709010866208	8.83333333333333	1.5	2.99868218750505	14	8.9348219879326	0.137082200362802	8.22928635096348	0.112345206156498	6.67710949504284	0.154895663513835	12.7806945760453	0.115141392576985	5.99553405222826	0.117149304579477	1.38476800135706	9	13.1481937923047	0.20815082520799	16.9779268463496	0.22994934780609	12.1552457811432	0.286005783085723
501	501	212744	168745	5/2/2153 11:22:04	1657.93333333333	228.933333333333	51	60.3299510146956	8.57452764170749	10.8346756332818	0.186489523218824	73.5500349895031	7.24772568229531	7.62107501037258	0.10605042988513	38.7459762071379	7.77466759972008	10.432641084596	0.281963272556648	106.980055983205	14.1154653603919	14.5935790339316	0.139717013465461	51.9660601819454	6.73128061581526	8.3942557390018	0.165356138543489	13.2200839748076	2.97340797760672	5.5374659738697	44	11.4949375289701	0.199951473126976	7.99050539908269	0.111879789199567	11.1028251932887	0.302304646351921	15.4487490684562	0.148805814144499	8.96749474184578	0.177016495577037	5.8205638952937	7	3.38413666278136	0.0546458053967001	3.9970227014855	0.0535486294935857	4.42396073348629	0.114272048466436
502	502	212790	135448	27/12/2114 11:00:10	1679.83333333333	254.833333333333	31	59.5666666666667	6.55789473684211	6.50310099726624	0.110403138507806	70.7228070175439	7.02035087719298	7.08276721330367	0.101229038087789	39.8912280701754	4.57543859649123	4.35025645023322	0.110178063690547	112.52350877193	9.89333333333333	10.1730193443562	0.0907521150144005	51.0473684210526	5.24982456140351	4.7176174048448	0.0933287425336241	11.1561403508772	2.15087719298246	2.30846967882719	22	6.96186271536092	0.116207116644871	7.71194048045147	0.108549386161185	4.55105715324706	0.113647284190051	10.9354659518658	0.0960783749764565	5.01081082343218	0.0979021652890835	2.67787148141872	9	4.66666666666667	0.0826771653543307	4.58257569495584	0.0680580548755818	3.68932393686311	0.0968044181684198
503	503	212854	164788	7/3/2184 12:14:01	1545.98333333333	105.983333333333	40	60.2604166666667	6.52083333333333	8.5676418680689	0.142024730510881	73.1145833333333	6.14583333333333	9.09649129313901	0.123509725636646	42.2239583333333	4.07291666666667	6.01701646827455	0.142498909846644	112.953125	10.8020833333333	16.1284109888619	0.142477128876872	55.078125	4.09375	6.68695630428259	0.120377251202207	12.8541666666667	2.375	2.77708110921872	32	9.15276927950612	0.150122304943206	9.71068375719537	0.130071946517477	6.31592249921807	0.147363849781246	17.3399361906777	0.151028295618314	6.90179894151027	0.122054471471859	2.69333107100938	8	5.33853912601566	0.092442235948323	4.50198368975912	0.064660447967815	3.98154223529383	0.1003223240389
504	504	212877	137448	13/4/2161 21:40:47	1519.21666666667	94.2166666666667	31	75.2263157894737	3.37894736842105	7.61026471499238	0.10030535976393	85.2631578947368	4.04210526315789	8.81042881555594	0.102562258085706	55.9368421052632	2.69473684210526	5.87870221944829	0.103722122255491	121	3.87368421052632	10.8857211396941	0.088525014514826	65.9736842105263	3.42105263157895	6.68926278143861	0.100274248657929	10.0368421052632	1.61052631578947	2.92670316189556	15	5.09154294136949	0.0669352709207208	7.0528616279392	0.0812541662204977	3.3166247903554	0.0592254426849179	7.69662882293899	0.0632599629282657	5.07749469531504	0.07608633409563	2.73774324859693	16	9.56882960450232	0.126425494361715	10.3567610767073	0.121754722430064	7.61331071216721	0.132838572949482
505	505	212885	116431	10/4/2114 23:24:39	1715.35	275.35	28	53.796875	5.59375	7.14429879631341	0.135620587319848	67.8541666666667	5.0625	5.81857543612009	0.0866135631107722	39.5989583333333	4.36458333333333	5.83764013348222	0.150926984060482	99.59375	7.79166666666667	8.93620837412714	0.0910199470627719	53.65625	3.95833333333333	4.48911086988464	0.0844157853302685	14.0572916666667	1.90625	3.24893144826965	19	8.0153361772971	0.153056670722256	6.66842082185205	0.0985992183775789	6.40495057068089	0.166932868097307	10.1983257426509	0.104400963960327	5.04656677923813	0.0940969271889348	3.47758066066942	9	5.19615242270663	0.0974278579257493	3.56292638773866	0.0538025796806173	4.69041575982343	0.119247858300596
506	506	212943	195405	3/6/2144 01:55:25	1444.58333333333	4.58333333333333	31	62.7005208333333	9.65104166666667	12.7813077561331	0.209918167120597	70.1918402777778	10.2239583333333	11.2712165528236	0.162401911753443	46.2951388888889	7.23263888888889	9.44104513988432	0.20980100310854	110.28125	17.4861111111111	17.7747706910182	0.163555325444216	53.7864583333333	7.38888888888889	7.94510737389972	0.148461921995715	7.49131944444444	2.36458333333333	4.2258803243974	18	10.2438009311163	0.159712790610735	10.4603593459813	0.146812060996229	7.00956396133915	0.152014640125427	16.0533475424991	0.141059436546245	7.06528843385709	0.132750722139277	2.90818093313832	13	14.8970828326581	0.26420474328043	12.2634018788029	0.183457105206487	12.198807213654	0.280680519960181
507	507	212996	196011	2/7/2154 12:09:06	2870.9	1430.9	31	55.8836805555556	5.60069444444444	5.62516427478163	0.100768617462138	65.953125	4.46875	5.92239235299348	0.0897551517686619	45.7361111111111	6.49305555555556	5.53075467832627	0.121425917158721	94.3923611111111	6.20138888888889	6.59867207233998	0.0695896697542233	55.8055555555556	4.88194444444444	5.80628135951113	0.104223927124983	10.0694444444444	2.68055555555556	2.87630288383715	21	6.17030137413231	0.111081293490594	5.9336610396393	0.0910536220916516	6.06610410787839	0.135159879326733	6.9921724943308	0.0735281033454916	6.02494813255683	0.110549507019391	2.90647880563734	10	4.50801754901445	0.0799293891669228	5.81759782422646	0.0859320210373185	4.11939855372656	0.0877401182902355
508	508	213006	142131	17/3/2185 14:25:50	1594.16666666667	154.166666666667	28	54.6211805555556	4.76736111111111	6.9969759151845	0.127383176609341	61.4600694444444	4.90208333333333	7.03985254174573	0.114137736635136	29.9204861111111	3.02291666666667	5.02204136491322	0.167202328439441	123.403125	10.39375	14.1117985084417	0.114331700878579	36.759375	2.99097222222222	4.76372980899649	0.129499451118351	6.83888888888889	1.14027777777778	2.30337916018088	18	7.76787418030479	0.138437361629194	6.96114332131363	0.108579358564684	5.68796458994521	0.18751531615204	14.2066908659081	0.111668312483121	4.67785772989907	0.122031071214758	1.87867287325545	10	5.00666222813829	0.0948231482601949	4.90011337737313	0.085516812868641	3.749073959734	0.127087252872339
509	509	213018	138073	4/8/2124 14:26:56	1533.06666666667	123.066666666667	40	61.6173192964378	10.4213990826979	12.5604069419324	0.20357222719206	73.3690923460832	8.73345582028653	12.0592792901237	0.163073412714301	50.4095744680851	9.06028368794326	10.9514956243545	0.216753995533984	93.6719858156028	14.1170212765957	15.0519612828873	0.16004211890364	62.1613475177305	7.3936170212766	10.5069879067121	0.167375354945633	11.7517730496454	2.53191489361702	2.90666784286027	26	11.2214088263139	0.180022591816405	10.9680662015101	0.148629104391938	9.21430743672369	0.179656537948868	13.5846774543403	0.145620125257822	9.21764612034982	0.146894758890037	2.9695894562147	14	15.1276409768361	0.249945282890951	14.3107622434504	0.192768442922707	13.899610635704	0.283046616581609
510	510	213041	195728	3/6/2197 14:54:14	1565.76666666667	125.766666666667	30	58.1067733996444	4.22742774089177	8.20149424675926	0.138162746957458	67.6831622885333	5.491315305233	9.88672147718932	0.141519670170792	33.5243055555556	2.55555555555556	5.71748678812761	0.1681613761214	118.207465277778	13.1232638888889	15.7298036903812	0.130809178298389	43.1006944444444	3.38888888888889	7.29548750468634	0.163943539431154	9.57638888888889	2.60416666666667	3.43159759717912	20	9.84239318706827	0.165163916472792	11.928179606248	0.171156467347483	6.91223172126203	0.203900640745193	17.7965660496034	0.14901876533057	8.84367154047398	0.200992535010772	3.94568385107469	10	3.44641520681676	0.05851299162677	3.79473319220206	0.0540560283789467	2.0976176963403	0.0613338507701843
511	511	213044	163023	9/7/2160 13:57:30	4202.5	2792.5	53	47.736524822695	6.65035460992908	8.89525403049591	0.185682734783885	62.0695035460993	6.64964539007092	7.96832444650445	0.128365105065269	29.6648936170213	4.48581560283688	5.97910002887538	0.19917806507253	116.174468085106	15.4127659574468	18.3060975510121	0.159654956426467	43.9978723404255	4.76879432624114	5.19636190697057	0.117594868091136	14.3329787234043	3.31276595744681	4.59404233368779	37	9.62674265648429	0.199657779310493	8.51583933147635	0.136519088069595	6.66925625380964	0.218761065062905	19.4230985364528	0.169614030174358	5.7213839439627	0.128142376468898	5.41352993030484	16	7.14813495489091	0.151483654673185	6.73176549403399	0.109682533507682	3.92375245566452	0.135594037344778
512	512	213086	170261	18/2/2109 06:05:21	1914.65	474.65	29	57.5104166666667	4.97916666666667	9.65242637761975	0.167918635243535	73.6302083333333	4.76041666666667	8.4584248379303	0.114623514158869	43.0286458333333	4.88020833333333	8.30017211525503	0.193027258494303	104.192708333333	7.03125	12.8401022815624	0.123156264648689	59.1484375	4.22395833333333	7.13193746605398	0.120247782857887	16.1197916666667	3.90625	4.47296201219746	20	11.2072579866329	0.196446239905923	9.798764691209	0.130824628721081	9.57367553021799	0.225528281041649	15.0524521520407	0.142744923205696	8.11009766960462	0.134495815416329	3.45306881056928	9	5.12618549974323	0.08771039828458	3.53553390593274	0.0495635594289636	4.58333333333333	0.103643216080402
513	513	213116	140264	23/8/2140 04:06:19	1493.68333333333	53.6833333333333	26	62.1840359369914	3.21527481079102	5.38832022244164	0.0863903269148033	71.0173692703247	3.65972518920898	5.01757612824025	0.0704157804818051	50.3072916666667	2.94791666666667	5.15543029615003	0.102010036301294	94.7708333333333	5.16666666666667	6.79954749625636	0.0716321859411124	59.140625	3.28125	4.75119418187114	0.0799553713454043	8.83333333333333	1.375	1.50537498522921	17	4.28861262260724	0.0696114597633478	3.95099412712464	0.0560035215603806	4.30201731065514	0.0853375662557029	5.23773076144734	0.056355330977598	3.90418327679728	0.0657791037716092	1.47777654921567	9	7.09676630859268	0.111208765066965	6.66203003469248	0.091772867724029	6.77823313588758	0.133488179919011
514	514	213142	169701	6/5/2161 18:27:21	2732.65	1292.65	24	52.2934016187986	6.3784738779068	9.8587844746834	0.1911491855141	73.5642349521319	6.33680721124013	8.91526040224259	0.12241799573494	38.078125	5.53125	7.2445631788379	0.193834466323422	110.09375	9.9375	16.0093807419004	0.145954468302226	59.3489583333333	5.51041666666667	6.4272686740711	0.10963358079439	21.2708333333333	4.5	5.10966688270125	16	9.14517373468242	0.16668629396666	9.41059004641638	0.125596645128824	6.92098258919931	0.176330766603804	16.7346633767558	0.146114386918469	7.07077317790165	0.119212192672736	5.37238308388372	8	8.12403840463596	0.180534186769688	6.41287766919033	0.0934481263269993	6.75991335531962	0.20103831539984
515	515	213156	125858	7/11/2129 11:10:31	1609.48333333333	169.483333333333	38	64.9722222222222	4.15972222222222	6.32433040327485	0.0958996629387248	76.9184027777778	4.82986111111111	7.54691349305746	0.0952133840425576	46.4288194444444	3.20486111111111	4.43292029719785	0.095116302254951	114.211805555556	7.55555555555556	9.60411244300707	0.0818287607251723	58.375	3.79166666666667	5.11691196437941	0.0853942268978557	11.9461805555556	2.24652777777778	4.06105606793519	30	6.71899007189376	0.100885736815222	7.63265820434584	0.094776384987738	4.77842372894382	0.102030399906274	8.84190648812956	0.0739289840144612	5.13059338729421	0.084431048611534	4.23396230280918	8	3.96412483586046	0.0624271627694561	5.18238775634773	0.0695622517630568	2.86605752110555	0.0626460660350941
516	516	213159	162005	25/12/2106 11:42:23	2417.61666666667	977.616666666666	33	63.1319444444444	6.38888888888889	9.23711735993498	0.141155301170574	71.1770833333333	6.70833333333333	9.87811611747417	0.134340750824911	48.6180555555556	4.60416666666667	6.65551861467632	0.134537282869414	120.364583333333	10.8541666666667	24.250361212555	0.187876962088113	56.6631944444444	4.71527777777778	7.38321319759982	0.12826851040842	8.04513888888889	1.29166666666667	2.14131437970403	24	8.65562458500377	0.130282213885287	9.44317002626383	0.12545589849451	5.22427271132728	0.10452900797987	24.8815946032404	0.184907344938154	6.45690143079144	0.109787909556496	1.99274044791428	9	10.7212146907169	0.17078041100257	10.0305090155541	0.14560416312901	9.79086876181634	0.203505355326437
517	517	213161	198949	10/10/2180 09:39:22	1655.63333333333	230.633333333333	76	60.7868421052632	5.86842105263158	7.432314460894	0.122794760658249	81.7236842105263	5.6859649122807	6.86249660467113	0.0839989921009834	38.2675438596491	3.36315789473684	4.03416875500513	0.106033832052703	106.295614035088	9.02631578947368	11.4325232437681	0.107686901719821	59.2043859649123	3.19473684210526	4.24761543010961	0.0717295350935075	20.9368421052632	1.75438596491228	4.24700100586986	48	7.77381379060907	0.125257825427739	7.59802955979308	0.0937305111462523	3.90533765941468	0.0991045242674622	13.0842833485323	0.123327560280717	4.47410546152536	0.0766031967730399	3.19574184774785	28	6.07111732784548	0.10486815865495	5.32712932810035	0.0643484129365012	3.11932023526901	0.0873409665875323
518	518	213189	105557	19/10/2163 22:34:28	3745.53333333333	2305.53333333333	24	56.9375	7.54166666666667	7.02737916801239	0.12419521357312	72.0833333333333	7.75	7.03819805660923	0.0979795553124255	43.3125	6.04166666666667	6.15029161556765	0.143030037571341	105.729166666667	7.875	8.4527673197787	0.0802477910105573	58.4583333333333	6.16666666666667	6.03071846610263	0.10353164748674	15.1458333333333	1.70833333333333	2.21162934232346	17	6.51073773718101	0.117248455012794	6.75353937707089	0.093952675458433	5.45300780465672	0.130198220055006	9.02732779170135	0.0854479802109816	5.57370401713154	0.0957100689810466	1.36661884182223	7	8.09173593712687	0.136816791207459	8.26063528053958	0.115188141362106	7.319250547114	0.160108605718119
519	519	213201	162246	19/8/2161 09:50:19	1569.68333333333	144.683333333333	42	57.0157894736842	6.93684210526316	7.73460030071669	0.134682094788599	70.5578947368421	6.98947368421053	7.38473171384594	0.103214220293354	41.3280701754386	5.51228070175439	6.61651797432227	0.158751073934039	102.521052631579	11.4842105263158	12.9518506608156	0.123814209116708	54.8701754385965	5.48070175438597	6.28690036059254	0.112673272944266	13.5421052631579	2.45263157894737	2.96485413578098	33	8.19021034250925	0.141766032679153	7.50410241336717	0.103461616729107	7.13625506576358	0.170464290387404	13.7612213164825	0.129897111969085	6.52043698572791	0.115158908498272	2.9794116767231	9	6	0.106824925816024	5.97099470589095	0.0878805435045275	4.47213595499958	0.109076486707307
520	520	213218	167141	30/11/2149 14:06:00	1914	474	31	51.0607645511627	4.28125	7.51829162085681	0.149818107232037	67.0086812178294	4.67708333333333	7.17792173330998	0.108403168376047	35.3958333333333	2.54166666666667	5.786153289749	0.166701442362657	103.697916666667	8.77083333333333	11.5060526381478	0.112201205342114	51.34375	2.9375	5.4465141263961	0.107337532052307	15.9479166666667	1.60416666666667	1.99137927021687	20	6.51572202195806	0.122745152154346	6.82624509625072	0.100042671283398	4.46595307208946	0.120538544455856	11.1544185250321	0.106232557381258	4.74175184149443	0.090838157883035	1.75544266422131	11	6.44134373332996	0.143430730904108	6.56298158406126	0.104931391605631	5.62785281192812	0.184795166958834
521	521	213235	159632	12/10/2186 10:53:14	1506.76666666667	66.7666666666667	33	52.2135416666667	5.51041666666667	6.47650181483614	0.121849806094408	64.8958333333333	5.33333333333333	6.45673245065907	0.0974712584042769	35.6041666666667	3.16666666666667	4.88930496392923	0.134680353764328	106.859375	12.65625	12.963746068217	0.119598440103763	48.2864583333333	3.51041666666667	5.32646337837895	0.107836375145095	12.6822916666667	1.61458333333333	2.60244640150902	25	7.04745817062199	0.130508484641148	6.89806736219163	0.102345213088897	5.22812904711937	0.140541103417187	14.4928718111123	0.133304560440694	5.5	0.108695652173913	2.58198889747161	8	3.29501788419166	0.0652478788948843	2.77424378370549	0.0442993019354171	1.92724822331886	0.0575297977110108
522	522	213240	114712	28/4/2195 21:29:09	1650.85	210.85	24	54.5104166666667	4.14583333333333	6.96991464402022	0.127498438610126	66.9895833333333	4.85416666666667	7.521948560375	0.111989308591191	41.875	2.75	3.42776123752068	0.0815729000500706	93.4375	5.20833333333333	10.634916514734	0.113540033965132	54.3541666666667	3.45833333333333	4.05258684606851	0.074330977688685	12.4791666666667	2.29166666666667	3.21680370662503	15	7.15258860899491	0.130125929817979	6.75647837264355	0.100993697647886	3.94696990469543	0.0941997590619434	9.28452373320145	0.0985967122109888	3.82504279465634	0.071053426526124	3.39046281431283	9	7.04893608993584	0.130134204737277	9.0787450185095	0.134278890988637	2.53859103528797	0.0601245245199782
523	523	213259	122851	30/9/2168 19:23:02	1476.96666666667	53.9666666666667	53	67.03074490513	15.2652846099789	22.7605061149061	0.314757162189177	86.0335558678848	15.3341531974701	23.237002234781	0.253799303131044	37.2231201686578	8.4378074490513	12.3574895172851	0.310107454742477	114.064300773015	20.1777933942375	29.0633535503667	0.23866714257351	56.2259311314125	8.47997189037245	12.8231523649509	0.216994596214048	19.0028109627547	0.760365425158117	1.39925337752452	44	23.3147980845891	0.317699323543487	23.8803616009112	0.257155142055823	12.5180630589726	0.310132192902474	29.7910535402147	0.241090004739645	13.0881504757267	0.218715769438653	1.37229457078513	9	20.2012444611162	0.30126130927928	19.7278356643601	0.231637992145129	11.9058808997907	0.318907524101535
524	524	213287	144767	9/2/2154 22:27:10	2252.83333333333	812.833333333333	24	62.0729166666667	6.0625	5.56056084909802	0.0897769662821074	72.5729166666667	6.5625	6.69357116400029	0.0924579614020184	45.6666666666667	4.25	4.20225741611629	0.0922306154428815	108.34375	8.85416666666667	10.7923206393532	0.100218879993994	56.1666666666667	4.83333333333333	4.79011474553192	0.0855059530626746	10.5	1.33333333333333	2.90395781899337	17	5.70780554308283	0.0941607901333412	6.69627310743908	0.0949034121104329	4.39627181624987	0.0987273723596404	9.31317851851059	0.0894486072399322	4.64512711153882	0.0852777115509286	3.28767752819703	7	3.83747188604561	0.058908559654209	4.40373218337096	0.0572976306386556	2.40535117721182	0.0500370230029205
525	525	213299	141168	14/6/2101 02:27:03	1412.95	2.95	28	69.1914893617021	3.65957446808511	11.4769149478236	0.165475601719393	81	3.78723404255319	11.3777723524293	0.140034121260668	50.8510638297872	2.68085106382979	7.71062278312872	0.151933453854753	112.489361702128	7.48936170212766	20.0337017635086	0.176730828411544	62.6595744680851	2.80851063829787	7.67011654609549	0.122441997315093	11.8085106382979	1.91489361702128	2.36234794869169	19	6.79309935378612	0.10684510573008	7.73501191703834	0.101847003758648	5.27988569785901	0.1125901551732	10.2269566966353	0.0987358624167027	6.23468884782872	0.105203453027305	2.69176782711431	9	9.6967921385259	0.118897996248955	9.72253967735683	0.105171703240639	5.30199124019562	0.0900338135127558
526	526	213303	113682	18/5/2192 00:26:00	1474	34	40	58.717014024655	8.7800912923283	10.3819764422531	0.179476649789276	68.5347223579884	9.92245240343942	11.0807818045911	0.162902763710031	41.8550347222222	6.75520833333333	8.293146691774	0.199474364203824	101.730902777778	15.2256944444444	16.7610994606024	0.168601528586469	51.6727430555556	7.81076388888889	8.9112432583931	0.172197937360253	9.81770833333333	2.24652777777778	3.12875415526733	25	8.67840926852589	0.151897476755287	9.55974242928483	0.140556886001586	6.29768475976158	0.156814859555816	13.9522996909709	0.137190754090176	7.16024906456938	0.140287011453162	3.40734500748016	15	12.9896478928781	0.220039207671566	13.6152050856316	0.200125503463473	10.6801997484442	0.243100146019215
[truncated: 3,628 more rows]
[truncated: 116 more columns]
